# Supplementary material for: A factor integrating transcription and repression of surface antigen genes in African trypanosomes
Source: Proc Natl Acad Sci U S A. 2026 Feb 3;123(6):e2531377123. doi: 10.1073/pnas.2531377123 (PMC12890818; doi:10.1073/pnas.2531377123)
Supplement: Supplementary file 2 — Dataset S01 (XLSX) [file pnas.2531377123.sd01.xlsx]

## Sheet: Sheet1
Gene ID	TriTrypDB annotation	TriTrypDB Interpro description	TrypTag (Procyclic localization) TriTrypDB GO components	HA::mT Nx2 Log2FC	mT::HA Cx2 Log2FC	Myc::TID Nx1 Log2FC	TID::Myc Cx1 Log2FC	Nuclear localisation (N)	Nuclear localsation (C)
Tb927.1.1060	Cell cycle checkpoint protein RAD1-like, putative	Rad1/Rec1/Rad17	checkpoint clamp complex, nucleus	2.79	-0.01	0.45	3.56	Yes	Yes		BioID vs parental
Tb927.1.2210	nucleosome assembly protein (NAP), putative	Nucleosome assembly protein (NAP), NAP-like superfamily	ciliary plasm, cytoplasm, nuclear lumen, nucleus	3.65	3.61	3.52	3.56	N/D	N/D		Log2FC < 3
Tb927.1.3860	hypothetical protein, conserved	Tetratricopeptide-like helical domain superfamily, Transcription factor Tfc4/TFIIIC-102/Sfc4	transcription factor TFIIIC complex	3.75	0.22	3.51	1.69	Yes	Yes		Log2FC > 3
Tb927.1.4410	SUMO-interacting motif-containing protein	Nucleic acid-binding, OB-fold	cytoplasm, mitochondrion, nucleoplasm, transport vesicle	3.45	1.89	0.37	0.64	Yes	Yes
Tb927.10.11750	hypothetical protein, conserved	N/A	N/A	5.2	4.31	3.65	3.95	No	No
Tb927.10.12110	hypothetical protein, conserved	N/A	nucleoplasm	3.5	1.54	1.78	3.48	Yes	Yes
Tb927.10.13380	Origin recognition complex subunit 4-like protein	N/A	cytoplasm, nucleus	2.26	2.08	1.85	4.03	Yes	Yes
Tb927.10.14390	FACT complex subunit POB3	Domain of unknown function DUF1747, Armadillo-type fold	FACT complex, nucleoplasm, nucleus	0.966	2.17	3.99	4.81	Yes	Yes
Tb927.10.980	RNA polymerase III transcription factor (TF)IIIC subunit, putative	Transcription factor IIIC subunit 5, HTH domain, Transcription factor IIIC subunit Tfc1/Sfc1	cytoplasm, nucleoplasm, transport vesicle	0.966	3.7	2.31	4.26	Yes	N/D
Tb927.11.11075	hypothetical protein	N/A	nucleolus, nucleoplasm	1.36	2.09	2.3	4.91	Yes	N/D
Tb927.11.11600	hypothetical protein, conserved	N/A	N/A	-0.44	3.74	0.215	3.92	N/D	N/D
Tb927.11.15000	survival of motor neuron (SMN)-like protein	N/A	nucleolus, nucleoplasm, nucleus	5.85	0.22	0.375	-0.03	Yes	Yes
Tb927.11.5750	SUMO-interacting motif-containing protein	N/A	ciliary transition zone	4.29	1.8	3.57	3.96	Yes	N/D
Tb927.2.2460	ubiquitin-conjugating enzyme E2, putative	Ubiquitin-conjugating enzyme E2, /RWD-like, , active site, SUMO-conjugating enzyme Ubc9	SUMO activating enzyme complex, cytoplasm, nucleoplasm, nucleus	2.26	2.67	0.43	-0.16	Yes	N/D
Tb927.2.2670	histone H4 variant	Histone H4, Histone-fold	nucleoplasm, nucleus	0.96	4.35	8.03	3.9	Yes	Yes
Tb927.3.1660	SUMO-interacting motif-containing protein	BRCT domain superfamily	cytoplasm	3.65	1.33	1.48	1.07	Yes	Yes
Tb927.4.2270	Histone-like transcription factor (CBF/NF-Y) and archaeal histone, putative	Transcription factor CBF/NF-Y/archaeal histone domain, Histone-fold	cytoplasm, nucleoplasm, nucleus	3.9	0.22	3.93	-0.03	Yes	Yes
Tb927.4.570	Replication factor-A C terminal domain containing protein, putative	Nucleic acid-binding, OB-fold, Replication factor A, C-terminal	ciliary plasm, cytoplasm	3.2	-1.47	2.96	2.88	Yes	N/D
Tb927.6.2920	Rad17 cell cycle checkpoint protein, putative	Checkpoint protein Rad17/Rad24, P-loop containing nucleoside triphosphate hydrolase	nucleoplasm, transport vesicle	4.67	2.65	3.75	-0.03	Yes	N/D
Tb927.6.3870	RNA-binding protein, putative	RNA recognition motif domain, RNA-binding domain superfamily	nuclear lumen	2.84	2.51	0.375	-0.03	Yes	Yes
Tb927.6.4530	RNA-binding protein, putative	RNA recognition motif domain, RNA-binding domain superfamily	cytoplasm, nucleus	0.96	1.64	3.5	2.33	No	N/D
Tb927.7.1690	Silent information regulator 2 related protein 1	Sirtuin family, Sirtuin, class I, DHS-like NAD/FAD-binding domain superfamily	ciliary plasm, cytoplasm, cytosol, nuclear lumen, nucleus	0.96	2.06	4.02	4.06	No	No
Tb927.7.3740	SUMO-interacting motif-containing protein	N/A	axoneme, cilium	3.64	1.52	3.65	1.61	No	No
Tb927.7.5730	hypothetical protein, conserved	Forkhead-associated (FHA) domain	nuclear lumen, nucleoplasm, nucleus	2.7	2.22	0.375	4.23	Yes	Yes
Tb927.8.3980	chromatin assembly factor 1 subunit A	Chromatin assembly factor 1 subunit A	nucleus	5.09	4.45	0.38	-0.03	Yes	Yes
Tb927.9.12750	tetratricopeptide repeat, putative	Tetratricopeptide-like helical domain superfamily	ciliary plasm, cytoplasm, mitochondrial matrix, mitochondrion, nuclear lumen	1.57	1.68	3.8	4.31	No	No
