# Supplementary material for: A factor integrating transcription and repression of surface antigen genes in African trypanosomes
Source: Proc Natl Acad Sci U S A. 2026 Feb 3;123(6):e2531377123. doi: 10.1073/pnas.2531377123 (PMC12890818; doi:10.1073/pnas.2531377123)
Supplement: Supplementary file 3 — Dataset S02 (XLSX) [file pnas.2531377123.sd02.xlsx]

## Sheet: Sheet1
175 genes from the bioinformatic screen, listing retention due to biological plausibility then rejection due to clear non-ESB localiation
ESB1 is in bold, Tb927.3.1660 is italic
Gene ID	Locus	Annotation	Retained due to biological plausibility	Rejected due to clear non-ESB localisation	Intersects with BioID dataset
Tb927.1.700	Tb927_01_v5.1:232,091..233,904(-)	phosphoglycerate kinase	FALSE
Tb927.1.1500	Tb927_01_v5.1:374,289..380,825(+)	conserved protein, unknown function	TRUE	FALSE
Tb927.1.4650	Tb927_01_v5.1:954,772..959,982(+)	cyclin-lik F-box protein 2	FALSE
Tb927.1.4890	Tb927_01_v5.1:991,993..993,368(+)	expression site-associated gene 2 (ESAG2) protein, putative	FALSE
Tb927.1.4900	Tb927_01_v5.1:993,537..994,662(+)	expression site-associated gene 11 (ESAG11) protein, putative	FALSE
Tb927.1.5060	Tb927_01_v5.1:1,013,233..1,014,302(+)	variant surface glycoprotein (VSG)-related, putative	FALSE
Tb927.1.5100	Tb927_01_v5.1:1,018,100..1,019,468(+)	expression site-associated gene 2 (ESAG2) protein, putative	FALSE
Tb927.1.5110	Tb927_01_v5.1:1,019,638..1,020,739(+)	expression site-associated gene 11 (ESAG11) protein, putative	FALSE
Tb927.1.5170	Tb927_01_v5.1:1,027,233..1,028,607(+)	variant surface glycoprotein (VSG)-related, putative1	FALSE
Tb927.2.1700	Tb927_02_v5.1:317,193..321,148(+)	Enriched in surface-labeled proteome protein 10	TRUE	FALSE
Tb927.2.1895	Tb927_02_v5.1:352,777..352,986(+)	unspecified product	TRUE	FALSE
Tb927.2.1920	Tb927_02_v5.1:354,591..356,826(+)	expression site-associated gene 5 (ESAG5) protein, putative	FALSE
Tb927.2.2060	Tb927_02_v5.1:393,056..394,399(-)	variant surface glycoprotein (VSG)-related, putative	FALSE
Tb927.2.3280	Tb927_02_v5.1:601,555..602,947(+)	65 kDa invariant surface glycoprotein	FALSE
Tb927.2.3320	Tb927_02_v5.1:615,727..617,079(+)	65 kDa invariant surface glycoprotein	FALSE
Tb927.2.6000	Tb927_02_v5.1:1,087,774..1,092,746(+)	glycosylphosphatidylinositol-specific phospholipase C	TRUE	TRUE	FALSE
Tb927.2.6150	Tb927_02_v5.1:1,106,145..1,108,869(+)	adenosine transporter 2	FALSE
Tb927.2.6220	Tb927_02_v5.1:1,126,503..1,129,788(+)	adenosine transporter 2, putative	FALSE
Tb927.3.570	Tb927_03_v5.1:121,971..126,087(-)	expression site-associated gene 2 (ESAG2) protein, putative	FALSE
Tb927.3.1470	Tb927_03_v5.1:374,515..375,629(+)	variant surface glycoprotein (VSG)-related, putative	FALSE
Tb927.3.1500	Tb927_03_v5.1:388,094..389,227(-)	variant surface glycoprotein (VSG)-related, putative	FALSE
Tb927.3.1660	Tb927_03_v5.1:436,051..438,731(-)	SUMO-interacting motif-containing protein	TRUE	FALSE	TRUE
Tb927.3.2590	Tb927_03_v5.1:647,032..651,938(-)	hypothetical protein	TRUE	TRUE	FALSE
Tb927.3.2610	Tb927_03_v5.1:659,361..662,313(-)	GPI inositol deacylase 2	FALSE
Tb927.3.2930	Tb927_03_v5.1:752,088..757,611(-)	RNA-binding protein RBP6, putative	TRUE	FALSE
Tb927.3.3060	Tb927_03_v5.1:784,857..785,818(-)	Purine-Responsive Element Binding Protein 2	TRUE	FALSE
Tb927.3.3380	Tb927_03_v5.1:865,111..866,246(-)	TFIIF-stimulated CTD phosphatase, putative	TRUE	TRUE	FALSE
Tb927.3.3870	Tb927_03_v5.1:1,075,942..1,079,769(+)	lipase domain protein, putative	FALSE
Tb927.3.4070	Tb927_03_v5.1:1,147,941..1,150,117(-)	Pyruvate transporter, putative	FALSE
Tb927.3.4100	Tb927_03_v5.1:1,154,859..1,157,033(-)	Pyruvate transporter, putative	FALSE
Tb927.3.4110	Tb927_03_v5.1:1,157,178..1,159,419(-)	Pyruvate transporter, putative	FALSE
Tb927.3.4230	Tb927_03_v5.1:1,190,317..1,194,927(-)	serine peptidase, clan SB, family S8-like protein	FALSE
Tb927.3.4720	Tb927_03_v5.1:1,333,773..1,336,482(-)	dynamin-like protein 1	FALSE
Tb927.3.5660	Tb927_03_v5.1:1,580,614..1,583,258(+)	UDP-GlcNAc:alpha3-D-mannoside beta-1,2-N-acetylglucosaminyltransferase I	FALSE
Tb927.4.810	Tb927_04_v5.1:228,529..230,464(-)	expression site-associated gene 5 (ESAG5) protein, putative	FALSE
Tb927.4.1230	Tb927_04_v5.1:329,308..330,329(-)	hypothetical protein	TRUE	FALSE
Tb927.4.2380	Tb927_04_v5.1:613,740..615,705(+)	sarcoplasmic reticulum glycoprotein, putative	FALSE
Tb927.4.3480	Tb927_04_v5.1:901,947..903,189(-)	hypothetical protein	TRUE	TRUE	FALSE
Tb927.4.3970	Tb927_04_v5.1:1,050,620..1,056,002(-)	hypothetical protein, conserved	TRUE	FALSE
Tb927.4.3980	Tb927_04_v5.1:1,056,178..1,058,735(-)	chaperone protein DnaJ, putative	FALSE
Tb927.4.4020	Tb927_04_v5.1:1,068,483..1,070,741(-)	Ornithine/histidine transporter AAT2-4	FALSE
Tb927.4.4470	Tb927_04_v5.1:1,196,301..1,200,167(-)	adenylyl cyclase	FALSE
Tb927.4.4580	Tb927_04_v5.1:1,264,341..1,269,687(-)	hypothetical protein, conserved	TRUE	TRUE	FALSE
Tb927.4.4790	Tb927_04_v5.1:1,313,424..1,314,384(-)	hypothetical protein, conserved	TRUE	TRUE	FALSE
Tb927.4.5310	Tb927_04_v5.1:1,437,438..1,443,654(-)	Repressor of differentiation kinase 2	TRUE	TRUE	FALSE
Tb927.5.120	Tb927_05_v5.1:10,959..13,012(-)	expression site-associated gene 9 (ESAG9) protein, putative	FALSE
Tb927.5.390	Tb927_05_v5.1:177,115..180,454(+)	75 kDa invariant surface glycoprotein, putative	FALSE
Tb927.5.610	Tb927_05_v5.1:242,180..261,859(-)	acidic phosphatase, putative	FALSE
Tb927.5.630	Tb927_05_v5.1:265,196..267,524(-)	acidic phosphatase, putative	FALSE
Tb927.5.1410	Tb927_05_v5.1:508,589..509,949(-)	64 kDa invariant surface glycoprotein	FALSE
Tb927.5.1430	Tb927_05_v5.1:511,528..512,891(-)	64 kDa invariant surface glycoprotein	FALSE
Tb927.5.1990	Tb927_05_v5.1:671,000..674,892(+)	hypothetical protein, conserved	TRUE	TRUE	FALSE
Tb927.5.2000	Tb927_05_v5.1:677,645..682,210(+)	hypothetical protein	TRUE	FALSE
Tb927.5.2480	Tb927_05_v5.1:851,872..853,750(+)	hypothetical protein, conserved	TRUE	TRUE	FALSE
Tb927.5.3660	Tb927_05_v5.1:1,205,311..1,207,735(+)	hypothetical protein, conserved	TRUE	TRUE	FALSE
Tb927.5.4010	Tb927_05_v5.1:1,296,164..1,297,207(-)	Enriched in surface-labeled proteome protein 4	FALSE
Tb927.6.440	Tb927_06_v5.1:206,205..207,458(+)	haptoglobin-hemoglobin receptor	FALSE
Tb927.6.560	Tb927_06_v5.1:238,072..239,178(-)	cysteine peptidase C (CPC), CPC cysteine peptidase, Clan CA, family C1, Cathepsin B-like	FALSE
Tb06.3A7.960	Tb927_06_v5.1:484,268..485,499(+)	hypothetical protein	TRUE	FALSE
Tb927.6.3120	Tb927_06_v5.1:921,686..922,607(+)	chaperone protein DnaJ, putative	FALSE
Tb927.6.3620	Tb927_06_v5.1:1,078,167..1,081,321(-)	zinc finger protein, putative	TRUE	TRUE	FALSE
Tb927.6.4390	Tb927_06_v5.1:1,234,638..1,238,222(-)	kinesin, putative	FALSE
Tb927.7.180	Tb927_07_v5.1:24,546..28,420(-)	Trypanosomal VSG domain containing protein, putative	FALSE
Tb927.7.300	Tb927_07_v5.1:53,460..57,228(+)	UDP-Gal or UDP-GlcNAc-dependent glycosyltransferase, putative	FALSE
Tb927.7.470	Tb927_07_v5.1:85,224..86,318(-)	Enriched in surface-labeled proteome protein 14	FALSE
Tb927.7.4230	Tb927_07_v5.1:1,125,080..1,125,892(+)	Enriched in surface-labeled proteome protein 12	FALSE
Tb927.7.4260	Tb927_07_v5.1:1,133,442..1,134,967(-)	Enriched in surface-labeled proteome protein 13	FALSE
Tb927.7.6490	Tb927_07_v5.1:1,762,274..1,763,670(+)	hypothetical protein, conserved	TRUE	TRUE	FALSE
Tb927.7.6570	Tb927_07_v5.1:1,794,180..1,795,450(-)	Enriched in surface-labeled proteome protein 17	FALSE
Tb927.7.6600	Tb927_07_v5.1:1,803,229..1,804,560(-)	Nonvariant coat protein SGM1.7	FALSE
Tb927.7.7510	Tb927_07_v5.1:2,175,428..2,177,268(+)	hypothetical protein	TRUE	TRUE	FALSE
Tb927.8.2380	Tb927_08_v5.1:712,995..717,111(+)	ABC transporter, putative	FALSE
Tb927.8.2660	Tb927_08_v5.1:784,906..791,740(+)	Galactose oxidase, central domain containing protein, putative	FALSE
Tb927.8.2780	Tb927_08_v5.1:828,306..830,608(+)	RNA-binding protein RBP10, putative	TRUE	TRUE	FALSE
Tb927.8.3720	Tb927_08_v5.1:1,114,848..1,116,794(-)	SUMO-interacting motif-containing protein	TRUE	TRUE	FALSE
Tb927.8.3730	Tb927_08_v5.1:1,117,169..1,118,665(-)	COPI associated protein, putative	FALSE
Tb927.8.4060	Tb927_08_v5.1:1,205,897..1,208,187(-)	Flagellum adhesion protein 2, putative	FALSE
Tb927.8.4200	Tb927_08_v5.1:1,238,448..1,245,924(-)	hypothetical protein, conserved	TRUE	FALSE
Tb927.8.4340	Tb927_08_v5.1:1,287,470..1,290,048(-)	hypothetical protein, conserved	TRUE	FALSE
Tb927.8.4520	Tb927_08_v5.1:1,338,497..1,339,298(-)	hypothetical protein, conserved	TRUE	TRUE	FALSE
Tb927.8.4840	Tb927_08_v5.1:1,425,784..1,429,488(-)	kinesin, putative	FALSE
Tb927.8.5050	Tb927_08_v5.1:1,491,031..1,495,547(+)	OTU-like cysteine protease, putative	FALSE
Tb927.8.5080	Tb927_08_v5.1:1,498,702..1,502,336(+)	fatty-acid amide hydrolase, putative	FALSE
Tb927.8.5270	Tb927_08_v5.1:1,572,238..1,573,251(+)	hypothetical protein, conserved	TRUE	FALSE
Tb927.8.5910	Tb927_08_v5.1:1,736,146..1,737,091(+)	hypothetical protein	TRUE	TRUE	FALSE
Tb927.8.6450	Tb927_08_v5.1:1,866,685..1,867,769(+)	inhibitor of cysteine peptidase	FALSE
Tb927.8.6710	Tb927_08_v5.1:1,943,647..1,945,468(-)	hypothetical protein, conserved	TRUE	FALSE
Tb927.8.6720	Tb927_08_v5.1:1,946,288..1,948,172(-)	hypothetical protein, conserved	TRUE	FALSE
Tb927.8.6730	Tb927_08_v5.1:1,948,281..1,950,801(-)	Enriched in surface-labeled proteome protein 24	FALSE
Tb927.8.7110	Tb927_08_v5.1:2,048,385..2,049,994(+)	Serine/threonine-protein kinase NEK12.1, putative	FALSE
Tb927.8.7720	Tb927_08_v5.1:2,222,741..2,226,440(+)	hypothetical protein, conserved	TRUE	FALSE
Tb927.8.7760	Tb927_08_v5.1:2,251,382..2,255,154(+)	hypothetical protein, conserved	TRUE	FALSE
Tb927.8.7820	Tb927_08_v5.1:2,274,564..2,279,614(+)	cold shock domain-containing protein 1	FALSE
Tb927.8.7970	Tb927_08_v5.1:2,347,734..2,350,224(+)	hypothetical protein	TRUE	FALSE
Tb927.8.8000	Tb927_08_v5.1:2,371,238..2,373,243(+)	hypothetical protein, conserved	TRUE	FALSE
Tb927.8.8030	Tb927_08_v5.1:2,378,532..2,381,590(+)	emp24/gp25L/p24 family/GOLD, putative	TRUE	TRUE	FALSE
Tb927.8.8070	Tb927_08_v5.1:2,388,852..2,391,390(+)	conserved protein	TRUE	FALSE
Tb927.8.8140	Tb927_08_v5.1:2,406,004..2,410,456(+)	small GTP-binding rab protein, putative	FALSE
Tb927.8.8150	Tb927_08_v5.1:2,410,597..2,411,720(+)	C2 domain containing protein, putative	TRUE	FALSE
Tb927.8.8280	Tb927_08_v5.1:2,451,536..2,452,927(+)	hypothetical protein, conserved	TRUE	TRUE	FALSE
Tb927.8.8330	Tb927_08_v5.1:2,466,027..2,470,385(+)	calpain, putative	FALSE
Tb927.8.8360	Tb927_08_v5.1:2,479,647..2,481,188(+)	receptor-type adenylate cyclase GRESAG 4, putative	FALSE
Tb927.9.2290	Tb927_09_v5.1:509,505..510,387(-)	hypothetical protein, conserved	TRUE	FALSE
Tb927.9.3820	Tb927_09_v5.1:754,953..755,855(+)	syntaxin, putative	TRUE	FALSE
Tb927.9.6530	Tb927_09_v5.1:1,072,734..1,076,750(+)	hypothetical protein	TRUE	FALSE
Tb927.9.7520	Tb927_09_v5.1:1,233,879..1,236,274(-)	hypothetical protein, conserved	TRUE	FALSE
Tb927.9.8330	Tb927_09_v5.1:1,358,642..1,360,351(-)	Flagellum attachment zone protein 39	FALSE
Tb927.9.8570	Tb927_09_v5.1:1,388,063..1,388,549(-)	COPI associated protein, putative	FALSE
Tb927.9.10280	Tb927_09_v5.1:1,612,967..1,617,499(-)	Zinc finger CCCH domain-containing protein 48	TRUE	FALSE
Tb927.9.10650	Tb927_09_v5.1:1,686,880..1,687,459(-)	hypothetical protein	TRUE	FALSE
Tb927.9.11480	Tb927_09_v5.1:1,790,429..1,792,544(+)	Enriched in surface-labeled proteome protein 9	FALSE
Tb927.9.13070	Tb927_09_v5.1:2,068,993..2,070,602(+)	Heat shock factor binding 1 domain-containing protein	FALSE
Tb927.9.15650	Tb927_09_v5.1:2,446,252..2,447,973(+)	hypothetical protein	FALSE
Tb927.9.15890	Tb927_09_v5.1:2,515,950..2,517,670(-)	expression site-associated gene 5 (ESAG5) protein, putative, expression site-associated gene (ESAG) protein, putative	FALSE
Tb927.10.530	Tb927_10_v5.1:136,116..138,446(+)	Plasma-membrane choline transporter, putative	FALSE
Tb927.10.990	Tb927_10_v5.1:270,829..272,410(+)	Enriched in surface-labeled proteome protein 6	FALSE
Tb927.10.1040	Tb927_10_v5.1:280,857..282,269(-)	serine peptidase, Clan SC, Family S10	FALSE
Tb927.10.1770	Tb927_10_v5.1:466,530..467,997(-)	hypothetical protein	TRUE	TRUE	FALSE
Tb927.10.2410	Tb927_10_v5.1:620,835..622,837(-)	MSP-C, putative	FALSE
Tb927.10.3620	Tb927_10_v5.1:937,113..938,324(+)	Laminin-like protein, putative	FALSE
Tb927.10.3750	Tb927_10_v5.1:973,467..976,458(-)	Endonuclease/Exonuclease/phosphatase family, putative	FALSE
Tb927.10.3800	Tb927_10_v5.1:998,399..1,001,478(-)	Expression site body (ESB)-specific protein 1	TRUE	FALSE	TRUE
Tb927.10.4160	Tb927_10_v5.1:1,087,020..1,090,014(-)	predicted zinc finger protein	TRUE	FALSE
Tb927.10.4780	Tb927_10_v5.1:1,200,608..1,202,387(-)	GPI inositol deacylase precursor	FALSE
Tb927.10.5250	Tb927_10_v5.1:1,304,706..1,311,098(+)	zinc finger protein family member, putative	TRUE	FALSE
Tb927.10.5680	Tb927_10_v5.1:1,416,728..1,417,925(+)	procyclin-associated gene 1 (PAG1) protein, putative	TRUE	FALSE
Tb927.10.5690	Tb927_10_v5.1:1,418,031..1,419,199(+)	procyclin-associated gene 2 (PAG2) protein, putative	TRUE	FALSE
Tb927.10.5700	Tb927_10_v5.1:1,420,805..1,421,519(+)	Enriched in surface-labeled proteome protein 3	FALSE
Tb927.10.5710	Tb927_10_v5.1:1,422,079..1,422,781(+)	hypothetical protein, conserved	TRUE	FALSE
Tb927.10.6740	Tb927_10_v5.1:1,698,850..1,700,853(+)	Plasma-membrane choline transporter, putative	FALSE
Tb927.10.6750	Tb927_10_v5.1:1,701,003..1,703,044(+)	Plasma-membrane choline transporter, putative	FALSE
Tb927.10.7090	Tb927_10_v5.1:1,783,387..1,787,280(+)	Alternative oxidase, mitochondrial	FALSE
Tb927.10.7300	Tb927_10_v5.1:1,843,619..1,844,384(-)	hypothetical protein, conserved	TRUE	TRUE	FALSE
Tb927.10.8800	Tb927_10_v5.1:2,173,633..2,175,564(+)	SUMO-interacting motif-containing protein	TRUE	FALSE
Tb927.10.8860	Tb927_10_v5.1:2,192,760..2,194,423(+)	hypothetical protein, conserved	TRUE	TRUE	FALSE
Tb927.10.9450	Tb927_10_v5.1:2,337,592..2,340,379(+)	invariant surface glycoprotein, putative	FALSE
Tb927.10.11940	Tb927_10_v5.1:2,909,458..2,911,918(+)	ABC1 protein, putative	FALSE
Tb927.10.12100	Tb927_10_v5.1:2,945,981..2,946,885(+)	RNA-binding protein 7B	TRUE	FALSE
Tb927.10.12820	Tb927_10_v5.1:3,114,222..3,117,289(-)	hypothetical protein, conserved	TRUE	FALSE
Tb927.10.13540	Tb927_10_v5.1:3,304,584..3,305,825(-)	RNA-binding protein, putative	TRUE	FALSE
Tb927.10.13790	Tb927_10_v5.1:3,367,889..3,369,991(-)	hypothetical protein, conserved	TRUE	FALSE
Tb927.10.14760	Tb927_10_v5.1:3,599,832..3,600,440(-)	clathrin light chain, putative	TRUE	FALSE
Tb927.10.15910	Tb927_10_v5.1:3,921,867..3,923,880(+)	Glycerol uptake protein 1	FALSE
Tb11.v5.0230	Tb927_11_bin_v5.1:440,265..442,314(+)	75 kDa invariant surface glycoprotein, putative	FALSE
Tb11.v5.0231	Tb927_11_bin_v5.1:442,433..444,468(+)	75 kDa invariant surface glycoprotein, putative	FALSE
Tb11.v5.0731	Tb927_11_bin_v5.1:3,748,160..3,749,491(-)	65 kDa invariant surface glycoprotein, putative	FALSE
Tb11.v5.0800	Tb927_11_bin_v5.1:4,156,333..4,163,212(+)	retrotransposon hot spot (RHS) protein, putative	FALSE
Tb11.v5.0851	Tb927_11_bin_v5.1:4,445,379..4,448,858(+)	ribonuclease HII, putative	FALSE
Tb11.v5.0865	Tb927_11_bin_v5.1:4,521,799..4,522,804(+)	receptor-type adenylate cyclase GRESAG 4, putative	FALSE
Tb927.11.1230	Tb927_11_v5.1:358,522..361,890(+)	hypothetical protein, conserved	TRUE	TRUE	FALSE
Tb927.11.1470	Tb927_11_v5.1:436,619..438,040(+)	65 kDa invariant surface glycoprotein-like protein	FALSE
Tb927.11.2040	Tb927_11_v5.1:588,156..590,646(+)	STE/STE11 serine/threonine-protein kinase, putative	FALSE
Tb927.11.2400	Tb927_11_v5.1:688,171..700,211(+)	Flabarin-like protein	FALSE
Tb927.11.4100	Tb927_11_v5.1:1,201,117..1,202,223(+)	variant surface glycoprotein (VSG), putative	FALSE
Tb927.11.4120	Tb927_11_v5.1:1,204,437..1,207,361(+)	leucine-rich repeat protein (LRRP), putative	TRUE	TRUE	FALSE
Tb927.11.4860	Tb927_11_v5.1:1,394,190..1,395,772(+)	Ring finger domain containing protein, putative	TRUE	FALSE
Tb927.11.5080	Tb927_11_v5.1:1,451,378..1,453,880(+)	hypothetical protein, conserved	TRUE	FALSE
Tb927.11.5120	Tb927_11_v5.1:1,463,122..1,465,796(+)	SET domain protein 11	TRUE	FALSE
Tb927.11.5910	Tb927_11_v5.1:1,675,281..1,679,087(+)	WASH complex subunit 7, N-terminal/WASH complex subunit 7/WASH complex subunit 7, C-terminal, putative	TRUE	TRUE	FALSE
Tb927.11.6910	Tb927_11_v5.1:1,947,384..1,950,664(-)	hypothetical protein, conserved	TRUE	TRUE	FALSE
Tb927.11.7410	Tb927_11_v5.1:2,087,773..2,089,828(+)	MSP-A, putative	TRUE	FALSE
Tb927.11.7550	Tb927_11_v5.1:2,136,096..2,137,199(-)	hypothetical protein, conserved	TRUE	TRUE	FALSE
Tb927.11.8330	Tb927_11_v5.1:2,338,922..2,340,253(+)	zinc finger protein, C2H2 type, putative	TRUE	TRUE	FALSE
Tb927.11.8440	Tb927_11_v5.1:2,362,510..2,364,156(+)	haloacid dehalogenase-like hydrolase, putative	FALSE
Tb927.11.8470	Tb927_11_v5.1:2,370,228..2,376,487(+)	zinc finger protein family member, putative	TRUE	FALSE
Tb927.11.8830	Tb927_11_v5.1:2,422,482..2,424,537(+)	Enriched in surface-labeled proteome protein 2	FALSE
Tb927.11.10810	Tb927_11_v5.1:2,889,580..2,894,862(+)	pumillio/PUF RNA binding protein 11	TRUE	FALSE
Tb927.11.11600	Tb927_11_v5.1:3,110,556..3,116,660(+)	hypothetical protein, conserved	TRUE	TRUE	FALSE
Tb927.11.11980	Tb927_11_v5.1:3,215,825..3,216,455(+)	cytoskeleton-associated protein 15	FALSE
Tb927.11.12120	Tb927_11_v5.1:3,238,646..3,241,258(+)	RNA-binding protein, putative	TRUE	TRUE	FALSE
Tb927.11.13640	Tb927_11_v5.1:3,635,538..3,638,249(-)	J-binding protein	TRUE	TRUE	FALSE
Tb927.11.14070	Tb927_11_v5.1:3,720,648..3,725,369(+)	Repressor of differentiation kinase 1	TRUE	FALSE
Tb927.11.14610	Tb927_11_v5.1:3,879,813..3,880,933(+)	procyclin-associated gene 4 (PAG4) protein, putative	FALSE
Tb927.11.14620	Tb927_11_v5.1:3,881,030..3,882,411(+)	expression site-associated gene 2 (ESAG2) protein, putative	FALSE
Tb09.v4.0107	tryp_IXb-218d07.p1c:86,848..88,417(+)	expression site-associated gene 5 (ESAG5) protein, putative, chrIX additional, unordered contigs, expression site-associated gene (ESAG) protein, putative	FALSE
