# Supplementary material for: A factor integrating transcription and repression of surface antigen genes in African trypanosomes
Source: Proc Natl Acad Sci U S A. 2026 Feb 3;123(6):e2531377123. doi: 10.1073/pnas.2531377123 (PMC12890818; doi:10.1073/pnas.2531377123)
Supplement: Supplementary file 4 — Dataset S03 (XLSX) [file pnas.2531377123.sd03.xlsx]

## Sheet: Proteomics 
Protein ID	2xmT.ESB1		2xESB1.mT		1xTurboID.ESB1		1xESB1.TurboID
	log2 FC (+B / Parental)	p value (+B / Parental)	log2 FC (+B / Parental)	p value (+B / Parental)	log2 FC (+B / Parental)	p value (+B / Parental)	log2 FC (+B / Parental)	p value (+B / Parental)
Tb427_060053600.1	10.4	0.00166	9.98	0.00223	10.4	0.00163	10.6	0.00135
Tb427_020011600.1	0.966	0.793	4.35	0.248	8.03	0.0414	3.9	0.298
Tb427_110127700.1	7.79	0.00063	4	0.0462	7.91	0.000553	8.06	0.000464
Tb427_040047300.1	0.966	0.53	0.222	0.885	6.7	0.00038	-0.0328	0.983
Tb427_070018800.1	3.85	0.218	3.21	0.3	6.37	0.0496	-0.0328	0.991
Tb427_110143300.1	6.31	0.000362	0.222	0.877	6.17	0.000446	6	0.000575
Tb427_060016400.1	-0.128	0.913	-0.239	0.838	6.14	6.23e-05	-0.125	0.915
Tb427_090076000.1	3.64	0.0867	6.18	0.00678	6.1	0.00739	-0.0328	0.987
Tb427_090032800.1	11.9	0.0338	5.75	0.28	5.81	0.275	5.46	0.304
Tb427_110127800.1	0.966	0.849	5.96	0.251	5.7	0.272	6.11	0.24
Tb427_070017300.1	5.75	0.00835	5.63	0.00949	5.54	0.0104	5.23	0.0146
Tb427_100035900.1	4.64	0.00466	4.57	0.00518	5.06	0.00245	5.92	0.000669
Tb427_000272000.1	2.54	0.143	3.83	0.0334	4.79	0.0102	5.61	0.00355
Tb427_110124200.1	4.85	8.27e-05	4.25	0.00031	4.78	9.64e-05	4.43	0.000207
Tb427_040047300.1	0.966	0.21	0.222	0.768	4.73	7.69e-06	-0.0328	0.965
Tb427_100131800.1	0.966	0.3	0.222	0.809	4.67	8.58e-05	-0.0328	0.972
Tb427_080057600.1	2.71	0.0712	0.222	0.877	4.53	0.00516	4.91	0.00291
Tb427_110087200.1	0.966	0.372	1.97	0.0789	4.37	0.000709	4.71	0.000355
Tb427_090070000.1	3.5	0.0246	4.33	0.00731	4.34	0.00719	4.76	0.00382
Tb427_110137600.1	4.09	0.0373	2.52	0.181	4.32	0.0291	-0.0328	0.986
Tb427_110127600.1	4.55	0.0613	4.24	0.0795	4.3	0.0754	2.23	0.339
Tb427_090020100.1	2.66	0.0715	0.222	0.874	4.3	0.00646	3.63	0.018
Tb427_040039200.1	5.69	0.0539	3.04	0.284	4.28	0.137	3.63	0.204
Tb427_110184600.1	3.7	0.00695	2.05	0.107	4.17	0.00303	3.98	0.00421
Tb427_110016000.1	4.19	0.0564	1.87	0.372	4.11	0.0605	1.84	0.381
Tb427_110105900.1	1.68	0.378	1.54	0.416	4.06	0.0427	1.94	0.309
Tb427_070062700.1	2.89	0.136	2.17	0.256	4.06	0.0419	1.73	0.36
Tb427_000701600.1	0.966	0.588	0.222	0.901	4.05	0.0338	-0.0328	0.985
Tb427_100135400.1	4.16	0.0132	0.222	0.884	4.03	0.0159	1.74	0.262
Tb427_070021200.1	0.966	0.469	2.06	0.134	4.02	0.0069	4.06	0.00653
Tb427_100152200.1	0.966	0.359	2.17	0.0497	3.99	0.00121	4.81	0.000226
Tb427_110046700.1	2.32	0.142	4.14	0.0136	3.94	0.018	4.28	0.0113
Tb427_100016500.1	-0.864	0.654	-0.396	0.837	3.94	0.0536	4.07	0.0471
Tb427_040025200.1	3.9	0.00346	0.222	0.849	3.93	0.00325	-0.0328	0.977
Tb427_000701600.1	0.966	0.501	0.222	0.877	3.91	0.0129	-0.0328	0.982
Tb427_100106900.1	0.966	0.58	2.19	0.218	3.87	0.0377	3.86	0.0381
Tb427_090057500.1	0.537	0.904	0.284	0.949	3.87	0.389	4.49	0.32
Tb427_070042200.1	3.66	0.395	3.95	0.36	3.86	0.371	-0.28	0.948
Tb427_110043700.1	2.17	0.159	2.01	0.191	3.85	0.0183	-0.0328	0.982
Tb427_070043700.1	3.27	0.0462	3.26	0.0469	3.82	0.0226	4.01	0.0176
Tb427_090075500.1	1.57	0.378	1.68	0.347	3.8	0.0433	4.31	0.0243
Tb427_060034300.1	4.67	0.0194	2.65	0.161	3.75	0.0538	-0.0328	0.986
Tb427_110085800.1	1.97	0.429	-1.3	0.599	3.73	0.143	0.895	0.717
Tb427_070038100.1	2.2	0.0724	3.87	0.00372	3.67	0.00538	3.87	0.00372
Tb427_100125000.1	5.2	4.97e-05	4.31	0.00034	3.65	0.00146	3.95	0.000739
Tb427_070042800.1	3.64	0.0736	1.52	0.436	3.65	0.0727	1.61	0.411
Tb427_080061300.1	2.08	0.177	1.61	0.289	3.65	0.0244	3.46	0.0316
Tb427_100102800.1	2.62	0.0815	0.222	0.877	3.63	0.0204	2.07	0.162
Tb427_100119700.1	0.966	0.449	1.75	0.178	3.6	0.0103	1.79	0.17
Tb427_070031400.1	0.966	0.454	3.32	0.0178	3.59	0.0113	3.63	0.0106
Tb427_110062600.1	4.29	0.0382	1.8	0.357	3.57	0.0787	3.96	0.0535
Tb427_090045600.1	3.77	0.0468	1.97	0.277	3.56	0.0591	3.46	0.0653
Tb427_010016600.1	3.65	0.000978	3.61	0.00108	3.52	0.00133	3.56	0.0012
Tb427_010027200.1	3.75	0.0133	0.222	0.872	3.51	0.0191	1.69	0.228
Tb427_060050400.1	0.966	0.418	1.64	0.178	3.5	0.00812	2.33	0.0616
Tb427_030016400.1	3.5	0.0257	1.98	0.184	3.49	0.0261	5.1	0.00243
Tb427_060038200.1	4.07	0.0227	2.58	0.129	3.47	0.047	1.56	0.35
Tb427_100151000.1	3.36	0.0112	0.222	0.853	3.44	0.00963	-0.0328	0.978
Tb427_030055100.1	2.29	0.241	0.812	0.673	3.39	0.0902	1.79	0.355
Tb427_000749000.1	0.966	0.591	0.222	0.901	3.39	0.0718	-0.0328	0.985
Tb427_110013600.1	5.9	0.0179	0.222	0.922	3.36	0.152	5.91	0.0177
Tb427_030048300.1	0.966	0.406	0.222	0.847	3.34	0.00914	3.99	0.00269
Tb427_020031000.1	3.63	0.0921	0.222	0.914	3.3	0.123	1.1	0.596
Tb427_110186400.1	2.16	0.164	1.67	0.275	3.27	0.042	4.12	0.0131
Tb427_040008700.1	-1.08	0.508	0.285	0.86	3.27	0.0557	2.5	0.135
Tb427_030039300.1	3.63	0.0663	1.61	0.396	3.25	0.0966	1.28	0.499
Tb427_100031500.1	1.03	0.576	2.68	0.155	3.21	0.0931	3.5	0.0689
Tb427_110183400.1	0.966	0.422	3.79	0.00512	3.17	0.0154	3.89	0.00424
Tb427_090024900.1	3.72	0.155	0.924	0.717	3.17	0.223	4.13	0.117
Tb427_100042600.1	5.39	0.00183	5.29	0.0021	3.16	0.0447	3.78	0.0189
Tb427_020023400.1	4.21	0.00117	4.12	0.00137	3.16	0.00923	3.22	0.00835
Tb427_100017500.1	5.52	0.00714	3.29	0.0859	3.1	0.104	-0.0328	0.986
Tb427_100131600.1	1.18	0.52	2.68	0.154	3.07	0.106	2.1	0.258
Tb427_100014300.1	2.24	0.193	0.222	0.895	3.05	0.0816	1.73	0.307
Tb427_100022700.1	0.966	0.562	2.4	0.16	3.04	0.0809	2.3	0.179
Tb427_070077100.1	0.998	0.674	0.723	0.761	3.03	0.212	3.89	0.114
Tb427_100065300.1	3.17	0.0345	2.64	0.0717	3.03	0.0417	2.84	0.0544
Tb427_000272200.1	1.03	0.597	2.21	0.264	3.01	0.134	2.96	0.141
Tb427_100035300.1	-2.29	0.385	-0.0523	0.984	2.98	0.261	2.74	0.3
Tb427_080058500.1	4.01	0.00356	4.46	0.00157	2.97	0.0225	4.87	0.000745
Tb427_070027100.1	-0.968	0.638	1.78	0.39	2.96	0.162	2.72	0.197
Tb427_040007600.1	3.2	0.0599	-1.47	0.368	2.96	0.0791	2.88	0.0868
Tb427_110058400.1	0.222	0.926	2.66	0.276	2.96	0.228	2.58	0.29
Tb427_050016400.1	0.966	0.596	0.222	0.903	2.92	0.122	4.51	0.0225
Tb427_100097100.1	4.95	0.00368	3.99	0.0146	2.88	0.0663	2.78	0.0751
Tb427_100047200.1	2.69	0.243	2.81	0.223	2.88	0.211	0.661	0.77
Tb427_110080500.1	2.14	0.131	1.58	0.259	2.88	0.0475	3.38	0.0228
Tb427_060019400.1	-1.96	0.484	0.437	0.875	2.88	0.308	-0.328	0.906
Tb427_050040700.1	2.88	0.173	4.8	0.03	2.84	0.178	-0.0328	0.987
Tb427_110119500.1	1.67	0.0612	2.7	0.00489	2.83	0.00355	1.13	0.192
Tb427_010009600.1	-1.22	0.455	1.43	0.382	2.82	0.0953	1.49	0.363
Tb427_040039000.1	2.84	0.0696	2.84	0.0694	2.81	0.0721	2.2	0.153
Tb427_080044700.1	3.01	0.108	2.53	0.171	2.81	0.131	0.23	0.898
Tb427_040008800.1	2.57	0.136	2.65	0.125	2.81	0.105	-1.76	0.299
Tb427_080035600.1	2.84	0.0633	1.5	0.308	2.81	0.0652	2.72	0.0734
Tb427_040009000.1	1.74	0.293	-2.53	0.134	2.8	0.0998	1.24	0.452
Tb427_090020600.1	1.71	0.0467	0.222	0.784	2.79	0.00279	1.07	0.198
Tb427_030021300.1	3.2	0.106	0.222	0.907	2.74	0.161	5.74	0.00713
Tb427_050012700.1	-2.81	0.404	0.284	0.932	2.72	0.418	0.00777	0.998
Tb427_040053700.1	0.847	0.652	0.94	0.616	2.71	0.16	5.95	0.00506
Tb427_110077900.1	2.08	0.115	0.161	0.9	2.69	0.0474	0.942	0.463
Tb427_060039500.1	2.24	0.104	-2.24	0.103	2.66	0.0566	2.69	0.0544
Tb427_110051500.1	0.966	0.48	0.222	0.87	2.65	0.0643	-0.0328	0.981
Tb427_110052300.1	0.966	0.629	2.44	0.231	2.63	0.198	5.52	0.0122
Tb427_040008000.1	-0.0222	0.989	2.91	0.0795	2.62	0.112	2.77	0.0945
Tb427_000824900.1	2.85	0.084	0.222	0.888	2.61	0.111	2.25	0.165
Tb427_110106100.1	0.3	0.888	2.8	0.198	2.6	0.23	3.12	0.154
Tb427_100168000.1	2.93	0.106	0.222	0.899	2.6	0.148	5.04	0.00931
Tb427_110047900.1	2.36	0.0951	2.81	0.0511	2.59	0.0698	2.73	0.0573
Tb427_110067000.1	2.34	0.0322	1.78	0.0924	2.58	0.0196	2.42	0.0272
Tb427_110160800.1	2	0.16	1.79	0.207	2.58	0.0757	2.64	0.0691
Tb427_060047600.1	-1.78	0.318	-2.53	0.163	2.58	0.154	2.94	0.108
Tb427_010029400.1	2.95	0.000754	2.72	0.00151	2.57	0.00237	3.36	0.000225
Tb427_080011000.1	2.48	0.0984	2.51	0.0939	2.57	0.0874	2.71	0.0726
Tb427_110085400.1	0.817	0.617	2.53	0.134	2.57	0.127	0.684	0.675
Tb427_060043200.1	0.00524	0.996	0.486	0.616	2.55	0.0161	0.232	0.81
Tb427_110121500.1	0.412	0.862	0.0992	0.967	2.55	0.291	-1.77	0.46
Tb427_090006900.1	2.69	0.0904	0.222	0.884	2.54	0.109	4.69	0.00629
Tb427_000222000.1	2.76	0.0165	0.222	0.833	2.54	0.0253	4.37	0.000599
Tb427_110101200.1	0.966	0.659	0.222	0.919	2.54	0.254	2.74	0.221
Tb427_030028300.1	0.966	0.399	0.222	0.845	2.53	0.0372	4.34	0.00124
Tb427_040018500.1	2.4	0.014	2.37	0.0151	2.52	0.0105	2.44	0.0125
Tb427_110185100.1	3.15	0.00116	1.01	0.225	2.52	0.00609	1.74	0.0452
Tb427_080053800.1	2.78	0.0666	2.1	0.157	2.51	0.0951	2.19	0.141
Tb427_100109700.1	0.966	0.528	0.646	0.673	2.51	0.113	3.45	0.0348
Tb427_030049800.1	2.35	0.096	2.33	0.0986	2.49	0.0798	2.65	0.0637
Tb427_090015000.1	2.91	0.233	2.49	0.305	2.49	0.304	2.42	0.318
Tb427_090089700.1	3.72	0.025	0.714	0.643	2.49	0.118	3.25	0.0466
Tb427_100088100.1	2.25	0.0241	2.46	0.0153	2.48	0.0145	2.57	0.0119
Tb427_090087500.1	2.49	0.0434	2.28	0.0619	2.48	0.0438	2.78	0.0261
Tb427_100048800.1	2.53	0.137	0.111	0.946	2.47	0.146	2.59	0.129
Tb427_050039700.1	2.21	0.164	0.258	0.867	2.46	0.124	2.35	0.141
Tb427_110096200.1	0.771	0.651	0.26	0.878	2.45	0.161	2.73	0.122
Tb427_080066700.1	0.966	0.529	2.47	0.119	2.44	0.124	3.64	0.0274
Tb427_010019900.1	4.56	0.00471	0.222	0.876	2.44	0.0993	-0.0328	0.982
Tb427_050016600.1	2.29	0.0301	1.92	0.064	2.42	0.0229	1.84	0.074
Tb427_090018600.1	1.36	0.422	1.38	0.414	2.42	0.16	2.58	0.136
Tb427_030008500.1	2.64	0.0891	0.225	0.88	2.42	0.116	2.55	0.0989
Tb427_090051300.1	2.33	0.24	1.76	0.369	2.42	0.223	2.69	0.177
Tb427_090056800.1	-1.42	0.458	-0.0589	0.975	2.42	0.213	-2.42	0.213
Tb427_100153200.1	2.67	0.115	1.9	0.254	2.41	0.152	1.63	0.323
Tb427_110013100.1	0.966	0.533	0.222	0.886	2.41	0.131	-0.0328	0.983
Tb427_000498000.1	0.592	0.737	2.31	0.201	2.41	0.183	2.74	0.133
Tb427_110186200.1	2.44	0.285	2.25	0.324	2.4	0.293	2.61	0.253
Tb427_050036200.1	2.21	0.071	0.695	0.552	2.4	0.0519	2.1	0.0848
Tb427_020030100.1	-0.699	0.552	0.431	0.713	2.4	0.0526	0.524	0.655
Tb427_070010600.1	2.17	0.0137	2.42	0.00717	2.4	0.00754	2.41	0.00724
Tb427_020010100.1	-0.0379	0.986	-0.307	0.885	2.4	0.265	6.07	0.00982
Tb427_000737600.1	0.344	0.848	-2.14	0.244	2.4	0.194	-2.39	0.194
Tb427_110082300.1	4.58	0.00309	2.2	0.116	2.39	0.0888	4.25	0.00526
Tb427_090050900.1	2.21	0.0914	0.239	0.849	2.39	0.0707	2.4	0.0692
Tb427_090077300.1	0.966	0.518	4.01	0.0143	2.39	0.122	4.99	0.00345
Tb427_080067100.1	4.29	0.0202	1.88	0.275	2.39	0.171	4.52	0.0152
Tb427_090070900.1	2.17	0.172	0.39	0.801	2.39	0.135	2.88	0.0761
Tb427_080066400.1	2.71	0.0937	1.02	0.515	2.39	0.137	2.03	0.2
Tb427_090069400.1	0.446	0.812	1.94	0.31	2.38	0.215	2.43	0.207
Tb427_030034600.1	1.89	0.289	0.48	0.784	2.38	0.184	2.2	0.219
Tb427_070010400.1	2.08	0.287	0.218	0.91	2.38	0.227	2.2	0.262
Tb427_040022900.1	0.966	0.642	2.83	0.183	2.36	0.264	5.83	0.011
Tb427_070053900.1	1.34	0.267	1.07	0.369	2.36	0.0585	1.69	0.165
Tb427_100123000.1	4.79	0.0773	2.7	0.303	2.36	0.366	2.14	0.411
Tb427_080083900.1	2.54	0.00576	2.11	0.018	2.35	0.00954	2.05	0.0206
Tb427_050029300.1	2.06	0.0581	2.13	0.0507	2.34	0.0339	2.43	0.0287
Tb427_030044600.1	2.48	0.0884	2.09	0.147	2.34	0.106	-0.0328	0.981
Tb427_080021500.1	2.69	0.00937	2.36	0.02	2.32	0.0219	2.05	0.0391
Tb427_100046300.1	2.94	0.129	0.222	0.905	2.32	0.224	3.68	0.062
Tb427_110163900.1	2.27	0.0326	2.53	0.019	2.32	0.0295	2.17	0.0401
Tb427_070051600.1	2.14	0.222	-0.0214	0.99	2.32	0.187	2.09	0.232
Tb427_100078400.1	2.66	0.164	2.76	0.149	2.32	0.222	3.82	0.0517
Tb427_100012900.1	0.966	0.405	3.7	0.00467	2.31	0.0579	4.26	0.00163
Tb427_110126200.1	1.36	0.312	2.09	0.129	2.3	0.0967	4.91	0.00164
Tb427_060012500.1	3.3	0.0292	2.92	0.05	2.3	0.114	3.34	0.0273
Tb427_070047600.1	3.1	0.00305	2.37	0.0172	2.29	0.0205	3.15	0.00269
Tb427_090036200.1	2.78	0.00747	2.74	0.00818	2.29	0.0228	2.25	0.0251
Tb427_040023800.1	2.75	0.306	2.06	0.439	2.29	0.392	1.91	0.473
Tb427_080025400.1	1.14	0.198	0.934	0.287	2.29	0.0157	2.31	0.0149
Tb427_080046900.1	2.37	0.119	0.222	0.88	2.29	0.131	1.84	0.219
Tb427_020012200.1	2.79	0.0387	0.222	0.861	2.29	0.0831	-0.0328	0.979
Tb427_000270900.1	2.33	0.177	1.91	0.264	2.29	0.184	1.36	0.424
Tb427_080011100.1	-0.172	0.836	0.717	0.391	2.28	0.0125	2.73	0.00389
Tb427_110012300.1	3.07	0.0294	2.64	0.0572	2.28	0.0952	3.85	0.00854
Tb427_100170300.1	0.0537	0.973	-0.0935	0.953	2.28	0.164	-0.332	0.834
Tb427_040018700.1	2.76	0.0467	2.06	0.127	2.27	0.096	3.08	0.0285
Tb427_110106400.1	2.84	0.158	2.33	0.242	2.26	0.257	2.06	0.298
Tb427_050026800.1	2.38	0.172	-1.76	0.308	2.26	0.195	2.19	0.209
Tb427_100049000.1	2.68	0.222	0.162	0.94	2.26	0.3	-3.19	0.149
Tb427_090015700.1	0.966	0.588	1.86	0.302	2.25	0.216	4.74	0.0151
Tb427_100130600.1	1.92	0.248	2.15	0.197	2.24	0.18	2.17	0.193
Tb427_070070500.1	2.63	0.103	0.222	0.886	2.23	0.162	4.22	0.0134
Tb427_050039800.1	2.68	0.0396	3.02	0.0226	2.22	0.0828	2.26	0.077
Tb427_030012100.1	0.946	0.427	0.841	0.479	2.22	0.0733	0.858	0.471
Tb427_100121100.1	1.55	0.27	-0.237	0.863	2.22	0.12	2.4	0.0953
Tb427_070020900.1	4.51	0.0146	2.38	0.169	2.21	0.2	4.49	0.015
Tb427_060020300.1	0.966	0.589	0.222	0.901	2.21	0.225	1.83	0.313
Tb427_100152900.1	2.55	0.0303	0.363	0.74	2.21	0.0557	2.33	0.0453
Tb427_000222000.1	0.966	0.411	0.222	0.849	2.21	0.0717	-0.0328	0.978
Tb427_110110500.1	2.54	0.104	0.193	0.897	2.2	0.153	0.557	0.71
Tb427_100078600.1	0.966	0.548	0.222	0.89	2.19	0.183	-0.0328	0.984
Tb427_110141200.1	-1.54	0.287	1.89	0.196	2.19	0.136	2.24	0.128
Tb427_030052400.1	2.21	0.11	2.42	0.082	2.19	0.112	3.13	0.0286
Tb427_060040500.1	4.5	0.00904	2.38	0.136	2.17	0.172	4.22	0.0133
Tb427_020027100.1	4.12	0.00696	2.99	0.0393	2.17	0.124	2.96	0.0412
Tb427_080059700.1	0.966	0.649	0.222	0.917	2.17	0.313	2.53	0.242
Tb427_050014900.1	0.966	0.524	0.222	0.883	2.16	0.165	1.5	0.326
Tb427_110060200.1	0.966	0.388	2.04	0.0789	2.15	0.0655	3.31	0.00763
Tb427_100125800.1	2.36	0.171	1.85	0.278	2.13	0.214	2.12	0.215
Tb427_110111600.1	-1.21	0.459	-1.96	0.239	2.12	0.203	-2.21	0.186
Tb427_100105500.1	0.538	0.631	1.71	0.139	2.11	0.0728	1.9	0.103
Tb427_030013300.1	0.141	0.948	0.0685	0.975	2.11	0.34	0.0496	0.982
Tb427_110152700.1	2.48	0.157	1.38	0.42	2.1	0.226	1.43	0.406
Tb427_110049100.1	2.22	0.00525	2.39	0.00309	2.1	0.00759	2.56	0.00184
Tb427_060034200.1	0.966	0.358	0.222	0.831	2.1	0.0565	-0.0328	0.975
Tb427_110156700.1	1.76	0.318	2.41	0.178	2.1	0.237	2.46	0.169
Tb427_100092700.1	0.983	0.625	2.58	0.208	2.07	0.31	1.53	0.45
Tb427_020013000.1	2.99	0.0603	2.65	0.0923	2.07	0.181	3.12	0.0509
Tb427_040027200.1	2.9	0.0706	2.06	0.189	2.07	0.186	2.48	0.117
Tb427_080024900.1	0.966	0.475	0.222	0.869	2.06	0.138	2.81	0.0489
Tb427_100127700.1	0.49	0.753	2.2	0.17	2.05	0.199	2.05	0.199
Tb427_040008500.1	0.256	0.862	2.09	0.168	2.05	0.175	1.68	0.261
Tb427_080066600.1	0.966	0.356	0.222	0.83	2.04	0.0613	-0.0328	0.975
Tb427_110030100.1	0.966	0.422	2.01	0.105	2.03	0.102	1.1	0.363
Tb427_060009200.1	0.233	0.862	1.99	0.15	2.03	0.143	1.11	0.413
Tb427_090085600.1	2.29	0.122	0.222	0.877	2.03	0.168	3.49	0.0242
Tb427_070032300.1	2.06	0.108	-0.00739	0.995	2.02	0.114	-0.405	0.742
Tb427_110022400.1	2.39	0.0341	1.89	0.0853	2.02	0.0676	2.94	0.0113
Tb427_090049200.1	2.51	0.496	2.91	0.431	2.01	0.584	-0.352	0.923
Tb427_080042700.1	2.3	0.0764	1.99	0.121	2	0.12	1.63	0.198
Tb427_110025000.1	-1.43	0.199	1.64	0.144	2	0.0799	2.2	0.0556
Tb427_020030300.1	1.04	0.351	2.23	0.0559	2	0.0828	2.07	0.0738
Tb427_100117200.1	0.966	0.542	2.01	0.212	1.98	0.221	3.69	0.0298
Tb427_110058200.1	0.966	0.408	0.222	0.848	1.98	0.102	-0.0328	0.977
Tb427_010032200.1	0.966	0.437	1.78	0.16	1.97	0.123	4.38	0.00227
Tb427_060026100.1	0.966	0.531	0.222	0.885	1.97	0.21	1.88	0.231
Tb427_080016900.1	1.64	0.0121	1.01	0.101	1.96	0.00379	0.738	0.223
Tb427_000795500.1	1.71	0.496	-2.02	0.424	1.96	0.439	0.0806	0.974
Tb427_110064400.1	2.33	0.187	0.222	0.897	1.96	0.263	-0.0328	0.985
Tb427_020017400.1	1.42	0.359	0.378	0.805	1.96	0.213	1.62	0.299
Tb427_030045300.1	2.1	0.17	1.69	0.264	1.95	0.2	1.54	0.308
Tb427_030020400.1	-1.23	0.343	2.26	0.0895	1.95	0.138	-2.23	0.0947
Tb427_040012400.1	0.966	0.587	1.47	0.412	1.95	0.279	1.99	0.269
Tb427_060040300.1	1.32	0.358	1.6	0.267	1.94	0.183	3.42	0.026
Tb427_000285700.1	1.92	0.165	0.222	0.869	1.94	0.16	1.71	0.214
Tb427_100069900.1	0.966	0.424	2.04	0.102	1.94	0.119	-0.0328	0.978
Tb427_110126600.1	0.966	0.435	0.222	0.857	1.93	0.13	-0.0328	0.979
Tb427_040042700.1	-0.496	0.793	0.144	0.939	1.92	0.317	1.9	0.323
Tb427_050013800.1	0.877	0.528	2.42	0.0941	1.92	0.177	2.56	0.0782
Tb427_110188100.1	2.14	0.213	2.06	0.229	1.92	0.261	4.22	0.0208
Tb427_080039300.1	1.68	0.288	-0.0261	0.987	1.92	0.228	2.21	0.167
Tb427_110142200.1	1.98	0.0881	1.93	0.0962	1.92	0.0968	2.01	0.0842
Tb427_100008400.1	1.67	0.411	1.54	0.447	1.92	0.346	1.39	0.491
Tb427_080017200.1	0.966	0.459	2.11	0.117	1.91	0.154	3.87	0.0077
Tb427_100163600.1	0.576	0.724	2.52	0.136	1.91	0.25	2.34	0.163
Tb427_040055400.1	2.6	0.115	2.25	0.169	1.89	0.244	1.79	0.27
Tb427_070053400.1	0.352	0.848	1.43	0.44	1.89	0.312	1.57	0.399
Tb427_100137200.1	0.671	0.612	1.72	0.204	1.89	0.164	2.08	0.129
Tb427_080043400.1	0.966	0.163	0.222	0.742	1.89	0.0112	-0.0328	0.961
Tb427_110182000.1	0.895	0.473	1.84	0.15	1.88	0.143	2.59	0.0492
Tb427_100031800.1	3.62	0.0369	2.02	0.222	1.88	0.255	3.48	0.0436
Tb427_080060400.1	7.41	9.11e-06	3.6	0.00729	1.86	0.133	3.44	0.00969
Tb427_090052800.1	0.873	0.333	0.322	0.717	1.86	0.0491	1.46	0.115
Tb427_100140900.1	2.26	0.228	2.08	0.265	1.85	0.32	4.03	0.0396
Tb427_110089200.1	-0.916	0.557	1.65	0.295	1.84	0.245	3.78	0.0244
Tb427_090055800.1	0.966	0.542	3.92	0.0221	1.84	0.253	-0.0328	0.983
Tb427_110038400.1	1.88	0.318	1.87	0.32	1.84	0.327	-0.0328	0.986
Tb427_100098200.1	1.71	0.272	1.26	0.414	1.84	0.239	1.75	0.262
Tb427_090045800.1	1.44	0.0682	0.197	0.792	1.83	0.0241	1.27	0.102
Tb427_040050500.1	2.04	0.118	1.11	0.381	1.82	0.16	0.959	0.449
Tb427_110077700.1	0.103	0.946	-0.104	0.945	1.82	0.24	2.21	0.158
Tb427_030008900.1	1.63	0.368	-2.3	0.209	1.81	0.32	0.644	0.719
Tb427_110033900.1	1.91	0.241	2.06	0.208	1.81	0.266	1.33	0.408
Tb427_050042800.1	1.44	0.164	0.165	0.869	1.8	0.0873	2.05	0.054
Tb427_070069200.1	2.44	0.273	2.62	0.24	1.79	0.418	5.93	0.0137
Tb427_040036700.1	1.93	0.0471	2.05	0.0363	1.79	0.0635	2.24	0.0237
Tb427_080007400.1	0.54	0.759	1.75	0.327	1.79	0.315	-0.33	0.851
Tb427_110079800.1	0.309	0.822	0.0701	0.959	1.79	0.204	1.89	0.18
Tb427_100128500.1	3.5	0.00151	1.54	0.113	1.78	0.0704	3.48	0.00157
Tb427_010011800.1	2.19	0.158	0.222	0.883	1.78	0.245	-0.0328	0.983
Tb427_100094300.1	0.966	0.296	0.222	0.807	1.78	0.064	-0.0328	0.971
Tb427_100131300.1	0.966	0.509	3.08	0.0462	1.77	0.232	1.4	0.341
Tb427_100062300.1	-0.723	0.549	0.318	0.791	1.77	0.153	2.56	0.0453
Tb427_100081200.1	1.37	0.338	1.45	0.312	1.76	0.224	1.31	0.361
Tb427_110173200.1	0.176	0.919	0.135	0.938	1.74	0.324	1.75	0.322
Tb427_100068800.1	2.43	0.188	0.512	0.776	1.74	0.341	2.56	0.167
Tb427_100090100.1	2.82	0.0701	0.222	0.881	1.73	0.252	2.96	0.0582
Tb427_080076100.1	2.5	0.191	2.39	0.211	1.73	0.359	1.82	0.334
Tb427_080052900.1	1.92	0.0136	1.36	0.0677	1.73	0.0235	0.805	0.262
Tb427_110180000.1	1.8	0.0738	0.222	0.817	1.73	0.0853	0.795	0.412
Tb427_110134700.1	1.9	0.136	-0.108	0.93	1.73	0.171	1.91	0.134
Tb427_030015800.1	1.77	0.148	2.36	0.0605	1.72	0.16	2.92	0.0234
Tb427_080061100.1	0.966	0.377	1.65	0.139	1.71	0.127	3.79	0.0025
Tb427_070049100.1	1.75	0.163	0.835	0.497	1.71	0.174	1.07	0.385
Tb427_100036900.1	0.966	0.289	0.222	0.805	1.69	0.0736	1.75	0.0642
Tb427_100064000.1	0.966	0.503	1.62	0.266	1.69	0.248	-0.0328	0.982
Tb427_100056700.1	1.89	0.0156	1.01	0.167	1.69	0.0277	1.37	0.0669
Tb427_110181000.1	1.98	0.0382	0.222	0.804	1.69	0.0712	3.54	0.000891
Tb427_080084100.1	1.09	0.187	-1.29	0.122	1.69	0.0479	-0.00491	0.995
Tb427_110045600.1	1.98	0.239	2.07	0.22	1.66	0.322	3.09	0.0738
Tb427_080010400.1	0.966	0.502	1.92	0.19	1.66	0.254	3.96	0.0121
Tb427_050031800.1	2.17	0.126	1.71	0.221	1.66	0.235	1.96	0.164
Tb427_100047600.1	1.07	0.201	1.88	0.0327	1.65	0.0565	2.03	0.0222
Tb427_100049900.1	1.89	0.0746	-0.136	0.893	1.65	0.117	1.46	0.162
Tb427_070079100.1	0.966	0.407	0.222	0.848	1.63	0.17	1.45	0.22
Tb427_100053400.1	1.47	0.291	-0.138	0.919	1.62	0.246	1.76	0.209
Tb427_080072300.1	0.195	0.89	-0.0564	0.968	1.62	0.258	1.16	0.414
Tb427_050025700.1	1.17	0.119	0.658	0.37	1.61	0.0375	1.5	0.0505
Tb427_110036200.1	0.426	0.712	0.299	0.796	1.61	0.174	1.63	0.17
Tb427_030020300.1	1.59	0.178	-0.088	0.939	1.61	0.175	0.765	0.509
Tb427_030010200.1	1.87	0.0451	0.913	0.305	1.61	0.08	1.6	0.0806
Tb427_060020500.1	1.06	0.575	1.08	0.569	1.6	0.402	0.307	0.871
Tb427_110038500.1	2.39	0.0498	2.58	0.0356	1.59	0.179	1.91	0.109
Tb427_040026900.1	0.0579	0.979	1.98	0.377	1.59	0.474	1.97	0.379
Tb427_060036700.1	0.814	0.637	0.0466	0.978	1.58	0.365	-1.73	0.321
Tb427_110056400.1	0.966	0.229	0.222	0.778	1.58	0.0566	0.98	0.222
Tb427_090030400.1	1.83	0.0402	0.63	0.454	1.57	0.0739	1.04	0.221
Tb427_080068000.1	1.63	0.0589	0.996	0.231	1.57	0.0674	0.944	0.255
Tb427_080030900.1	1.46	0.0946	1.04	0.226	1.56	0.0765	1.25	0.148
Tb427_080051400.1	1.59	0.152	0.602	0.578	1.56	0.159	1.01	0.356
Tb427_110098700.1	1.9	0.0573	0.999	0.297	1.55	0.115	1.62	0.0998
Tb427_080070000.1	0.966	0.454	0.222	0.863	1.55	0.235	-0.0328	0.98
Tb427_110080300.1	0.259	0.885	-0.361	0.84	1.55	0.392	-2.25	0.219
Tb427_100005800.1	0.646	0.279	1.2	0.0529	1.54	0.0166	1.46	0.0222
Tb427_090064200.1	0.465	0.712	-1.3	0.309	1.54	0.23	4.06	0.0045
Tb427_080008100.1	1.43	0.242	-0.018	0.988	1.53	0.213	0.0509	0.966
Tb427_060015700.1	1.75	0.341	1.39	0.447	1.53	0.403	2.63	0.159
Tb427_100144200.1	0.966	0.514	3.32	0.0352	1.51	0.313	2.75	0.0752
Tb427_100085500.1	-1.64	0.0627	0.242	0.772	1.51	0.0855	1.56	0.0752
Tb427_100060800.1	0.966	0.48	1.76	0.205	1.5	0.277	1.29	0.35
Tb427_100153300.1	1.56	0.147	0.586	0.576	1.5	0.164	1.32	0.216
Tb427_100007500.1	-0.6	0.697	0.55	0.721	1.49	0.34	2.06	0.191
Tb427_070062300.1	1.32	0.322	-0.276	0.834	1.49	0.268	1.54	0.251
Tb427_030028500.1	1.37	0.322	0.123	0.928	1.48	0.286	0.0317	0.981
Tb427_030016300.1	3.65	1.16e-08	1.33	0.00151	1.48	0.000625	1.07	0.00746
Tb427_100081800.1	1.5	0.372	3.46	0.0492	1.47	0.381	2.66	0.121
Tb427_070045300.1	0.348	0.767	1.01	0.393	1.47	0.221	2.27	0.067
Tb427_070054700.1	1.46	0.163	0.949	0.356	1.46	0.164	1.22	0.241
Tb427_110085900.1	1.94	0.188	1.69	0.251	1.44	0.324	2.79	0.0656
Tb427_030037700.1	1.89	0.102	2.34	0.0471	1.44	0.205	1.72	0.134
Tb427_040050400.1	1.12	0.295	0.844	0.429	1.44	0.184	0.887	0.406
Tb427_020029700.1	1.68	0.153	0.562	0.624	1.44	0.218	0.74	0.519
Tb427_090080800.1	2.95	0.0603	2.07	0.176	1.43	0.342	2.3	0.134
Tb427_080043500.1	2.46	0.024	-0.255	0.799	1.43	0.168	2.32	0.0319
Tb427_030049500.1	2.88	0.133	1.28	0.493	1.43	0.444	-0.0328	0.986
Tb427_080034600.1	0.508	0.505	0.171	0.822	1.43	0.0719	1.25	0.112
Tb427_100169200.1	1.35	0.199	-1.49	0.157	1.42	0.177	0.826	0.425
Tb427_050038400.1	0.966	0.368	0.222	0.834	1.41	0.194	-0.0328	0.975
Tb427_000754800.1	0.966	0.39	0.222	0.842	1.41	0.216	-0.0328	0.976
Tb427_110054300.1	2	0.0508	1.04	0.287	1.4	0.159	1.12	0.256
Tb427_070052900.1	0.135	0.924	-0.61	0.667	1.39	0.332	2.67	0.0725
Tb427_080073000.1	1.32	0.468	0.339	0.851	1.39	0.447	0.672	0.711
Tb427_090077000.1	0.966	0.25	0.222	0.788	1.39	0.105	-0.0328	0.968
Tb427_100070100.1	1.46	0.258	0.25	0.843	1.39	0.28	1.62	0.211
Tb427_000713200.1	1.03	0.355	-0.149	0.892	1.39	0.216	1.9	0.0972
Tb427_050025500.1	3.26	6.42e-05	3.07	0.00012	1.38	0.039	2.69	0.000431
Tb427_110093500.1	0.361	0.775	1.44	0.264	1.38	0.281	2.79	0.0384
Tb427_070030800.1	1.75	0.155	2.19	0.0801	1.38	0.257	1.43	0.239
Tb427_090070800.1	1.36	0.0383	0.711	0.256	1.38	0.0354	1.26	0.0525
Tb427_110170100.1	1.48	0.244	-0.704	0.573	1.38	0.277	1.69	0.185
Tb427_100067500.1	3.35	0.00513	2.6	0.0231	1.34	0.216	2.34	0.0382
Tb427_000658600.1	1.5	0.242	0.67	0.595	1.34	0.295	0.84	0.506
Tb427_100090700.1	-0.165	0.939	-1.6	0.463	1.34	0.539	1.02	0.64
Tb427_110157300.1	0.326	0.838	1.3	0.419	1.33	0.41	-0.336	0.833
Tb427_110009500.1	0.966	0.284	0.222	0.803	1.32	0.148	2.05	0.0314
Tb427_090079200.1	-0.0406	0.964	1.7	0.0706	1.32	0.15	1.45	0.118
Tb427_050014600.1	0.381	0.772	1.39	0.298	1.31	0.327	-0.111	0.932
Tb427_040046700.1	3.05	0.0131	0.52	0.641	1.31	0.247	1.22	0.283
Tb427_030034300.1	0.966	0.288	0.222	0.804	1.29	0.163	1.31	0.155
Tb427_040022200.1	3.16	0.0109	2.35	0.0478	1.28	0.263	3.59	0.00476
Tb427_040008600.1	0.869	0.153	0.143	0.808	1.28	0.0424	1.17	0.0604
Tb427_100078100.1	-1.84	0.399	-5.48	0.02	1.27	0.56	1.16	0.592
Tb427_030055500.1	-0.203	0.744	0.266	0.67	1.26	0.0562	1.32	0.0467
Tb427_060029300.1	0.0155	0.992	0.156	0.918	1.25	0.413	2.08	0.182
Tb427_090064600.1	-0.479	0.816	1.79	0.389	1.25	0.546	4.29	0.0498
Tb427_110123300.1	1.34	0.0226	0.497	0.364	1.25	0.0316	0.462	0.398
Tb427_100150600.1	1.36	0.12	-0.969	0.26	1.25	0.152	-0.0828	0.922
Tb427_040040200.1	1.74	0.29	1.16	0.477	1.24	0.449	-1.07	0.511
Tb427_040030800.1	1.29	0.14	0.53	0.535	1.24	0.158	0.592	0.489
Tb427_100168500.1	-0.183	0.897	-1.7	0.239	1.24	0.384	1.38	0.335
Tb427_110015700.1	1.52	0.141	0.997	0.325	1.23	0.229	0.802	0.426
Tb427_110089900.1	1.11	0.246	1.05	0.272	1.23	0.198	1.99	0.046
Tb427_110031500.1	-0.0442	0.961	0.373	0.684	1.23	0.191	0.904	0.33
Tb427_110065700.1	1.17	0.156	1.1	0.18	1.23	0.137	0.839	0.302
Tb427_110132300.1	1.19	0.127	0.206	0.783	1.22	0.117	0.938	0.221
Tb427_050036000.1	1.25	0.254	0.46	0.668	1.21	0.268	1.13	0.298
Tb427_100101100.1	1.01	0.504	0.0305	0.984	1.21	0.427	-0.308	0.837
Tb427_040051600.1	0.44	0.332	0.378	0.402	1.2	0.0147	1.28	0.0101
Tb427_070061600.1	1.68	0.203	0.956	0.461	1.2	0.356	2.18	0.104
Tb427_110128600.1	1.61	0.109	1.04	0.289	1.19	0.226	1.44	0.149
Tb427_100060000.1	-0.909	0.579	0.678	0.678	1.19	0.469	-1.13	0.49
Tb427_050033400.1	-0.431	0.655	-1.08	0.27	1.19	0.225	1.65	0.1
Tb427_110105200.1	-0.0495	0.936	-0.268	0.666	1.19	0.0689	0.754	0.234
Tb427_040017500.1	1.88	0.131	1.4	0.254	1.18	0.335	0.945	0.436
Tb427_100142300.1	0.254	0.712	0.437	0.527	1.17	0.102	2.06	0.00736
Tb427_100106100.1	1.07	0.456	-2.84	0.059	1.14	0.428	1.3	0.368
Tb427_110047300.1	0.747	0.482	0.194	0.854	1.14	0.289	0.916	0.39
Tb427_080080600.1	0.965	0.0582	-0.188	0.696	1.14	0.028	1.07	0.0374
Tb427_070069400.1	1.36	0.127	0.531	0.539	1.14	0.197	-0.518	0.549
Tb427_070010900.1	0.632	0.274	0.884	0.133	1.13	0.0586	0.593	0.304
Tb427_050022700.1	0.82	0.236	0.0884	0.896	1.13	0.109	-0.133	0.845
Tb427_040023200.1	0.0903	0.932	1.08	0.319	1.13	0.295	1.28	0.24
Tb427_110061000.1	1.68	0.0717	0.717	0.422	1.12	0.215	1.95	0.0392
Tb427_100026100.1	1.16	0.045	1.2	0.0389	1.12	0.0514	0.614	0.267
Tb427_050025300.1	1.56	0.072	0.726	0.384	1.12	0.184	0.252	0.76
Tb427_040048900.1	0.555	0.341	0.108	0.851	1.12	0.065	0.392	0.498
Tb427_080053300.1	0.793	0.294	-0.391	0.6	1.12	0.143	-0.834	0.27
Tb427_110018800.1	1.31	0.0538	0.387	0.549	1.11	0.0977	1.02	0.124
Tb427_070046200.1	0.904	0.0446	0.81	0.0685	1.11	0.0162	1.03	0.0249
Tb427_080009100.1	0.799	0.29	0.0401	0.957	1.11	0.149	0.684	0.363
Tb427_110081300.1	1.04	0.122	0.662	0.316	1.1	0.103	0.691	0.295
Tb427_070068500.1	1.69	0.107	0.484	0.633	1.08	0.292	1.38	0.184
Tb427_050025200.1	0.514	0.64	0.114	0.917	1.08	0.329	0.662	0.547
Tb427_100153500.1	1.11	0.204	0.739	0.39	1.08	0.215	1.03	0.237
Tb427_110119800.1	1.81	0.00554	1.42	0.0232	1.08	0.0759	0.555	0.342
Tb427_110070300.1	1.4	0.121	0.653	0.459	1.07	0.23	0.491	0.576
Tb427_030057000.1	1.46	0.222	-1.38	0.248	1.07	0.366	-0.674	0.567
Tb427_030031400.1	0.208	0.716	-0.0015	0.998	1.07	0.0757	1.05	0.0787
Tb427_090066800.1	1.05	0.305	1.67	0.113	1.07	0.296	1.28	0.215
Tb427_040048600.1	-0.768	0.458	-1.22	0.244	1.06	0.308	1.28	0.222
Tb427_110102400.1	1	0.214	0.534	0.501	1.06	0.189	0.795	0.32
Tb427_040017100.1	0.861	0.124	0.833	0.135	1.06	0.0636	1.22	0.0353
Tb427_090011400.1	1.73	0.131	0.338	0.76	1.04	0.352	0.881	0.431
Tb427_020032200.1	-1.79	0.195	-0.107	0.937	1.04	0.447	1.04	0.446
Tb427_110102800.1	0.941	0.516	-1.09	0.451	1.04	0.474	1.26	0.386
Tb427_080006300.1	2.01	0.0743	0.222	0.836	1.03	0.345	-0.0328	0.976
Tb427_030032600.1	1.46	0.0961	0.428	0.611	1.03	0.23	0.74	0.383
Tb427_070044600.1	1.09	0.243	0.42	0.647	1.03	0.27	0.619	0.501
Tb427_080068100.1	1.28	0.124	0.61	0.452	1.02	0.216	0.805	0.324
Tb427_110170700.1	1.06	0.31	0.139	0.893	1.02	0.33	1.47	0.164
Tb427_010029200.1	1.11	0.166	0.352	0.653	1.02	0.203	1.27	0.116
Tb427_100135800.1	1.08	0.157	0.329	0.658	1.01	0.185	0.973	0.2
Tb427_030007600.1	-0.245	0.836	-0.645	0.588	1.01	0.398	2.51	0.0463
Tb427_090047400.1	0.895	0.594	-1.14	0.499	1.01	0.547	0.335	0.841
Tb427_020008100.1	1.37	0.0636	0.939	0.192	1	0.166	1.12	0.125
Tb427_110101300.1	-0.0457	0.964	-0.238	0.813	1	0.326	1.39	0.178
Tb427_110118800.1	1.14	0.161	0.264	0.738	1	0.213	1.06	0.189
Tb427_100094600.1	1.07	0.284	0.865	0.382	0.998	0.316	0.543	0.581
Tb427_020018900.1	0.853	0.0481	0.962	0.0279	0.998	0.0233	0.561	0.179
Tb427_100147800.1	0.954	0.0395	0.499	0.259	0.986	0.0342	0.918	0.0466
Tb427_090007100.1	0.569	0.65	-0.337	0.787	0.985	0.435	-0.361	0.773
Tb427_110074100.1	0.55	0.428	0.115	0.867	0.979	0.166	0.489	0.479
Tb427_110121700.1	0.709	0.216	0.0913	0.87	0.979	0.0943	-0.0114	0.984
Tb427_080017800.1	1.62	0.162	0.654	0.562	0.974	0.391	0.375	0.739
Tb427_060023900.1	-0.281	0.794	-0.233	0.828	0.97	0.373	0.732	0.499
Tb427_050012700.1	1.2	0.0689	0.78	0.223	0.969	0.134	1.55	0.0226
Tb427_060008000.1	0.839	0.465	-0.0145	0.99	0.968	0.4	0.318	0.78
Tb427_050043100.1	0.307	0.544	0.092	0.855	0.96	0.0696	0.633	0.218
Tb427_020013300.1	0.232	0.79	-0.0355	0.967	0.952	0.281	0.692	0.429
Tb427_040006100.1	1.13	0.134	1.03	0.169	0.949	0.203	2.05	0.011
Tb427_110055400.1	-0.262	0.797	-0.268	0.793	0.948	0.359	0.0392	0.969
Tb427_090078500.1	0.273	0.599	0.205	0.692	0.941	0.0828	0.419	0.422
Tb427_070049600.1	0.743	0.542	-0.754	0.536	0.928	0.448	1.69	0.176
Tb427_100022200.1	0.205	0.779	1.05	0.16	0.925	0.215	0.972	0.194
Tb427_110050500.1	-0.998	0.297	-0.791	0.406	0.924	0.333	0.769	0.418
Tb427_070040900.1	0.328	0.799	1.15	0.377	0.919	0.479	0.568	0.66
Tb427_000270300.1	1.17	0.7	4.3	0.17	0.918	0.763	-3.45	0.266
Tb427_070042100.1	0.664	0.141	0.191	0.664	0.917	0.0483	0.721	0.113
Tb427_100065000.1	1.65	0.000308	0.839	0.0337	0.916	0.0221	0.845	0.0326
Tb427_060032000.1	0.94	0.19	1.41	0.0572	0.914	0.202	2.53	0.00192
Tb427_060036800.1	-2.38	0.0247	0.23	0.815	0.907	0.36	0.98	0.324
Tb427_110188700.1	0.989	0.224	0.302	0.705	0.896	0.269	0.525	0.512
Tb427_110152000.1	-0.496	0.671	0.331	0.776	0.894	0.446	0.516	0.658
Tb427_110122000.1	0.167	0.916	-0.236	0.882	0.892	0.575	1.7	0.292
Tb427_080062600.1	1.22	0.0505	0.895	0.141	0.892	0.142	1.25	0.0451
Tb427_110072200.1	1.2	0.191	0.631	0.483	0.892	0.325	1.55	0.0974
Tb427_020009200.1	1.6	0.184	0.994	0.401	0.883	0.455	0.186	0.874
Tb427_110088400.1	0.395	0.645	0.223	0.794	0.877	0.312	0.424	0.621
Tb427_000270300.1	1.22	0.654	3.93	0.159	0.875	0.747	-2.99	0.278
Tb427_110073300.1	0.592	0.431	-1.37	0.0791	0.873	0.25	1.08	0.159
Tb427_070057600.1	0.538	0.647	0.515	0.66	0.872	0.46	1.09	0.358
Tb427_020031300.1	0.454	0.353	-0.243	0.616	0.869	0.0856	1.2	0.0221
Tb427_070069300.1	0.441	0.672	0.306	0.768	0.869	0.407	0.178	0.864
Tb427_110127300.1	0.342	0.67	0.319	0.691	0.868	0.287	0.783	0.336
Tb427_110038800.1	-0.139	0.833	0.548	0.409	0.868	0.198	1	0.14
Tb427_040055600.1	0.368	0.574	0.025	0.969	0.868	0.194	2.06	0.00531
Tb427_030011500.1	0.618	0.49	0.848	0.347	0.867	0.337	1.25	0.174
Tb427_110131800.1	0.694	0.494	0.545	0.59	0.866	0.395	1.42	0.171
Tb427_080020000.1	0.694	0.394	0.178	0.826	0.866	0.291	0.401	0.62
Tb427_100005500.1	0.49	0.566	0.738	0.39	0.863	0.317	0.734	0.392
Tb427_110016400.1	-1.38	0.347	-1.74	0.24	0.862	0.554	-0.0707	0.961
Tb427_110045500.1	1.27	0.249	1.45	0.191	0.861	0.43	0.932	0.393
Tb427_100029200.1	0.64	0.245	0.761	0.17	0.856	0.126	1.33	0.0229
Tb427_100072800.1	1.63	0.131	1.27	0.231	0.854	0.416	2.21	0.0463
Tb427_100023300.1	0.747	0.149	0.168	0.738	0.851	0.103	0.994	0.0603
Tb427_040053700.1	0.0512	0.956	-0.191	0.836	0.851	0.361	0.741	0.425
Tb427_010022900.1	-0.596	0.627	0.59	0.63	0.848	0.49	0.75	0.541
Tb427_090035600.1	-0.279	0.816	-0.257	0.83	0.847	0.483	0.298	0.804
Tb427_110049900.1	1.57	0.0141	0.853	0.155	0.844	0.159	0.805	0.179
Tb427_110162800.1	-0.814	0.552	1.07	0.437	0.841	0.54	0.676	0.621
Tb427_110058800.1	0.598	0.482	0.282	0.739	0.841	0.326	1.87	0.0382
Tb427_110135400.1	1.11	0.0537	0.696	0.209	0.838	0.135	0.762	0.171
Tb427_110156500.1	-0.196	0.852	0.249	0.812	0.836	0.429	0.385	0.714
Tb427_060040100.1	1.33	0.0312	0.61	0.297	0.83	0.161	0.671	0.253
Tb427_110162400.1	-0.5	0.354	0.221	0.679	0.829	0.133	0.728	0.184
Tb427_040050300.1	0.864	0.0755	0.47	0.317	0.827	0.0877	1.08	0.0296
Tb427_050030900.1	1.03	0.196	1.09	0.173	0.826	0.294	1.71	0.0388
Tb427_110049700.1	0.963	0.468	0.809	0.542	0.824	0.534	2.73	0.0507
Tb427_110087800.1	1.02	0.214	0.266	0.741	0.821	0.315	0.647	0.426
Tb427_000269300.1	0.818	0.558	0.601	0.666	0.819	0.558	0.911	0.515
Tb427_070009900.1	-0.219	0.806	0.782	0.383	0.815	0.364	1.17	0.2
Tb427_090075900.1	0.0954	0.936	0.168	0.888	0.814	0.499	0.751	0.533
Tb427_110052200.1	0.527	0.625	-2.83	0.0161	0.812	0.453	0.939	0.387
Tb427_060012400.1	0.269	0.398	-0.0274	0.931	0.812	0.0184	0.788	0.0216
Tb427_110134300.1	0.48	0.617	0.209	0.827	0.809	0.402	0.743	0.441
Tb427_100063700.1	1.17	0.542	0.381	0.841	0.805	0.673	2.41	0.217
Tb427_020030200.1	0.802	0.0697	0.567	0.188	0.802	0.0696	0.613	0.157
Tb427_090087400.1	0.0956	0.922	-0.0449	0.963	0.802	0.416	0.207	0.832
Tb427_110066200.1	0.562	0.527	0.271	0.76	0.8	0.371	1.45	0.115
Tb427_100029500.1	0.709	0.556	0.595	0.621	0.797	0.509	0.519	0.666
Tb427_100146700.1	0.43	0.267	0.725	0.07	0.796	0.0487	0.286	0.455
Tb427_070028200.1	0.625	0.108	0.158	0.673	0.796	0.0452	0.58	0.134
Tb427_020027000.1	1.43	0.0487	0.574	0.405	0.795	0.253	1.5	0.0399
Tb427_040011300.1	-0.219	0.821	1.23	0.216	0.793	0.418	0.299	0.758
Tb427_030056800.1	0.95	0.398	0.89	0.428	0.792	0.48	2.88	0.0178
Tb427_110110200.1	0.323	0.797	-0.0367	0.977	0.792	0.53	0.63	0.616
Tb427_080031900.1	0.604	0.521	0.571	0.544	0.79	0.403	1.2	0.212
Tb427_110076500.1	1.15	0.0908	0.418	0.524	0.786	0.238	1.11	0.103
Tb427_070072400.1	1.16	0.0524	0.782	0.178	0.784	0.177	0.933	0.112
Tb427_050013000.1	1.32	0.0989	0.415	0.591	0.783	0.316	0.234	0.761
Tb427_010023000.1	2.91	0.0274	2.24	0.0803	0.782	0.525	1.71	0.174
Tb427_100132400.1	0.333	0.801	0.462	0.726	0.778	0.557	1.45	0.279
Tb427_100064800.1	0.8	0.289	0.258	0.729	0.774	0.304	-0.0291	0.969
Tb427_080008300.1	1.26	0.0626	0.474	0.462	0.773	0.236	0.861	0.19
Tb427_090062700.1	0.412	0.338	0.717	0.105	0.773	0.0825	-0.00624	0.988
Tb427_110080800.1	-0.429	0.76	0.484	0.73	0.772	0.584	-0.815	0.563
Tb427_060049800.1	0.867	0.448	0.654	0.566	0.771	0.499	1.2	0.297
Tb427_090008300.1	0.624	0.431	-0.539	0.496	0.771	0.333	1.51	0.0686
Tb427_080049700.1	0.668	0.528	0.353	0.738	0.771	0.467	0.344	0.744
Tb427_110100300.1	0.307	0.574	0.213	0.696	0.77	0.169	0.922	0.104
Tb427_030017200.1	0.474	0.289	-0.238	0.59	0.766	0.095	0.667	0.142
Tb427_090053500.1	1.34	0.334	-1.05	0.447	0.766	0.577	0.491	0.72
Tb427_050041100.1	0.808	0.521	0.354	0.777	0.764	0.544	-0.355	0.777
Tb427_050043600.1	-0.542	0.677	0.861	0.509	0.764	0.558	1.15	0.382
Tb427_090008400.1	1.09	0.34	0.642	0.572	0.762	0.503	0.695	0.541
Tb427_100083500.1	1.12	0.243	0.394	0.675	0.762	0.421	0.435	0.644
Tb427_070068800.1	0.768	0.284	-0.0191	0.978	0.762	0.288	1.01	0.164
Tb427_110167000.1	0.43	0.353	0.00565	0.99	0.761	0.11	1.12	0.0236
Tb427_030048500.1	1.37	0.111	0.465	0.577	0.76	0.365	0.648	0.438
Tb427_100094500.1	0.715	0.26	0.412	0.512	0.759	0.233	0.883	0.169
Tb427_110054800.1	0.358	0.731	0.871	0.408	0.759	0.469	-0.213	0.838
Tb427_070080100.1	0.953	0.482	0.717	0.596	0.757	0.576	0.777	0.566
Tb427_010012800.1	-1.47	0.372	-0.894	0.585	0.755	0.645	0.416	0.799
Tb427_110109500.1	0.545	0.282	-0.0689	0.89	0.755	0.142	0.279	0.576
Tb427_100072900.1	0.0574	0.937	0.285	0.694	0.755	0.304	0.694	0.344
Tb427_080081600.1	-0.837	0.361	0.434	0.633	0.754	0.41	0.781	0.394
Tb427_030039700.1	0.893	0.275	0.425	0.598	0.753	0.355	0.129	0.873
Tb427_040056500.1	-1.99	0.00239	-1.08	0.0676	0.752	0.193	-0.244	0.666
Tb427_060017200.1	0.275	0.616	0.347	0.528	0.748	0.183	0.65	0.244
Tb427_110017100.1	-0.028	0.981	-0.925	0.431	0.747	0.524	0.754	0.52
Tb427_010022300.1	-0.87	0.188	0.613	0.347	0.746	0.256	0.584	0.37
Tb427_070021400.1	0.261	0.814	0.662	0.553	0.745	0.505	0.548	0.623
Tb427_110138800.1	1.16	0.137	0.712	0.352	0.732	0.339	0.378	0.618
Tb427_040048300.1	0.306	0.349	-0.0217	0.946	0.731	0.0348	0.647	0.058
Tb427_110169400.1	0.513	0.708	0.146	0.915	0.73	0.595	0.562	0.682
Tb427_110140900.1	0.96	0.0577	0.00633	0.989	0.726	0.142	1.05	0.0399
Tb427_080048600.1	0.963	0.183	0.301	0.67	0.725	0.31	1.8	0.0192
Tb427_060034800.1	-0.0817	0.919	-0.094	0.907	0.725	0.375	0.672	0.41
Tb427_100045900.1	0.598	0.0922	0.405	0.243	0.721	0.0461	0.755	0.0377
Tb427_110128200.1	1.04	0.578	0.58	0.756	0.721	0.7	2.34	0.221
Tb427_070053700.1	-0.647	0.419	0.215	0.787	0.72	0.369	0.19	0.811
Tb427_090063300.1	0.485	0.428	1.47	0.025	0.719	0.245	0.584	0.341
Tb427_100039400.1	0.952	0.189	0.0947	0.893	0.717	0.317	0.966	0.183
Tb427_080078900.1	-0.162	0.767	0.469	0.396	0.715	0.202	0.214	0.696
Tb427_100154900.1	0.512	0.501	-0.409	0.59	0.713	0.351	0.635	0.406
Tb427_100132100.1	1.27	0.072	0.547	0.419	0.711	0.297	1.38	0.0519
Tb427_110103200.1	1.08	0.079	0.464	0.433	0.709	0.237	0.84	0.165
Tb427_100057600.1	0.695	0.346	0.00117	0.999	0.699	0.343	0.316	0.664
Tb427_110018700.1	0.799	0.208	0.115	0.853	0.699	0.268	0.681	0.281
Tb427_090078400.1	0.394	0.311	0.23	0.55	0.693	0.0837	0.701	0.0807
Tb427_100030700.1	0.0293	0.958	-0.183	0.741	0.693	0.222	-0.416	0.457
Tb427_020023100.1	1.38	0.0862	1.11	0.161	0.691	0.374	0.552	0.476
Tb427_080084800.1	0.183	0.599	-0.144	0.678	0.689	0.06	0.573	0.111
Tb427_060049900.1	0.746	0.13	0.138	0.771	0.689	0.159	0.797	0.107
Tb427_070032400.1	0.202	0.725	-0.0297	0.959	0.688	0.24	0.514	0.376
Tb427_110154700.1	1.52	0.14	0.67	0.503	0.685	0.494	0.776	0.439
Tb427_040048600.1	1.03	0.265	-0.18	0.843	0.684	0.455	0.164	0.857
Tb427_100128400.1	0.275	0.784	0.579	0.566	0.683	0.499	0.813	0.422
Tb427_110033600.1	1.06	0.18	0.122	0.873	0.683	0.379	0.23	0.765
Tb427_030012500.1	0.501	0.666	0.511	0.66	0.68	0.559	0.625	0.591
Tb427_050017200.1	0.592	0.391	0.389	0.57	0.679	0.327	0.317	0.644
Tb427_030017400.1	0.915	0.154	0.352	0.573	0.676	0.284	1.01	0.117
Tb427_010031000.1	0.521	0.192	0.0596	0.878	0.676	0.0963	0.658	0.105
Tb427_070030300.1	1.22	0.242	-0.0337	0.974	0.673	0.512	0.957	0.355
Tb427_050021600.1	0.806	0.133	-0.219	0.673	0.672	0.205	0.582	0.27
Tb427_090037400.1	0.823	0.0458	0.526	0.185	0.671	0.0967	0.473	0.232
Tb427_060025200.1	0.666	0.442	0.0992	0.908	0.671	0.438	1.15	0.193
Tb427_100006300.1	-0.426	0.75	-2.07	0.134	0.671	0.617	1.32	0.331
Tb427_110123200.1	0.87	0.218	0.317	0.647	0.669	0.339	0.73	0.298
Tb427_040010600.1	0.975	0.142	0.0478	0.941	0.668	0.306	0.761	0.246
Tb427_030011900.1	2.9	0.262	1.73	0.497	0.664	0.794	2.27	0.376
Tb427_060030800.1	0.966	0.0698	0.222	0.662	0.664	0.201	1.89	0.00154
Tb427_080088800.1	0.558	0.527	0.1	0.909	0.662	0.454	0.349	0.692
Tb427_030049000.1	1.94	0.0113	1.17	0.105	0.661	0.345	1.25	0.0848
Tb427_100034200.1	1.22	0.156	0.948	0.265	0.661	0.433	0.742	0.38
Tb427_110032600.1	1.03	0.154	0.0854	0.903	0.661	0.351	0.738	0.299
Tb427_100028000.1	0.714	0.299	0.224	0.741	0.659	0.336	0.803	0.245
Tb427_060041800.1	0.653	0.332	0.123	0.853	0.659	0.328	0.975	0.155
Tb427_070061000.1	-0.0912	0.85	-0.295	0.542	0.657	0.184	0.154	0.749
Tb427_100032000.1	0.985	0.474	0.439	0.748	0.656	0.632	1.49	0.284
Tb427_110034100.1	0.923	0.371	0.572	0.577	0.656	0.523	0.961	0.353
Tb427_070053100.1	0.852	0.239	0.0843	0.905	0.656	0.36	0.949	0.192
Tb427_070063200.1	-3.11	0.0471	0.76	0.607	0.656	0.657	0.993	0.503
Tb427_080086100.1	0.154	0.899	-2	0.115	0.654	0.594	0.377	0.757
Tb427_070054300.1	1.21	0.0207	0.411	0.399	0.653	0.187	1.03	0.0449
Tb427_110042800.1	0.409	0.518	0.208	0.741	0.653	0.306	0.187	0.766
Tb427_040013600.1	-1.12	0.501	-0.981	0.554	0.649	0.694	-0.595	0.719
Tb427_040015600.1	0.408	0.593	0.097	0.898	0.646	0.4	1.04	0.183
Tb427_040056400.1	0.27	0.67	0.308	0.627	0.646	0.315	0.923	0.158
Tb427_100061100.1	-0.0366	0.95	-0.278	0.634	0.646	0.276	0.123	0.832
Tb427_040024700.1	0.939	0.425	0.337	0.772	0.645	0.582	0.848	0.47
Tb427_070079300.1	0.235	0.549	0.303	0.442	0.644	0.113	0.417	0.294
Tb427_110045800.1	0.762	0.328	0.199	0.796	0.643	0.407	-1.24	0.12
Tb427_090089900.1	-1.4	0.069	0.332	0.65	0.64	0.385	0.521	0.478
Tb427_100163900.1	0.0184	0.98	-0.2	0.79	0.639	0.399	0.551	0.465
Tb427_100037400.1	0.243	0.889	0.15	0.931	0.638	0.714	-2.29	0.198
Tb427_050013500.1	-0.0385	0.966	0.411	0.653	0.637	0.488	0.708	0.441
Tb427_050034000.1	-0.0619	0.901	0.479	0.341	0.636	0.21	0.807	0.117
Tb427_010027700.1	0.904	0.00909	0.975	0.00556	0.633	0.0546	1.06	0.00313
Tb427_100161200.1	0.665	0.411	0.618	0.444	0.632	0.434	0.963	0.238
Tb427_070018500.1	0.53	0.424	0.413	0.531	0.632	0.342	0.958	0.157
Tb427_050043300.1	-3.48	0.0278	-1.71	0.252	0.631	0.667	0.603	0.681
Tb427_010008300.1	0.743	0.294	0.241	0.729	0.629	0.372	0.39	0.577
Tb427_090028900.1	0.468	0.439	0.177	0.767	0.629	0.302	0.897	0.147
Tb427_050025900.1	-0.00895	0.993	0.163	0.878	0.629	0.556	0.398	0.709
Tb427_100081500.1	1.06	0.0993	0.595	0.342	0.628	0.316	0.915	0.151
Tb427_110185600.1	0.509	0.463	0.656	0.347	0.627	0.369	0.501	0.47
Tb427_000658600.1	1.21	0.209	-0.153	0.871	0.627	0.508	0.979	0.306
Tb427_010010600.1	0.26	0.634	0.0232	0.966	0.626	0.259	0.858	0.128
Tb427_090078300.1	0.199	0.832	1.49	0.128	0.625	0.509	0.939	0.326
Tb427_100011500.1	1.19	0.238	1.58	0.122	0.625	0.528	0.96	0.337
Tb427_100150100.1	0.654	0.29	0.172	0.777	0.625	0.312	1.23	0.0553
Tb427_100136400.1	0.827	0.373	-1.69	0.0792	0.624	0.499	0.523	0.57
Tb427_060016500.1	0.623	0.445	0.209	0.796	0.623	0.446	0.651	0.426
Tb427_070050000.1	0.0144	0.987	0.316	0.721	0.621	0.486	0.635	0.476
Tb427_070048300.1	1.44	0.127	0.00501	0.996	0.617	0.501	1.16	0.212
Tb427_090019400.1	-0.0211	0.986	0.754	0.545	0.616	0.62	1.1	0.381
Tb427_090064400.1	0.743	0.502	0.349	0.751	0.615	0.578	0.468	0.671
Tb427_100010600.1	0.647	0.265	0.902	0.126	0.615	0.288	0.647	0.264
Tb427_100137800.1	2.42	0.167	0.176	0.918	0.614	0.719	-1.71	0.321
Tb427_110062800.1	0.53	0.519	0.108	0.895	0.613	0.457	0.65	0.431
Tb427_110063100.1	-1.21	0.343	-0.306	0.808	0.611	0.629	0.755	0.551
Tb427_100101000.1	-0.156	0.756	-0.452	0.373	0.611	0.233	0.485	0.34
Tb427_110089100.1	0.659	0.245	0.744	0.192	0.61	0.281	1.26	0.034
Tb427_100028900.1	1.2	0.00342	1.15	0.00448	0.609	0.101	0.516	0.159
Tb427_110161200.1	1.59	0.0844	-0.53	0.548	0.609	0.491	0.741	0.403
Tb427_040033800.1	0.593	0.6	-1.5	0.195	0.609	0.591	0.0588	0.958
Tb427_100090600.1	0.683	0.256	0.573	0.338	0.608	0.31	0.728	0.228
Tb427_000754800.1	0.55	0.548	0.531	0.562	0.607	0.508	1.75	0.0683
Tb427_070027800.1	0.232	0.642	0.0516	0.917	0.606	0.233	0.396	0.43
Tb427_040012100.1	0.767	0.49	0.483	0.662	0.603	0.586	0.492	0.656
Tb427_110031900.1	-0.34	0.746	-2.09	0.0583	0.603	0.566	0.479	0.648
Tb427_060044700.1	0.884	0.682	-2.36	0.281	0.602	0.78	-2.49	0.256
Tb427_090006600.1	0.535	0.387	0.475	0.441	0.599	0.334	0.555	0.37
Tb427_110100100.1	1.35	0.137	0.437	0.619	0.595	0.499	0.507	0.563
Tb427_070046400.1	0.208	0.591	0.301	0.439	0.595	0.136	1.13	0.00887
Tb427_100077200.1	0.217	0.749	-0.00288	0.997	0.595	0.384	0.22	0.745
Tb427_080041500.1	0.555	0.387	0.253	0.691	0.595	0.355	0.988	0.133
Tb427_020022700.1	-2.47	0.0503	-0.116	0.922	0.595	0.617	-0.213	0.857
Tb427_090014800.1	0.574	0.46	0.229	0.766	0.594	0.445	0.184	0.811
Tb427_050005500.1	-0.529	0.564	0.104	0.909	0.592	0.52	-0.0691	0.94
Tb427_110032800.1	0.782	0.456	-0.293	0.778	0.591	0.572	0.356	0.733
Tb427_100054000.1	-0.551	0.583	0.21	0.834	0.588	0.558	0.438	0.662
Tb427_040030600.1	0.396	0.712	-2.38	0.0385	0.586	0.587	0.128	0.905
Tb427_100040100.1	0.765	0.0684	0.282	0.483	0.586	0.154	0.913	0.0331
Tb427_100127000.1	0.853	0.0499	0.712	0.0958	0.585	0.165	0.278	0.501
Tb427_090013700.1	-0.066	0.93	-0.451	0.552	0.585	0.442	0.494	0.515
Tb427_080029400.1	0.805	0.0445	0.385	0.313	0.581	0.135	0.796	0.0466
Tb427_070039300.1	0.595	0.156	-0.0561	0.89	0.581	0.165	0.482	0.246
Tb427_070076700.1	0.708	0.247	0.407	0.5	0.578	0.341	0.498	0.41
Tb427_110010300.1	0.104	0.838	0.253	0.622	0.578	0.267	0.13	0.799
Tb427_110129200.1	0.347	0.683	-0.0118	0.989	0.577	0.499	1.35	0.124
Tb427_090013000.1	0.119	0.843	0.306	0.612	0.577	0.343	0.456	0.451
Tb427_040026400.1	0.36	0.642	-0.0265	0.973	0.574	0.46	0.597	0.443
Tb427_030060100.1	0.575	0.673	-0.631	0.644	0.574	0.673	0.539	0.693
Tb427_030034500.1	0.368	0.446	0.29	0.547	0.573	0.241	0.505	0.3
Tb427_110103300.1	-0.0585	0.931	-0.653	0.341	0.573	0.402	0.483	0.478
Tb427_030049700.1	-2.17	0.16	-2.92	0.0652	0.573	0.703	-0.201	0.894
Tb427_100162200.1	1.51	0.000888	0.903	0.0272	0.572	0.144	1.2	0.00517
Tb427_000173900.1	-0.733	0.666	1.91	0.269	0.571	0.737	4.11	0.0251
Tb427_100143300.1	0.266	0.751	0.332	0.693	0.571	0.499	1.35	0.122
Tb427_090015100.1	0.268	0.523	0.155	0.71	0.569	0.184	0.355	0.4
Tb427_060020700.1	0.715	0.28	0.0295	0.964	0.568	0.388	0.155	0.812
Tb427_000270300.1	0.917	0.686	2.91	0.209	0.568	0.802	-2.3	0.316
Tb427_110033300.1	0.292	0.453	0.0846	0.826	0.566	0.155	0.599	0.134
Tb427_100117300.1	0.299	0.552	-0.123	0.806	0.564	0.269	0.488	0.336
Tb427_090026000.1	0.521	0.436	0.249	0.708	0.561	0.401	0.00905	0.989
Tb427_100054500.1	3.03	4.6e-08	2.42	1e-06	0.559	0.101	1.92	1.75e-05
Tb427_050041500.1	0.883	0.169	0.329	0.598	0.555	0.378	0.997	0.123
Tb427_090051500.1	0.562	0.511	0.368	0.666	0.554	0.517	0.878	0.309
Tb427_100078000.1	0.694	0.244	0.12	0.838	0.554	0.348	0.769	0.198
Tb427_050021800.1	0.642	0.328	0.159	0.806	0.554	0.397	1.27	0.0632
Tb427_110107800.1	0.312	0.353	0.218	0.513	0.553	0.109	0.532	0.122
Tb427_050014300.1	0.52	0.367	-0.107	0.85	0.553	0.338	0.41	0.474
Tb427_110040300.1	0.27	0.622	-0.0761	0.889	0.553	0.318	0.339	0.537
Tb427_080026600.1	0.106	0.907	-0.875	0.345	0.553	0.547	0.267	0.77
Tb427_100072400.1	0.996	0.0621	0.87	0.0992	0.552	0.283	1.02	0.0567
Tb427_110057000.1	0.633	0.202	0.18	0.711	0.552	0.263	0.713	0.154
Tb427_090077100.1	1.21	0.0154	0.62	0.186	0.551	0.238	0.435	0.348
Tb427_110141000.1	-0.262	0.758	-1.27	0.146	0.551	0.518	0.86	0.317
Tb427_090015200.1	0.741	0.328	0.275	0.713	0.551	0.464	-0.601	0.426
Tb427_080086700.1	0.571	0.34	-0.25	0.673	0.55	0.358	0.394	0.507
Tb427_070036900.1	0.41	0.274	-0.157	0.671	0.55	0.148	0.709	0.0675
Tb427_070031700.1	0.884	0.302	0.447	0.597	0.549	0.517	1.72	0.0535
Tb427_050051700.1	0.553	0.144	-0.119	0.745	0.549	0.146	1.16	0.00525
Tb427_090088700.1	0.521	0.123	-0.273	0.407	0.547	0.107	0.595	0.0816
Tb427_110121800.1	0.386	0.587	0.588	0.411	0.546	0.444	0.384	0.589
Tb427_110189600.1	1.05	0.328	-0.0511	0.961	0.546	0.607	1.41	0.193
Tb427_020018300.1	-0.00832	0.991	-0.816	0.28	0.545	0.466	-0.153	0.837
Tb427_040009200.1	0.26	0.625	0.172	0.746	0.544	0.313	0.258	0.628
Tb427_010020900.1	0.911	0.106	0.244	0.653	0.544	0.322	0.107	0.843
Tb427_080037900.1	-0.0108	0.975	-0.202	0.565	0.543	0.133	0.577	0.112
Tb427_060015500.1	0.0505	0.965	-0.049	0.966	0.543	0.634	0.434	0.703
Tb427_110183800.1	-0.748	0.208	0.0269	0.963	0.542	0.356	0.203	0.727
Tb427_050036400.1	-0.614	0.519	-0.18	0.85	0.54	0.57	0.299	0.752
Tb427_110173500.1	0.177	0.652	0.764	0.0644	0.539	0.181	0.268	0.496
Tb427_020018800.1	0.256	0.565	0.332	0.457	0.539	0.233	0.728	0.113
Tb427_060015000.1	0.789	0.351	0.453	0.589	0.539	0.521	0.364	0.664
Tb427_100162500.1	0.735	0.0458	0.297	0.395	0.539	0.132	0.336	0.338
Tb427_100008000.1	0.502	0.31	-0.0482	0.921	0.539	0.277	0.425	0.389
Tb427_100167300.1	0.778	0.548	-0.0246	0.985	0.538	0.677	0.527	0.683
Tb427_050024900.1	0.629	0.375	-0.142	0.84	0.538	0.447	0.41	0.56
Tb427_030047800.1	-0.0788	0.879	0.372	0.476	0.537	0.307	1.75	0.00329
Tb427_020027400.1	0.966	0.0399	0.477	0.286	0.537	0.233	1.45	0.00394
Tb427_100048900.1	1.13	0.561	0.479	0.804	0.536	0.781	3.14	0.117
Tb427_110079200.1	-0.236	0.739	0.178	0.802	0.536	0.454	0.304	0.669
Tb427_030022800.1	0.497	0.336	0.0366	0.943	0.535	0.301	0.218	0.669
Tb427_110052100.1	-0.271	0.741	0.17	0.835	0.535	0.515	0.0833	0.919
Tb427_110066500.1	0.492	0.463	-0.487	0.468	0.535	0.426	0.552	0.411
Tb427_090036100.1	0.566	0.424	0.548	0.439	0.534	0.45	1.25	0.0894
Tb427_010031100.1	0.556	0.471	0.354	0.645	0.534	0.489	0.937	0.232
Tb427_090008200.1	-0.549	0.626	0.371	0.741	0.534	0.635	0.28	0.803
Tb427_090068300.1	0.359	0.704	-0.0851	0.928	0.534	0.573	1.36	0.161
Tb427_030022500.1	0.798	0.367	0.176	0.841	0.533	0.544	0.591	0.501
Tb427_090036600.1	0.837	0.0696	0.373	0.399	0.533	0.234	0.141	0.749
Tb427_010014700.1	0.188	0.745	0.224	0.699	0.533	0.362	0.27	0.642
Tb427_030018700.1	0.711	0.48	0.0829	0.934	0.533	0.595	0.411	0.682
Tb427_110096100.1	1.09	0.178	0.414	0.6	0.532	0.502	0.412	0.602
Tb427_100151300.1	-1.18	0.154	-1.32	0.113	0.532	0.51	0.0176	0.982
Tb427_100094100.1	-0.0898	0.918	0.856	0.334	0.529	0.547	0.454	0.605
Tb427_040036500.1	-0.188	0.668	-0.19	0.664	0.529	0.235	0.379	0.39
Tb427_100096100.1	0.439	0.514	0.293	0.662	0.525	0.436	0.295	0.659
Tb427_060031800.1	0.253	0.795	-0.0401	0.967	0.525	0.592	0.254	0.795
Tb427_060053000.1	0.684	0.14	-0.0678	0.88	0.525	0.25	0.652	0.158
Tb427_110120100.1	1.09	0.0718	0.654	0.266	0.523	0.37	1.59	0.0125
Tb427_080065100.1	0.369	0.452	-0.121	0.804	0.523	0.291	0.451	0.36
Tb427_110073800.1	0.0875	0.868	0.114	0.829	0.522	0.329	-0.19	0.719
Tb427_050021100.1	0.272	0.737	0.0318	0.969	0.521	0.522	0.0551	0.946
Tb427_110102700.1	0.149	0.908	0.752	0.56	0.521	0.685	0.0189	0.988
Tb427_030059300.1	0.533	0.24	0.264	0.554	0.52	0.251	0.991	0.0371
Tb427_110034400.1	-0.0352	0.944	-0.44	0.381	0.519	0.304	0.418	0.404
Tb427_110169800.1	0.659	0.264	0.489	0.403	0.517	0.377	0.498	0.395
Tb427_020020000.1	-1.91	0.192	0.15	0.916	0.516	0.718	-1.47	0.312
Tb427_000639800.1	-0.425	0.755	0.208	0.879	0.515	0.706	-0.0904	0.947
Tb427_090049000.1	-0.297	0.714	0.0582	0.943	0.515	0.527	0.908	0.271
Tb427_090059900.1	1.18	0.052	0.653	0.261	0.514	0.372	0.407	0.478
Tb427_110090500.1	0.187	0.869	0.305	0.788	0.514	0.651	0.292	0.797
Tb427_080031800.1	0.55	0.455	0.255	0.728	0.513	0.486	0.548	0.457
Tb427_040048200.1	0.669	0.215	-0.143	0.786	0.513	0.337	0.971	0.0789
Tb427_080085300.1	0.019	0.968	-0.48	0.314	0.513	0.283	0.111	0.814
Tb427_070082200.1	0.61	0.448	0.146	0.854	0.51	0.524	0.428	0.593
Tb427_100086300.1	0.323	0.826	0.236	0.872	0.508	0.73	0.0821	0.955
Tb427_070012600.1	0.779	0.495	-0.0805	0.943	0.508	0.655	0.745	0.513
Tb427_040022700.1	1.02	0.417	-0.666	0.594	0.507	0.684	1.65	0.198
Tb427_060029000.1	0.551	0.7	0.388	0.786	0.507	0.723	0.0405	0.977
Tb427_040038400.1	0.484	0.399	0.15	0.791	0.506	0.378	1.05	0.0785
Tb427_070053500.1	1.11	0.319	-1.19	0.287	0.506	0.646	0.66	0.55
Tb427_030020200.1	0.365	0.528	0.205	0.722	0.505	0.385	0.181	0.753
Tb427_110064300.1	0.739	0.18	0.781	0.158	0.502	0.355	1.01	0.0727
Tb427_110019100.1	2.54	0.0623	0.646	0.618	0.5	0.699	1.32	0.316
Tb427_030016700.1	0.422	0.546	0.496	0.479	0.5	0.476	0.084	0.904
Tb427_000754800.1	0.75	0.427	0.404	0.666	0.5	0.594	0.807	0.393
Tb427_030046800.1	0.874	0.321	1.4	0.12	0.499	0.567	1.98	0.0337
Tb427_030055000.1	0.392	0.339	0.366	0.371	0.499	0.228	0.445	0.279
Tb427_100046100.1	0.221	0.852	-0.104	0.93	0.499	0.675	0.645	0.588
Tb427_010007100.1	-2.84	0.195	-2.08	0.338	0.499	0.815	0.917	0.668
Tb427_110078600.1	0.131	0.695	0.323	0.34	0.497	0.15	0.368	0.279
Tb427_100018300.1	-0.209	0.798	-0.548	0.505	0.497	0.545	0.395	0.63
Tb427_070022200.1	0.803	0.499	0.56	0.636	0.496	0.674	0.441	0.709
Tb427_110179100.1	-0.427	0.582	0.131	0.866	0.496	0.524	0.21	0.786
Tb427_040021500.1	0.0812	0.93	0.219	0.814	0.495	0.596	0.0815	0.93
Tb427_110043400.1	0.844	0.25	0.442	0.54	0.494	0.494	0.286	0.692
Tb427_080017000.1	0.115	0.935	-0.082	0.954	0.494	0.728	0.866	0.544
Tb427_010007200.1	1.1	0.246	0.192	0.835	0.493	0.595	0.25	0.787
Tb427_100046800.1	0.0662	0.958	0.636	0.611	0.492	0.694	0.368	0.768
Tb427_110189100.1	0.65	0.414	0.466	0.556	0.492	0.534	0.554	0.484
Tb427_040048800.1	-0.545	0.419	0.129	0.847	0.491	0.466	0.599	0.375
Tb427_040041400.1	0.728	0.26	0.23	0.717	0.491	0.443	0.504	0.431
Tb427_010033100.1	0.94	0.0513	0.291	0.525	0.49	0.289	0.102	0.822
Tb427_000501000.1	0.808	0.12	0.00982	0.984	0.49	0.335	0.792	0.127
Tb427_100142400.1	0.727	0.67	-1.18	0.49	0.49	0.774	-0.613	0.719
Tb427_100083900.1	0.48	0.383	0.241	0.659	0.489	0.374	0.968	0.0888
Tb427_100080400.1	0.497	0.335	0.204	0.69	0.489	0.343	0.887	0.0947
Tb427_110160000.1	0.636	0.314	0.597	0.343	0.488	0.437	0.463	0.459
Tb427_100169900.1	0.617	0.317	-0.0822	0.892	0.488	0.426	0.255	0.675
Tb427_100074000.1	0.574	0.415	0.0543	0.938	0.488	0.487	0.514	0.464
Tb427_090034300.1	0.352	0.495	-0.254	0.622	0.486	0.35	0.251	0.625
Tb427_100109500.1	0.26	0.696	0.369	0.58	0.485	0.469	0.383	0.566
Tb427_010029100.1	0.937	0.112	0.247	0.663	0.482	0.4	0.434	0.447
Tb427_100041000.1	-0.00445	0.996	-0.11	0.892	0.481	0.555	0.458	0.573
Tb427_090015900.1	0.337	0.649	0.25	0.736	0.48	0.518	0.707	0.345
Tb427_070080200.1	0.434	0.315	0.24	0.574	0.48	0.268	0.672	0.127
Tb427_070075300.1	-0.079	0.954	0.173	0.9	0.48	0.729	0.513	0.711
Tb427_110062000.1	-0.0846	0.881	-0.0634	0.911	0.48	0.402	0.258	0.65
Tb427_100122200.1	0.231	0.729	-0.264	0.693	0.48	0.474	-0.0057	0.993
Tb427_080063900.1	0.778	0.104	0.561	0.231	0.478	0.305	0.383	0.408
Tb427_110119600.1	0.381	0.584	-0.369	0.596	0.478	0.493	-0.183	0.792
Tb427_110171500.1	0.367	0.445	0.235	0.623	0.476	0.325	0.958	0.0576
Tb427_050011500.1	0.794	0.276	0.216	0.763	0.476	0.509	0.741	0.308
Tb427_110024700.1	0.606	0.111	-0.0942	0.796	0.475	0.204	0.871	0.0271
Tb427_100170700.1	0.134	0.737	0.0687	0.863	0.474	0.242	0.562	0.17
Tb427_080008600.1	0.932	0.247	0.0479	0.952	0.473	0.552	0.894	0.267
Tb427_030009900.1	-0.257	0.45	0.568	0.107	0.472	0.175	0.472	0.175
Tb427_090068800.1	0.699	0.103	0.568	0.179	0.472	0.26	-0.063	0.878
Tb427_080019500.1	0.225	0.719	-0.151	0.809	0.47	0.455	0.68	0.284
Tb427_090025700.1	0.229	0.654	0.143	0.779	0.47	0.362	0.587	0.257
Tb427_110077300.1	0.18	0.824	0.326	0.689	0.47	0.565	0.746	0.365
Tb427_110026900.1	0.247	0.743	-0.12	0.874	0.47	0.536	0.0407	0.957
Tb427_060036600.1	0.52	0.158	0.131	0.714	0.469	0.201	0.334	0.357
Tb427_040027500.1	0.103	0.861	-0.117	0.842	0.469	0.429	0.481	0.418
Tb427_000658600.1	0.585	0.532	-0.0373	0.968	0.469	0.616	0.447	0.633
Tb427_110015500.1	0.389	0.829	-4.62	0.0184	0.469	0.794	-3.73	0.0503
Tb427_090061500.1	0.439	0.645	0.375	0.694	0.468	0.624	1.38	0.161
Tb427_110120300.1	0.068	0.946	0.501	0.621	0.467	0.645	0.503	0.62
Tb427_050039200.1	0.973	0.0697	0.431	0.403	0.466	0.367	1.05	0.0529
Tb427_080012300.1	0.693	0.385	0.137	0.862	0.466	0.556	0.662	0.406
Tb427_080039600.1	0.521	0.747	-0.425	0.792	0.466	0.773	0.88	0.587
Tb427_100105400.1	0.447	0.7	-1.04	0.374	0.465	0.689	1.24	0.291
Tb427_000658600.1	0.365	0.739	-0.292	0.79	0.465	0.671	0.706	0.521
Tb427_110083200.1	0.101	0.876	-0.379	0.559	0.465	0.476	-0.283	0.663
Tb427_070007000.1	-0.145	0.895	0.202	0.854	0.465	0.673	0.414	0.707
Tb427_080046400.1	0.485	0.288	0.616	0.181	0.463	0.309	-0.372	0.411
Tb427_090056400.1	0.183	0.717	0.307	0.545	0.461	0.366	-0.102	0.84
Tb427_060015800.1	-0.0179	0.987	-0.203	0.852	0.461	0.673	0.272	0.803
Tb427_100023000.1	0.661	0.313	0.333	0.607	0.46	0.479	0.75	0.255
Tb427_110091500.1	0.175	0.845	0.125	0.889	0.46	0.607	0.266	0.766
Tb427_050022800.1	-0.146	0.855	0.0821	0.918	0.459	0.566	0.623	0.438
Tb427_100067900.1	-1.02	0.229	0.0604	0.942	0.459	0.579	0.327	0.692
Tb427_100029800.1	0.1	0.915	0.142	0.879	0.458	0.624	0.608	0.517
Tb427_110126300.1	0.358	0.329	0.771	0.045	0.457	0.216	0.129	0.722
Tb427_080022000.1	-1.05	0.578	0.197	0.916	0.457	0.807	2.4	0.211
Tb427_100104800.1	-0.118	0.887	-0.215	0.796	0.456	0.585	0.672	0.423
Tb427_110015000.1	0.269	0.661	0.169	0.782	0.456	0.459	0.125	0.838
Tb427_040033700.1	1.11	0.351	-0.0986	0.933	0.456	0.699	0.454	0.7
Tb427_060037500.1	0.348	0.476	0.235	0.628	0.455	0.354	0.327	0.503
Tb427_110110700.1	0.616	0.584	0.0952	0.932	0.455	0.685	1.95	0.0962
Tb427_080040600.1	0.232	0.788	-0.144	0.867	0.455	0.6	0.379	0.661
Tb427_100015400.1	-0.707	0.694	-2.01	0.27	0.455	0.8	-4.79	0.0149
Tb427_010031800.1	0.292	0.68	0.653	0.361	0.454	0.523	0.767	0.286
Tb427_060014800.1	0.999	0.00688	0.262	0.429	0.454	0.179	0.375	0.263
Tb427_100155600.1	-0.191	0.705	-0.248	0.624	0.453	0.375	0.0339	0.946
Tb427_070008200.1	0.29	0.736	0.113	0.895	0.453	0.6	0.512	0.554
Tb427_110009700.1	0.00542	0.994	-0.0828	0.913	0.452	0.552	1.11	0.156
Tb427_100103100.1	0.102	0.896	0.0482	0.951	0.452	0.567	0.187	0.812
Tb427_100126200.1	0.279	0.417	-0.216	0.528	0.452	0.195	0.334	0.332
Tb427_100086000.1	-0.0656	0.912	-0.0804	0.892	0.452	0.45	0.853	0.163
Tb427_030052500.1	1.08	0.527	0.595	0.727	0.451	0.791	0.497	0.77
Tb427_110188700.1	-0.0178	0.973	0.209	0.695	0.451	0.401	0.87	0.115
Tb427_010029000.1	0.293	0.356	-0.161	0.608	0.451	0.163	0.64	0.0542
Tb427_010009100.1	2.79	0.291	-0.0193	0.994	0.45	0.862	3.56	0.183
Tb427_100093600.1	0.207	0.832	0.128	0.896	0.45	0.646	0.324	0.74
Tb427_080042800.1	0.253	0.7	0.155	0.813	0.449	0.497	0.402	0.542
Tb427_100156200.1	0.139	0.837	-0.0406	0.952	0.449	0.511	0.682	0.322
Tb427_070080900.1	-0.0772	0.9	-0.232	0.705	0.449	0.466	0.223	0.715
Tb427_100109900.1	0.473	0.466	-0.283	0.66	0.448	0.489	0.361	0.576
Tb427_110006800.1	0.627	0.511	0.442	0.641	0.447	0.638	0.778	0.416
Tb427_080013600.1	-1.06	0.508	-3.3	0.0513	0.447	0.78	-1.82	0.263
Tb427_090031700.1	0.884	0.153	0.569	0.348	0.446	0.46	0.758	0.216
Tb427_100168700.1	0.474	0.3	0.211	0.64	0.446	0.328	0.395	0.384
Tb427_100107600.1	0.589	0.285	0.141	0.794	0.446	0.415	0.474	0.387
Tb427_020019100.1	0.341	0.719	-0.466	0.624	0.446	0.639	1.84	0.0656
Tb427_020008900.1	0.656	0.33	0.334	0.616	0.445	0.505	-0.0546	0.934
Tb427_080061600.1	1.19	0.0654	0.381	0.537	0.445	0.472	0.479	0.44
Tb427_080041400.1	0.34	0.857	-1.81	0.345	0.445	0.814	0.0264	0.989
Tb427_090028800.1	0.265	0.744	0.297	0.714	0.444	0.585	0.385	0.636
Tb427_030058600.1	0.772	0.334	0.292	0.711	0.444	0.574	1.41	0.0877
Tb427_100093100.1	-0.542	0.674	-0.267	0.836	0.444	0.731	0.452	0.726
Tb427_060048900.1	0.0912	0.839	0.186	0.679	0.444	0.33	0.302	0.504
Tb427_000009200.1	-1.09	0.426	-1.54	0.266	0.442	0.745	0.793	0.56
Tb427_000285500.1	0.15	0.942	0.385	0.852	0.442	0.831	0.531	0.797
Tb427_100085400.1	0.262	0.804	0.234	0.825	0.441	0.677	0.345	0.744
Tb427_110165200.1	-0.331	0.396	-0.119	0.758	0.44	0.262	0.468	0.235
Tb427_110026400.1	0.956	0.127	0.0155	0.98	0.439	0.471	0.459	0.451
Tb427_110118900.1	0.00175	0.996	-0.146	0.678	0.439	0.22	0.186	0.596
Tb427_020010200.1	2.26	0.163	2.67	0.104	0.437	0.781	-0.169	0.914
Tb427_030032100.1	0.301	0.634	0.0961	0.879	0.437	0.492	0.912	0.161
Tb427_090076400.1	0.248	0.81	-0.189	0.855	0.437	0.673	0.439	0.671
Tb427_050027800.1	-0.0824	0.91	-0.365	0.618	0.435	0.553	0.16	0.826
Tb427_090063400.1	0.48	0.375	0.226	0.673	0.434	0.422	0.526	0.333
Tb427_100060900.1	0.655	0.508	-0.0344	0.972	0.434	0.66	0.938	0.347
Tb427_050032400.1	-0.672	0.269	-0.461	0.443	0.434	0.471	-0.704	0.248
Tb427_100038000.1	0.519	0.747	0.193	0.905	0.433	0.788	-0.0431	0.979
Tb427_070051500.1	0.189	0.757	-0.0137	0.982	0.431	0.483	0.338	0.581
Tb427_080047000.1	0.638	0.51	0.268	0.781	0.431	0.655	0.71	0.464
Tb427_070060200.1	0.106	0.876	-0.022	0.974	0.431	0.527	0.583	0.395
Tb427_060049500.1	0.156	0.823	0.0218	0.975	0.43	0.539	0.27	0.699
Tb427_080026900.1	0.337	0.435	0.0416	0.922	0.43	0.323	0.681	0.125
Tb427_110186600.1	0.759	0.379	0.387	0.651	0.43	0.616	0.499	0.561
Tb427_030023900.1	-0.454	0.556	0.00489	0.995	0.43	0.577	0.155	0.84
Tb427_000270300.1	0.618	0.782	0.437	0.845	0.429	0.848	-2.77	0.225
Tb427_100072300.1	0.807	0.432	0.764	0.457	0.427	0.675	2.61	0.0188
Tb427_020006600.1	0.606	0.227	0.408	0.41	0.427	0.389	0.353	0.476
Tb427_040036600.1	0.0771	0.92	-0.359	0.641	0.427	0.58	0.0329	0.966
Tb427_090072400.1	0.34	0.759	-1.4	0.217	0.426	0.701	0.345	0.756
Tb427_070068200.1	0.0882	0.941	-0.306	0.796	0.426	0.719	0.0667	0.955
Tb427_110090100.1	0.479	0.42	0.336	0.569	0.425	0.473	0.348	0.556
Tb427_040050900.1	0.212	0.785	0.189	0.807	0.425	0.585	0.0151	0.984
Tb427_070077200.1	-0.2	0.853	0.733	0.501	0.423	0.696	-0.247	0.819
Tb427_020024700.1	0.112	0.889	0.103	0.897	0.423	0.597	-0.214	0.789
Tb427_090071500.1	0.294	0.772	0.231	0.82	0.422	0.678	0.777	0.447
Tb427_110016500.1	0.699	0.288	0.308	0.635	0.421	0.517	0.636	0.332
Tb427_090085300.1	0.917	0.246	-0.0952	0.902	0.421	0.589	0.233	0.764
Tb427_110082200.1	0.198	0.744	0.455	0.457	0.42	0.492	0.244	0.688
Tb427_110161500.1	1.03	0.465	0.656	0.641	0.419	0.765	1.12	0.428
Tb427_040040900.1	0.776	0.0511	0.714	0.0703	0.418	0.273	0.565	0.145
Tb427_060033600.1	-0.565	0.298	-0.263	0.623	0.418	0.437	-0.129	0.808
Tb427_100007600.1	0.694	0.302	0.624	0.352	0.416	0.532	0.711	0.29
Tb427_110149900.1	-0.145	0.705	0.19	0.622	0.416	0.285	0.268	0.487
Tb427_100144400.1	0.409	0.414	0.163	0.743	0.416	0.407	0.554	0.273
Tb427_090084600.1	-0.121	0.868	-0.583	0.428	0.415	0.57	0.282	0.7
Tb427_080072700.1	0.387	0.453	0.0618	0.904	0.414	0.422	0.949	0.0774
Tb427_110184300.1	0.165	0.811	-0.183	0.791	0.414	0.549	0.423	0.54
Tb427_100059600.1	0.126	0.877	0.784	0.342	0.413	0.613	0.697	0.397
Tb427_090022700.1	-0.567	0.481	-0.00143	0.999	0.413	0.607	1.03	0.209
Tb427_010017000.1	0.228	0.728	-0.0474	0.942	0.413	0.531	0.531	0.422
Tb427_110110600.1	0.101	0.917	-0.175	0.857	0.412	0.673	-0.0016	0.999
Tb427_110130700.1	0.353	0.385	0.529	0.199	0.411	0.313	1.21	0.00712
Tb427_070009100.1	-0.403	0.682	0.915	0.356	0.411	0.675	0.855	0.388
Tb427_110058000.1	0.176	0.865	0.346	0.739	0.411	0.693	0.343	0.742
Tb427_110167300.1	-0.0376	0.93	0.531	0.224	0.41	0.344	0.312	0.468
Tb427_100163800.1	0.683	0.418	0.191	0.819	0.41	0.624	1.1	0.2
Tb427_100168300.1	1.22	0.00627	0.755	0.07	0.409	0.309	0.822	0.0505
Tb427_040040800.1	0.416	0.556	-0.241	0.733	0.409	0.563	0.763	0.287
Tb427_080022400.1	0.38	0.57	-0.0284	0.966	0.408	0.542	0.641	0.342
Tb427_010015000.1	-0.569	0.229	-0.148	0.75	0.407	0.384	-0.286	0.538
Tb427_090028800.1	0.617	0.519	-0.069	0.942	0.407	0.669	0.635	0.507
Tb427_090076100.1	0.398	0.326	0.0613	0.878	0.407	0.315	0.446	0.272
Tb427_070032600.1	0.166	0.706	0.268	0.544	0.406	0.361	-0.276	0.532
Tb427_060055000.1	-0.373	0.646	0.568	0.486	0.406	0.617	0.0625	0.938
Tb427_110162600.1	-0.869	0.474	0.2	0.868	0.405	0.737	1.5	0.225
Tb427_110028700.1	0.593	0.374	0.312	0.637	0.404	0.541	0.459	0.489
Tb427_070052100.1	0.8	0.149	0.26	0.629	0.404	0.455	0.625	0.253
Tb427_110165800.1	0.419	0.648	0.123	0.893	0.402	0.661	0.271	0.767
Tb427_070080400.1	-0.18	0.69	0.319	0.481	0.402	0.378	0.0977	0.828
Tb427_010028100.1	0.66	0.243	0.343	0.538	0.402	0.471	0.408	0.465
Tb427_070060500.1	0.879	0.13	0.372	0.509	0.402	0.477	0.893	0.124
Tb427_100080800.1	0.815	0.289	0.739	0.336	0.402	0.596	1.9	0.0209
Tb427_030010800.1	0.632	0.344	-0.00322	0.996	0.402	0.544	-0.089	0.893
Tb427_050013700.1	1.38	0.0367	0.36	0.562	0.401	0.518	0.901	0.157
Tb427_110180800.1	1.07	0.299	0.102	0.919	0.4	0.693	1.41	0.174
Tb427_100110500.1	0.764	0.25	0.00552	0.993	0.4	0.541	1.44	0.0382
Tb427_100079400.1	1.29	0.011	0.58	0.215	0.4	0.387	0.187	0.682
Tb427_100095800.1	-0.0308	0.968	0.234	0.762	0.4	0.605	0.138	0.858
Tb427_110059200.1	-1.49	0.279	-0.543	0.688	0.4	0.767	0.475	0.725
Tb427_110076900.1	-0.0588	0.976	-0.439	0.822	0.4	0.838	-3.13	0.123
Tb427_010013600.1	-0.163	0.799	0.429	0.506	0.399	0.536	0.724	0.268
Tb427_030046900.1	0.843	0.206	0.697	0.292	0.399	0.542	0.231	0.723
Tb427_080058600.1	0.4	0.228	0.253	0.439	0.399	0.229	0.306	0.352
Tb427_110075700.1	0.964	0.256	0.461	0.581	0.399	0.632	0.34	0.684
Tb427_090069800.1	-0.32	0.639	-0.00869	0.99	0.398	0.56	0.423	0.536
Tb427_100167100.1	1.03	0.247	0.141	0.872	0.398	0.65	0.454	0.605
Tb427_040011000.1	0.054	0.918	0.0143	0.978	0.397	0.454	0.447	0.401
Tb427_090023000.1	0.851	0.35	0.805	0.376	0.395	0.661	2.29	0.0194
Tb427_020022600.1	-0.157	0.795	0.214	0.724	0.395	0.516	0.649	0.291
Tb427_100071300.1	0.751	0.335	0.0612	0.937	0.395	0.609	0.727	0.351
Tb427_100068900.1	0.218	0.435	0.028	0.919	0.395	0.165	0.00822	0.976
Tb427_040010100.1	-1.21	0.304	-0.871	0.456	0.395	0.734	0.102	0.93
Tb427_100108700.1	0.0539	0.893	0.0217	0.957	0.394	0.334	0.365	0.37
Tb427_040005700.1	0.31	0.741	0.172	0.855	0.394	0.676	0.524	0.579
Tb427_030028400.1	0.742	0.249	0.392	0.536	0.393	0.535	0.407	0.522
Tb427_030045000.1	-0.793	0.615	0.26	0.869	0.393	0.803	2.44	0.133
Tb427_080079400.1	0.712	0.533	0.384	0.736	0.393	0.73	0.692	0.545
Tb427_100117000.1	0.218	0.594	0.0652	0.873	0.391	0.343	1.85	0.000263
Tb427_060012200.1	0.405	0.352	0.379	0.383	0.391	0.369	0.427	0.327
Tb427_110128500.1	0.116	0.815	0.0123	0.98	0.39	0.435	0.466	0.353
Tb427_080011700.1	0.0803	0.782	-0.0592	0.838	0.39	0.191	0.408	0.173
Tb427_040052700.1	1.36	0.084	0.889	0.246	0.389	0.606	-0.163	0.828
Tb427_110162300.1	0.949	0.0842	0.52	0.328	0.388	0.463	0.345	0.513
Tb427_030027700.1	0.575	0.0716	0.231	0.45	0.388	0.212	0.669	0.0393
Tb427_000698800.1	0.441	0.553	-0.144	0.845	0.388	0.601	0.545	0.464
Tb427_050043200.1	2.06	0.171	1.97	0.189	0.387	0.791	-0.521	0.722
Tb427_110075000.1	0.306	0.819	0.289	0.829	0.387	0.773	0.376	0.779
Tb427_110145600.1	0.475	0.434	0.743	0.227	0.387	0.523	0.473	0.436
Tb427_110072100.1	0.202	0.807	-0.182	0.825	0.386	0.641	0.316	0.703
Tb427_080025200.1	0.434	0.483	0.183	0.766	0.385	0.533	0.521	0.401
Tb427_100124800.1	-0.194	0.74	0.17	0.772	0.385	0.512	0.426	0.469
Tb427_070065100.1	0.245	0.721	-0.248	0.718	0.384	0.577	0.183	0.789
Tb427_090050200.1	0.311	0.551	0.207	0.691	0.383	0.465	1.02	0.063
Tb427_050031700.1	0.622	0.142	0.542	0.197	0.382	0.357	0.693	0.104
Tb427_110090400.1	1.6	0.0622	0.519	0.524	0.382	0.639	1.77	0.041
Tb427_070018300.1	0.7	0.23	0.0141	0.98	0.382	0.506	0.744	0.204
Tb427_000270300.1	0.518	0.769	0.27	0.878	0.382	0.829	-1.77	0.323
Tb427_040016900.1	0.245	0.551	-0.306	0.457	0.381	0.357	0.779	0.0701
Tb427_060050600.1	0.795	0.556	0.406	0.763	0.38	0.777	0.236	0.86
Tb427_020026700.1	0.799	0.055	0.512	0.204	0.379	0.342	0.702	0.0878
Tb427_080085400.1	-0.369	0.556	-0.375	0.549	0.379	0.546	0.3	0.632
Tb427_020023700.1	0.41	0.611	0.363	0.652	0.378	0.638	1.74	0.0425
Tb427_110157600.1	-0.0999	0.799	-0.0979	0.803	0.378	0.343	0.117	0.765
Tb427_110085700.1	-0.417	0.543	0.157	0.818	0.377	0.581	0.563	0.413
Tb427_100056400.1	0.182	0.859	0.261	0.8	0.376	0.715	0.644	0.533
Tb427_100118400.1	0.371	0.671	-0.0684	0.937	0.376	0.667	2.5	0.0099
Tb427_080057800.1	-0.376	0.318	0.0879	0.813	0.376	0.317	0.24	0.52
Tb427_080036000.1	0.056	0.88	-0.219	0.555	0.376	0.316	0.345	0.357
Tb427_040024600.1	0.235	0.631	-0.197	0.687	0.376	0.445	0.301	0.54
Tb427_020021300.1	4.91	0.0217	5.23	0.0154	0.375	0.849	-0.0328	0.987
Tb427_100017300.1	0.966	0.437	2.13	0.0971	0.375	0.761	5.08	0.000648
Tb427_100160700.1	2.43	0.134	0.222	0.887	0.375	0.811	1.9	0.236
Tb427_080044600.1	5.09	0.00138	4.45	0.00388	0.375	0.781	-0.0328	0.981
Tb427_110120700.1	4.33	0.00253	3.03	0.024	0.375	0.762	1.44	0.255
Tb427_080039700.1	4.32	0.00506	3.86	0.0104	0.375	0.783	1.37	0.322
Tb427_110027200.1	0.966	0.379	0.222	0.838	0.375	0.73	-0.0328	0.976
Tb427_020008800.1	4.41	0.165	0.222	0.943	0.375	0.903	3.28	0.297
Tb427_000272200.1	0.966	0.421	0.222	0.852	0.375	0.753	-0.0328	0.978
Tb427_110092200.1	0.966	0.447	0.222	0.86	0.375	0.766	-0.0328	0.979
Tb427_110137500.1	2.1	0.0233	1.4	0.115	0.375	0.661	-0.0328	0.969
Tb427_110013300.1	4.15	0.0751	0.222	0.92	0.375	0.866	-0.0328	0.988
Tb427_060043700.1	2.84	0.00248	2.51	0.00604	0.375	0.644	-0.0328	0.968
Tb427_040023000.1	1.9	0.265	1.89	0.266	0.375	0.822	-0.0328	0.984
Tb427_070063100.1	2.7	0.0544	2.22	0.106	0.375	0.777	4.23	0.00488
Tb427_090046400.1	0.966	0.405	0.222	0.847	0.375	0.744	2.07	0.0856
Tb427_070049400.1	2.76	0.194	2.55	0.228	0.375	0.856	4.65	0.0358
Tb427_040020700.1	0.966	0.555	2.32	0.166	0.375	0.818	-0.0328	0.984
Tb427_100027300.1	0.966	0.365	0.222	0.833	0.375	0.722	-0.0328	0.975
Tb427_020031600.1	0.966	0.515	2.28	0.135	0.375	0.8	1.77	0.241
Tb427_040023000.1	2.79	0.0515	0.222	0.87	0.375	0.781	2.03	0.145
Tb427_070018400.1	0.966	0.198	0.222	0.762	0.375	0.609	-0.0328	0.964
Tb427_110127500.1	0.966	0.507	1.68	0.255	0.375	0.796	4.59	0.00516
Tb427_020025100.1	2.69	0.0499	0.222	0.864	0.375	0.772	-0.0328	0.98
Tb427_110068300.1	0.966	0.534	0.222	0.886	0.375	0.808	2.01	0.205
Tb427_080088200.1	2.9	0.0609	0.222	0.88	0.375	0.798	-0.0328	0.982
Tb427_100104300.1	0.966	0.205	0.222	0.766	0.375	0.616	-0.0328	0.965
Tb427_110123400.1	0.966	0.491	1.95	0.174	0.375	0.788	1.39	0.325
Tb427_110036000.1	0.966	0.476	2.2	0.115	0.375	0.781	-0.0328	0.981
Tb427_110139400.1	2.63	0.0749	1.95	0.178	0.375	0.79	4.07	0.0094
Tb427_010028300.1	2.32	0.0786	0.222	0.86	0.375	0.765	-0.0328	0.979
Tb427_030045100.1	0.966	0.375	0.222	0.837	0.375	0.728	1.41	0.201
Tb427_100139400.1	2.55	0.0948	2.04	0.174	0.375	0.797	3.82	0.017
Tb427_050050800.1	2.88	0.145	2.68	0.173	0.375	0.844	5.08	0.0155
Tb427_080061500.1	0.966	0.535	2.23	0.162	0.375	0.809	4.8	0.00607
Tb427_080053400.1	0.966	0.434	1.99	0.117	0.375	0.759	-0.0328	0.979
Tb427_080057400.1	0.966	0.277	0.222	0.8	0.375	0.668	-0.0328	0.97
Tb427_060046500.1	0.966	0.282	0.222	0.802	0.375	0.671	-0.0328	0.97
Tb427_110008200.1	0.966	0.358	0.222	0.831	0.375	0.718	-0.0328	0.975
Tb427_060038700.1	0.966	0.267	1.59	0.0757	0.375	0.661	-0.0328	0.969
Tb427_070008100.1	2.59	0.0986	2.12	0.171	0.375	0.803	5.38	0.00216
Tb427_010029600.1	3.45	0.00849	1.89	0.12	0.375	0.749	0.646	0.583
Tb427_080068300.1	0.966	0.398	0.222	0.845	0.375	0.74	1.56	0.179
Tb427_110174400.1	3.5	0.000893	3.04	0.00274	0.375	0.67	-0.0328	0.97
Tb427_080030800.1	0.966	0.471	0.222	0.868	0.375	0.778	1.48	0.276
Tb427_080008000.1	3.88	0.0397	0.222	0.9	0.375	0.832	1.63	0.362
Tb427_110131000.1	0.966	0.543	0.222	0.888	0.375	0.813	-0.0328	0.983
Tb427_040022600.1	0.966	0.378	1.92	0.0893	0.375	0.729	-0.0328	0.976
Tb427_070055500.1	0.966	0.379	0.222	0.838	0.375	0.73	-0.0328	0.976
Tb427_030020900.1	0.966	0.149	0.222	0.733	0.375	0.565	-0.0328	0.96
Tb427_110151500.1	0.966	0.44	1.69	0.185	0.375	0.763	4	0.00457
Tb427_090056300.1	2.65	0.0538	0.927	0.478	0.375	0.773	-0.0328	0.98
Tb427_070015400.1	0.966	0.397	1.74	0.137	0.375	0.74	4.45	0.000978
Tb427_100085200.1	0.966	0.348	0.222	0.827	0.375	0.712	1.77	0.0957
Tb427_110024400.1	1.55	0.178	1.53	0.183	0.375	0.737	2.93	0.0168
Tb427_100013700.1	0.966	0.472	0.222	0.868	0.375	0.779	0.607	0.65
Tb427_070043000.1	0.318	0.727	0.453	0.619	0.375	0.68	0.088	0.923
Tb427_050041000.1	0.966	0.443	0.222	0.859	0.375	0.764	1.58	0.216
Tb427_110168800.1	0.966	0.582	4.69	0.0148	0.375	0.83	4.34	0.0222
Tb427_010032100.1	0.966	0.065	4.28	1.32e-07	0.375	0.454	-0.0328	0.947
Tb427_110132000.1	3.9	0.117	3.38	0.171	0.375	0.876	2.85	0.244
Tb427_080051600.1	0.966	0.422	3.27	0.013	0.375	0.753	-0.0328	0.978
Tb427_070046800.1	0.966	0.585	3.02	0.1	0.375	0.831	1.5	0.4
Tb427_080077400.1	0.966	0.62	2.94	0.144	0.375	0.847	-0.0328	0.987
Tb427_100090900.1	2.7	0.163	2.88	0.139	0.375	0.842	1.75	0.357
Tb427_060041700.1	3.06	0.0244	2.66	0.0465	0.375	0.765	6.11	0.000132
Tb427_110053200.1	0.966	0.51	2.25	0.136	0.375	0.797	2.4	0.113
Tb427_070005800.1	0.966	0.392	2.25	0.0574	0.375	0.737	-0.0328	0.977
Tb427_050010100.1	4.64	0.00399	2.2	0.132	0.375	0.79	-0.0328	0.981
Tb427_110159300.1	0.966	0.43	2.19	0.0841	0.375	0.757	1.59	0.202
Tb427_090009900.1	0.966	0.497	2.19	0.135	0.375	0.791	-0.0328	0.982
Tb427_060028800.1	0.966	0.526	2.13	0.173	0.375	0.805	-0.0328	0.983
Tb427_050034600.1	2.36	0.0485	1.86	0.113	0.375	0.74	3.57	0.00521
Tb427_100161100.1	0.966	0.397	1.76	0.133	0.375	0.74	-0.0328	0.977
Tb427_020032100.1	0.966	0.584	1.71	0.337	0.375	0.831	-0.0328	0.985
Tb427_110184900.1	2.3	0.0899	1.69	0.205	0.375	0.773	3.5	0.0141
Tb427_110132000.1	2.12	0.0691	1.68	0.143	0.375	0.736	-0.0328	0.976
Tb427_100043300.1	0.966	0.257	1.65	0.0615	0.375	0.654	-0.0328	0.969
Tb427_050009400.1	0.966	0.164	1.46	0.0426	0.375	0.58	-0.0328	0.961
Tb427_110105000.1	0.966	0.479	1.29	0.348	0.375	0.782	4.2	0.006
Tb427_070069800.1	2.5	0.00866	1.27	0.15	0.375	0.661	-0.0328	0.969
Tb427_100131500.1	0.966	0.42	1.15	0.338	0.375	0.752	-0.0328	0.978
Tb427_070071700.1	0.966	0.405	1.13	0.331	0.375	0.745	0.843	0.467
Tb427_060040700.1	2.91	0.0413	1.05	0.435	0.375	0.779	-0.0328	0.98
Tb427_060037000.1	2.24	0.00472	0.899	0.209	0.375	0.593	-0.0328	0.963
Tb427_080035400.1	0.966	0.504	0.222	0.877	0.375	0.794	4.68	0.00427
Tb427_090043200.1	0.966	0.375	0.222	0.837	0.375	0.728	4.26	0.000936
Tb427_110102900.1	0.966	0.113	0.222	0.706	0.375	0.525	4.1	2.08e-06
Tb427_060026500.1	0.966	0.338	0.222	0.824	0.375	0.707	3.74	0.00145
Tb427_000642200.1	0.966	0.443	0.222	0.859	0.375	0.764	3.59	0.00981
Tb427_040041200.1	0.966	0.56	0.222	0.893	0.375	0.82	3.02	0.0805
Tb427_040042300.1	0.966	0.31	0.222	0.813	0.375	0.69	2.91	0.00593
Tb427_080047500.1	0.966	0.259	0.222	0.792	0.375	0.656	2.4	0.0101
Tb427_030026800.1	0.966	0.411	0.222	0.849	0.375	0.748	2.36	0.0559
Tb427_100069800.1	0.966	0.382	0.222	0.839	0.375	0.732	2.31	0.0468
Tb427_110065900.1	0.966	0.239	0.222	0.783	0.375	0.641	2.25	0.0112
Tb427_070037600.1	2.47	0.0194	0.222	0.819	0.375	0.699	2.14	0.039
Tb427_010011100.1	0.966	0.456	0.222	0.863	0.375	0.771	2.13	0.111
Tb427_110178300.1	0.966	0.358	0.222	0.831	0.375	0.718	2.1	0.0562
Tb427_060028900.1	0.966	0.465	0.222	0.866	0.375	0.775	2.01	0.139
Tb427_100100900.1	2.09	0.0991	0.222	0.855	0.375	0.757	1.92	0.127
Tb427_030055200.1	0.966	0.442	0.222	0.859	0.375	0.763	1.81	0.158
Tb427_100079500.1	0.966	0.536	0.222	0.886	0.375	0.809	1.73	0.273
Tb427_070013700.1	0.966	0.287	0.222	0.804	0.375	0.675	1.66	0.0774
Tb427_030018200.1	0.966	0.297	0.222	0.808	0.375	0.681	1.66	0.0822
Tb427_040053700.1	2.42	0.0767	0.222	0.865	0.375	0.773	1.64	0.217
Tb427_110094200.1	0.966	0.286	0.222	0.803	0.375	0.674	1.62	0.0818
Tb427_050031600.1	0.966	0.299	0.222	0.809	0.375	0.682	1.59	0.0959
Tb427_100119200.1	0.966	0.374	0.222	0.837	0.375	0.727	1.53	0.167
Tb427_070007900.1	0.966	0.46	0.222	0.864	0.375	0.773	1.53	0.25
Tb427_080073100.1	0.966	0.28	0.222	0.801	0.375	0.67	1.24	0.172
Tb427_030011200.1	0.966	0.298	0.222	0.808	0.375	0.682	1.2	0.199
Tb427_090042700.1	0.966	0.222	0.222	0.775	0.375	0.629	1.11	0.162
Tb427_080026000.1	0.966	0.203	0.222	0.765	0.375	0.613	0.993	0.191
Tb427_060037400.1	0.966	0.163	0.222	0.742	0.375	0.578	0.831	0.226
Tb427_110168500.1	5.85	3.99e-05	0.222	0.836	0.375	0.727	-0.0328	0.976
Tb427_030007700.1	2.93	0.0592	0.222	0.88	0.375	0.798	-0.0328	0.982
Tb427_020018700.1	2.82	0.0527	0.222	0.872	0.375	0.785	-0.0328	0.981
Tb427_100154400.1	2.7	0.0301	0.222	0.848	0.375	0.746	-0.0328	0.977
Tb427_060043100.1	2.66	0.0654	0.222	0.871	0.375	0.784	-0.0328	0.981
Tb427_100035800.1	2.65	0.0717	0.222	0.874	0.375	0.788	-0.0328	0.981
Tb427_080012100.1	2.64	0.0042	0.222	0.784	0.375	0.643	-0.0328	0.968
Tb427_110158500.1	2.35	0.13	0.222	0.882	0.375	0.802	-0.0328	0.982
Tb427_090006800.1	2.07	0.0543	0.222	0.827	0.375	0.712	-0.0328	0.974
Tb427_110088900.1	2.01	0.0539	0.222	0.822	0.375	0.704	-0.0328	0.973
Tb427_100162600.1	1.79	0.0328	0.222	0.777	0.375	0.632	-0.0328	0.966
Tb427_100142900.1	0.966	0.0626	0.222	0.653	0.375	0.449	-0.0328	0.947
Tb427_090082300.1	0.966	0.0631	0.222	0.654	0.375	0.45	-0.0328	0.947
Tb427_050044800.1	0.966	0.0634	0.222	0.654	0.375	0.451	-0.0328	0.947
Tb427_040010500.1	0.966	0.0641	0.222	0.655	0.375	0.452	-0.0328	0.947
Tb427_040006300.1	0.966	0.0642	0.222	0.655	0.375	0.452	-0.0328	0.947
Tb427_100113700.1	0.966	0.0643	0.222	0.655	0.375	0.452	-0.0328	0.947
Tb427_100146300.1	0.966	0.0643	0.222	0.655	0.375	0.452	-0.0328	0.947
Tb427_100005200.1	0.966	0.0646	0.222	0.656	0.375	0.453	-0.0328	0.947
Tb427_110096400.1	0.966	0.0646	0.222	0.656	0.375	0.453	-0.0328	0.947
Tb427_110132700.1	0.966	0.0646	0.222	0.656	0.375	0.453	-0.0328	0.947
Tb427_020024300.1	0.966	0.0648	0.222	0.656	0.375	0.453	-0.0328	0.947
Tb427_050022500.1	0.966	0.0648	0.222	0.656	0.375	0.453	-0.0328	0.947
Tb427_020032700.1	0.966	0.0649	0.222	0.656	0.375	0.453	-0.0328	0.947
Tb427_100106700.1	0.966	0.0649	0.222	0.656	0.375	0.454	-0.0328	0.947
Tb427_040039100.1	0.966	0.0652	0.222	0.656	0.375	0.454	-0.0328	0.947
Tb427_010020500.1	0.966	0.0653	0.222	0.657	0.375	0.454	-0.0328	0.947
Tb427_090023600.1	0.966	0.0653	0.222	0.657	0.375	0.454	-0.0328	0.947
Tb427_070015500.1	0.966	0.0654	0.222	0.657	0.375	0.454	-0.0328	0.947
Tb427_100044300.1	0.966	0.0655	0.222	0.657	0.375	0.455	-0.0328	0.947
Tb427_080041300.1	0.966	0.0656	0.222	0.657	0.375	0.455	-0.0328	0.947
Tb427_020024400.1	0.966	0.0661	0.222	0.658	0.375	0.456	-0.0328	0.948
Tb427_100081700.1	0.966	0.0661	0.222	0.658	0.375	0.456	-0.0328	0.948
Tb427_110125600.1	0.966	0.0661	0.222	0.658	0.375	0.456	-0.0328	0.948
Tb427_080084000.1	0.966	0.0664	0.222	0.658	0.375	0.456	-0.0328	0.948
Tb427_110022000.1	0.966	0.0664	0.222	0.658	0.375	0.456	-0.0328	0.948
Tb427_030008600.1	0.966	0.0665	0.222	0.658	0.375	0.456	-0.0328	0.948
Tb427_090051200.1	0.966	0.0667	0.222	0.658	0.375	0.457	-0.0328	0.948
Tb427_080011600.1	0.966	0.0668	0.222	0.658	0.375	0.457	-0.0328	0.948
Tb427_100128700.1	0.966	0.067	0.222	0.659	0.375	0.457	-0.0328	0.948
Tb427_080028800.1	0.966	0.0671	0.222	0.659	0.375	0.458	-0.0328	0.948
Tb427_000639800.1	0.966	0.0674	0.222	0.659	0.375	0.458	-0.0328	0.948
Tb427_070019600.1	0.966	0.0674	0.222	0.659	0.375	0.458	-0.0328	0.948
Tb427_100113900.1	0.966	0.0674	0.222	0.659	0.375	0.458	-0.0328	0.948
Tb427_110184500.1	0.966	0.0676	0.222	0.659	0.375	0.458	-0.0328	0.948
Tb427_010015300.1	0.966	0.0679	0.222	0.66	0.375	0.459	-0.0328	0.948
Tb427_080069500.1	0.966	0.0681	0.222	0.66	0.375	0.459	-0.0328	0.948
Tb427_100086500.1	0.966	0.0683	0.222	0.66	0.375	0.46	-0.0328	0.948
Tb427_110172000.1	0.966	0.0688	0.222	0.661	0.375	0.461	-0.0328	0.948
Tb427_110006600.1	0.966	0.0689	0.222	0.661	0.375	0.461	-0.0328	0.948
Tb427_110189800.1	0.966	0.0689	0.222	0.661	0.375	0.461	-0.0328	0.948
Tb427_070072000.1	0.966	0.0694	0.222	0.662	0.375	0.462	-0.0328	0.948
Tb427_100138200.1	0.966	0.0695	0.222	0.662	0.375	0.462	-0.0328	0.948
Tb427_080028000.1	0.966	0.0697	0.222	0.662	0.375	0.462	-0.0328	0.948
Tb427_110036100.1	0.966	0.0697	0.222	0.662	0.375	0.462	-0.0328	0.948
Tb427_030047600.1	0.966	0.0699	0.222	0.662	0.375	0.462	-0.0328	0.948
Tb427_080054700.1	0.966	0.07	0.222	0.662	0.375	0.463	-0.0328	0.948
Tb427_110145800.1	0.966	0.07	0.222	0.663	0.375	0.463	-0.0328	0.948
Tb427_060032700.1	0.966	0.0701	0.222	0.663	0.375	0.463	-0.0328	0.948
Tb427_100130800.1	0.966	0.0702	0.222	0.663	0.375	0.463	-0.0328	0.948
Tb427_110135000.1	0.966	0.0702	0.222	0.663	0.375	0.463	-0.0328	0.948
Tb427_110179500.1	0.966	0.0702	0.222	0.663	0.375	0.463	-0.0328	0.948
Tb427_080086000.1	0.966	0.0705	0.222	0.663	0.375	0.463	-0.0328	0.948
Tb427_090072700.1	0.966	0.0706	0.222	0.663	0.375	0.464	-0.0328	0.949
Tb427_110058500.1	0.966	0.0706	0.222	0.663	0.375	0.464	-0.0328	0.949
Tb427_040006800.1	0.966	0.0708	0.222	0.663	0.375	0.464	-0.0328	0.949
Tb427_110095000.1	0.966	0.071	0.222	0.664	0.375	0.464	-0.0328	0.949
Tb427_000754800.1	0.966	0.0714	0.222	0.664	0.375	0.465	-0.0328	0.949
Tb427_010028700.1	0.966	0.0717	0.222	0.665	0.375	0.465	-0.0328	0.949
Tb427_020006200.1	0.966	0.0718	0.222	0.665	0.375	0.466	-0.0328	0.949
Tb427_020008200.1	0.966	0.0719	0.222	0.665	0.375	0.466	-0.0328	0.949
Tb427_050032800.1	0.966	0.0719	0.222	0.665	0.375	0.466	-0.0328	0.949
Tb427_080024500.1	0.966	0.0722	0.222	0.665	0.375	0.466	-0.0328	0.949
Tb427_080013900.1	0.966	0.0723	0.222	0.665	0.375	0.467	-0.0328	0.949
Tb427_070020800.1	0.966	0.0728	0.222	0.666	0.375	0.467	-0.0328	0.949
Tb427_040005200.1	0.966	0.0737	0.222	0.667	0.375	0.469	-0.0328	0.949
Tb427_100114300.1	0.966	0.0738	0.222	0.667	0.375	0.469	-0.0328	0.949
Tb427_100105200.1	0.966	0.074	0.222	0.667	0.375	0.469	-0.0328	0.949
Tb427_110126700.1	0.966	0.074	0.222	0.667	0.375	0.469	-0.0328	0.949
Tb427_050024700.1	0.966	0.0742	0.222	0.668	0.375	0.47	-0.0328	0.949
Tb427_110130400.1	0.966	0.0744	0.222	0.668	0.375	0.47	-0.0328	0.949
Tb427_110090900.1	0.966	0.0746	0.222	0.668	0.375	0.47	-0.0328	0.949
Tb427_080084200.1	0.966	0.0757	0.222	0.669	0.375	0.472	-0.0328	0.95
Tb427_040039000.1	0.966	0.0758	0.222	0.67	0.375	0.472	-0.0328	0.95
Tb427_020022800.1	0.966	0.0762	0.222	0.67	0.375	0.473	-0.0328	0.95
Tb427_080082900.1	0.966	0.0762	0.222	0.67	0.375	0.473	-0.0328	0.95
Tb427_100062700.1	0.966	0.0766	0.222	0.67	0.375	0.474	-0.0328	0.95
Tb427_110130800.1	0.966	0.0766	0.222	0.67	0.375	0.474	-0.0328	0.95
Tb427_080082200.1	0.966	0.0777	0.222	0.672	0.375	0.475	-0.0328	0.95
Tb427_110100000.1	0.966	0.0781	0.222	0.672	0.375	0.476	-0.0328	0.95
Tb427_040044700.1	0.966	0.0782	0.222	0.672	0.375	0.476	-0.0328	0.95
Tb427_100139300.1	0.966	0.0782	0.222	0.672	0.375	0.476	-0.0328	0.95
Tb427_100108600.1	0.966	0.0783	0.222	0.672	0.375	0.476	-0.0328	0.95
Tb427_100132600.1	0.966	0.0787	0.222	0.673	0.375	0.477	-0.0328	0.95
Tb427_070035300.1	0.966	0.0788	0.222	0.673	0.375	0.477	-0.0328	0.95
Tb427_080047600.1	0.966	0.0789	0.222	0.673	0.375	0.477	-0.0328	0.95
Tb427_000601800.1	0.966	0.0791	0.222	0.673	0.375	0.478	-0.0328	0.95
Tb427_110098100.1	0.966	0.0795	0.222	0.674	0.375	0.478	-0.0328	0.95
Tb427_110011200.1	0.966	0.0796	0.222	0.674	0.375	0.478	-0.0328	0.95
Tb427_090025600.1	0.966	0.0797	0.222	0.674	0.375	0.479	-0.0328	0.95
Tb427_030047700.1	0.966	0.08	0.222	0.674	0.375	0.479	-0.0328	0.95
Tb427_070043100.1	0.966	0.0806	0.222	0.675	0.375	0.48	-0.0328	0.95
Tb427_080054500.1	0.966	0.0811	0.222	0.675	0.375	0.481	-0.0328	0.95
Tb427_110079700.1	0.966	0.0816	0.222	0.676	0.375	0.482	-0.0328	0.951
Tb427_050022000.1	0.966	0.0818	0.222	0.676	0.375	0.482	-0.0328	0.951
Tb427_080030500.1	0.966	0.082	0.222	0.676	0.375	0.482	-0.0328	0.951
Tb427_110065300.1	0.966	0.0823	0.222	0.677	0.375	0.483	-0.0328	0.951
Tb427_110030500.1	0.966	0.0826	0.222	0.677	0.375	0.483	-0.0328	0.951
Tb427_100113600.1	0.966	0.0828	0.222	0.677	0.375	0.483	-0.0328	0.951
Tb427_100006700.1	0.966	0.0829	0.222	0.677	0.375	0.484	-0.0328	0.951
Tb427_020009900.1	0.966	0.083	0.222	0.678	0.375	0.484	-0.0328	0.951
Tb427_110036700.1	0.966	0.0831	0.222	0.678	0.375	0.484	-0.0328	0.951
Tb427_060041900.1	0.966	0.0845	0.222	0.679	0.375	0.486	-0.0328	0.951
Tb427_040014500.1	0.966	0.0857	0.222	0.68	0.375	0.488	-0.0328	0.951
Tb427_090064300.1	0.966	0.0859	0.222	0.681	0.375	0.488	-0.0328	0.951
Tb427_070020400.1	0.966	0.0864	0.222	0.681	0.375	0.489	-0.0328	0.951
Tb427_100113100.1	0.966	0.0865	0.222	0.681	0.375	0.489	-0.0328	0.951
Tb427_110010000.1	0.966	0.0866	0.222	0.681	0.375	0.489	-0.0328	0.951
Tb427_110166600.1	0.966	0.0872	0.222	0.682	0.375	0.49	-0.0328	0.952
Tb427_080037200.1	0.966	0.0874	0.222	0.682	0.375	0.49	-0.0328	0.952
Tb427_030030200.1	0.966	0.0879	0.222	0.683	0.375	0.491	-0.0328	0.952
Tb427_100011800.1	0.966	0.088	0.222	0.683	0.375	0.491	-0.0328	0.952
Tb427_080005700.1	0.966	0.0906	0.222	0.685	0.375	0.495	-0.0328	0.952
Tb427_030019500.1	0.966	0.091	0.222	0.686	0.375	0.496	-0.0328	0.952
Tb427_030056200.1	0.966	0.092	0.222	0.687	0.375	0.497	-0.0328	0.952
Tb427_060044600.1	0.966	0.0925	0.222	0.687	0.375	0.498	-0.0328	0.952
Tb427_110012500.1	0.966	0.0925	0.222	0.687	0.375	0.498	-0.0328	0.952
Tb427_110122400.1	0.966	0.0925	0.222	0.687	0.375	0.498	-0.0328	0.952
Tb427_100080700.1	0.966	0.0929	0.222	0.688	0.375	0.498	-0.0328	0.952
Tb427_100072000.1	0.966	0.0931	0.222	0.688	0.375	0.499	-0.0328	0.953
Tb427_100071200.1	0.966	0.0942	0.222	0.689	0.375	0.5	-0.0328	0.953
Tb427_110071900.1	0.966	0.0943	0.222	0.689	0.375	0.5	-0.0328	0.953
Tb427_110144100.1	0.966	0.0945	0.222	0.689	0.375	0.501	-0.0328	0.953
Tb427_110088300.1	0.966	0.0946	0.222	0.689	0.375	0.501	-0.0328	0.953
Tb427_050052600.1	0.966	0.0952	0.222	0.69	0.375	0.502	-0.0328	0.953
Tb427_060049300.1	0.966	0.0957	0.222	0.69	0.375	0.502	-0.0328	0.953
Tb427_020032300.1	0.966	0.0971	0.222	0.692	0.375	0.504	-0.0328	0.953
Tb427_050023500.1	0.966	0.0971	0.222	0.692	0.375	0.504	-0.0328	0.953
Tb427_050030200.1	0.966	0.0971	0.222	0.692	0.375	0.504	-0.0328	0.953
Tb427_070077000.1	0.966	0.0973	0.222	0.692	0.375	0.504	-0.0328	0.953
Tb427_090044100.1	0.966	0.0974	0.222	0.692	0.375	0.505	-0.0328	0.953
Tb427_030044400.1	0.966	0.0977	0.222	0.692	0.375	0.505	-0.0328	0.953
Tb427_040034400.1	0.966	0.0988	0.222	0.693	0.375	0.507	-0.0328	0.953
Tb427_000107000.1	0.966	0.0992	0.222	0.694	0.375	0.507	-0.0328	0.953
Tb427_070047300.1	0.966	0.1	0.222	0.695	0.375	0.509	-0.0328	0.954
Tb427_040033600.1	0.966	0.101	0.222	0.696	0.375	0.51	-0.0328	0.954
Tb427_110007000.1	0.966	0.102	0.222	0.696	0.375	0.51	-0.0328	0.954
Tb427_110069800.1	0.966	0.103	0.222	0.697	0.375	0.512	-0.0328	0.954
Tb427_110084900.1	0.966	0.103	0.222	0.697	0.375	0.512	-0.0328	0.954
Tb427_110143700.1	0.966	0.103	0.222	0.697	0.375	0.512	-0.0328	0.954
Tb427_050012100.1	0.966	0.104	0.222	0.698	0.375	0.514	-0.0328	0.954
Tb427_110014400.1	0.966	0.104	0.222	0.698	0.375	0.514	-0.0328	0.954
Tb427_110025600.1	0.966	0.104	0.222	0.698	0.375	0.513	-0.0328	0.954
Tb427_000285800.1	0.966	0.105	0.222	0.699	0.375	0.515	-0.0328	0.954
Tb427_110149000.1	0.966	0.105	0.222	0.699	0.375	0.514	-0.0328	0.954
Tb427_070008000.1	0.966	0.106	0.222	0.7	0.375	0.517	-0.0328	0.955
Tb427_100105300.1	0.966	0.106	0.222	0.7	0.375	0.516	-0.0328	0.954
Tb427_100151100.1	0.966	0.106	0.222	0.7	0.375	0.516	-0.0328	0.954
Tb427_040012600.1	0.966	0.108	0.222	0.702	0.375	0.519	-0.0328	0.955
Tb427_070073200.1	0.966	0.108	0.222	0.702	0.375	0.519	-0.0328	0.955
Tb427_090020900.1	0.966	0.109	0.222	0.703	0.375	0.52	-0.0328	0.955
Tb427_090025200.1	0.966	0.109	0.222	0.703	0.375	0.52	-0.0328	0.955
Tb427_100114700.1	0.966	0.109	0.222	0.702	0.375	0.52	-0.0328	0.955
Tb427_110065400.1	0.966	0.109	0.222	0.703	0.375	0.52	-0.0328	0.955
Tb427_070043400.1	0.966	0.11	0.222	0.704	0.375	0.521	-0.0328	0.955
Tb427_080023900.1	0.966	0.11	0.222	0.703	0.375	0.521	-0.0328	0.955
Tb427_000277400.1	0.966	0.113	0.222	0.706	0.375	0.524	-0.0328	0.955
Tb427_000809600.1	0.966	0.114	0.222	0.706	0.375	0.525	-0.0328	0.955
Tb427_100095300.1	0.966	0.114	0.222	0.707	0.375	0.526	-0.0328	0.956
Tb427_100131900.1	0.966	0.114	0.222	0.707	0.375	0.526	-0.0328	0.956
Tb427_110012700.1	0.966	0.114	0.222	0.707	0.375	0.526	-0.0328	0.956
Tb427_020016700.1	0.966	0.115	0.222	0.708	0.375	0.527	-0.0328	0.956
Tb427_090029700.1	0.966	0.115	0.222	0.708	0.375	0.527	-0.0328	0.956
Tb427_090077900.1	0.966	0.115	0.222	0.707	0.375	0.527	-0.0328	0.956
Tb427_070006200.1	0.966	0.116	0.222	0.708	0.375	0.529	-0.0328	0.956
Tb427_110061400.1	0.966	0.116	0.222	0.708	0.375	0.528	-0.0328	0.956
Tb427_110124700.1	0.966	0.116	0.222	0.709	0.375	0.529	-0.0328	0.956
Tb427_000799600.1	0.966	0.118	0.222	0.71	0.375	0.53	-0.0328	0.956
Tb427_090040900.1	0.966	0.12	0.222	0.711	0.375	0.533	-0.0328	0.956
Tb427_060051500.1	0.966	0.121	0.222	0.713	0.375	0.535	-0.0328	0.956
Tb427_080078500.1	0.966	0.121	0.222	0.712	0.375	0.534	-0.0328	0.956
Tb427_100125700.1	0.966	0.124	0.222	0.715	0.375	0.538	-0.0328	0.957
Tb427_110185700.1	0.966	0.124	0.222	0.715	0.375	0.538	-0.0328	0.957
Tb427_110050000.1	0.966	0.125	0.222	0.715	0.375	0.539	-0.0328	0.957
Tb427_100128000.1	0.966	0.127	0.222	0.717	0.375	0.542	-0.0328	0.957
Tb427_030007300.1	0.966	0.131	0.222	0.72	0.375	0.546	-0.0328	0.958
Tb427_000711800.1	0.966	0.132	0.222	0.721	0.375	0.547	-0.0328	0.958
Tb427_070025000.1	0.966	0.132	0.222	0.721	0.375	0.547	-0.0328	0.958
Tb427_080078800.1	0.966	0.132	0.222	0.721	0.375	0.547	-0.0328	0.958
Tb427_000737600.1	0.966	0.133	0.222	0.721	0.375	0.548	-0.0328	0.958
Tb427_110008300.1	0.966	0.133	0.222	0.721	0.375	0.548	-0.0328	0.958
Tb427_070044400.1	0.966	0.134	0.222	0.722	0.375	0.549	-0.0328	0.958
Tb427_000498000.1	0.966	0.135	0.222	0.723	0.375	0.55	-0.0328	0.958
Tb427_040033400.1	0.966	0.135	0.222	0.723	0.375	0.55	-0.0328	0.958
Tb427_100021200.1	0.966	0.136	0.222	0.724	0.375	0.551	-0.0328	0.958
Tb427_020005800.1	0.966	0.138	0.222	0.725	0.375	0.553	-0.0328	0.958
Tb427_040046900.1	0.966	0.138	0.222	0.725	0.375	0.553	-0.0328	0.958
Tb427_080079800.1	0.966	0.138	0.222	0.725	0.375	0.553	-0.0328	0.958
Tb427_110007600.1	0.966	0.138	0.222	0.725	0.375	0.553	-0.0328	0.958
Tb427_110158200.1	0.966	0.138	0.222	0.725	0.375	0.554	-0.0328	0.958
Tb427_110133200.1	0.966	0.139	0.222	0.726	0.375	0.554	-0.0328	0.959
Tb427_040044200.1	0.966	0.14	0.222	0.726	0.375	0.555	-0.0328	0.959
Tb427_100106800.1	0.966	0.14	0.222	0.727	0.375	0.556	-0.0328	0.959
Tb427_090053300.1	0.966	0.141	0.222	0.727	0.375	0.557	-0.0328	0.959
Tb427_040050600.1	0.966	0.142	0.222	0.728	0.375	0.557	-0.0328	0.959
Tb427_050048100.1	0.966	0.142	0.222	0.728	0.375	0.557	-0.0328	0.959
Tb427_100146600.1	0.966	0.143	0.222	0.729	0.375	0.558	-0.0328	0.959
Tb427_110123900.1	0.966	0.143	0.222	0.729	0.375	0.558	-0.0328	0.959
Tb427_070030700.1	0.966	0.145	0.222	0.73	0.375	0.561	-0.0328	0.959
Tb427_100059000.1	0.966	0.145	0.222	0.73	0.375	0.561	-0.0328	0.959
Tb427_100160500.1	0.966	0.149	0.222	0.733	0.375	0.565	-0.0328	0.96
Tb427_000721400.1	0.966	0.15	0.222	0.733	0.375	0.566	-0.0328	0.96
Tb427_060034500.1	0.966	0.15	0.222	0.733	0.375	0.565	-0.0328	0.96
Tb427_060025600.1	0.966	0.153	0.222	0.735	0.375	0.569	-0.0328	0.96
Tb427_100108300.1	0.966	0.153	0.222	0.735	0.375	0.569	-0.0328	0.96
Tb427_110169000.1	0.966	0.158	0.222	0.739	0.375	0.574	-0.0328	0.961
Tb427_100011200.1	0.966	0.162	0.222	0.741	0.375	0.577	-0.0328	0.961
Tb427_110127100.1	0.966	0.164	0.222	0.743	0.375	0.579	-0.0328	0.961
Tb427_080024200.1	0.966	0.165	0.222	0.743	0.375	0.58	-0.0328	0.961
Tb427_100132900.1	0.966	0.166	0.222	0.744	0.375	0.581	-0.0328	0.961
Tb427_010007800.1	0.966	0.173	0.222	0.748	0.375	0.588	-0.0328	0.962
Tb427_070027900.1	0.966	0.174	0.222	0.748	0.375	0.588	-0.0328	0.962
Tb427_030040900.1	0.966	0.177	0.222	0.75	0.375	0.591	-0.0328	0.962
Tb427_100085800.1	0.966	0.178	0.222	0.751	0.375	0.592	-0.0328	0.962
Tb427_110178500.1	0.966	0.178	0.222	0.751	0.375	0.592	-0.0328	0.963
Tb427_080028500.1	0.966	0.179	0.222	0.751	0.375	0.593	-0.0328	0.963
Tb427_100061900.1	0.966	0.179	0.222	0.751	0.375	0.593	-0.0328	0.963
Tb427_100015900.1	0.966	0.18	0.222	0.752	0.375	0.594	-0.0328	0.963
Tb427_110120800.1	0.966	0.18	0.222	0.752	0.375	0.594	-0.0328	0.963
Tb427_110084300.1	0.966	0.184	0.222	0.754	0.375	0.598	-0.0328	0.963
Tb427_070084700.1	0.966	0.194	0.222	0.76	0.375	0.606	-0.0328	0.964
Tb427_110067800.1	0.966	0.199	0.222	0.763	0.375	0.611	-0.0328	0.964
Tb427_070017100.1	0.966	0.204	0.222	0.766	0.375	0.615	-0.0328	0.965
Tb427_110018200.1	0.966	0.213	0.222	0.77	0.375	0.622	-0.0328	0.965
Tb427_090044800.1	0.966	0.217	0.222	0.772	0.375	0.625	-0.0328	0.966
Tb427_080070200.1	0.966	0.22	0.222	0.774	0.375	0.627	-0.0328	0.966
Tb427_090040700.1	0.966	0.22	0.222	0.773	0.375	0.627	-0.0328	0.966
Tb427_070082700.1	0.966	0.222	0.222	0.774	0.375	0.628	-0.0328	0.966
Tb427_040025700.1	0.966	0.223	0.222	0.775	0.375	0.629	-0.0328	0.966
Tb427_000748900.1	0.966	0.226	0.222	0.776	0.375	0.632	-0.0328	0.966
Tb427_110095700.1	0.966	0.226	0.222	0.776	0.375	0.631	-0.0328	0.966
Tb427_110184400.1	0.966	0.232	0.222	0.78	0.375	0.637	-0.0328	0.967
Tb427_000737600.1	0.966	0.233	0.222	0.78	0.375	0.637	-0.0328	0.967
Tb427_050042900.1	0.966	0.236	0.222	0.781	0.375	0.639	-0.0328	0.967
Tb427_070036000.1	0.966	0.236	0.222	0.781	0.375	0.64	-0.0328	0.967
Tb427_080075300.1	0.966	0.236	0.222	0.781	0.375	0.639	-0.0328	0.967
Tb427_050010800.1	0.966	0.237	0.222	0.782	0.375	0.64	-0.0328	0.967
Tb427_030006500.1	0.966	0.238	0.222	0.782	0.375	0.641	-0.0328	0.967
Tb427_080037800.1	0.966	0.244	0.222	0.785	0.375	0.645	-0.0328	0.968
Tb427_110175600.1	0.966	0.244	0.222	0.785	0.375	0.645	-0.0328	0.968
Tb427_070011200.1	0.966	0.245	0.222	0.786	0.375	0.646	-0.0328	0.968
Tb427_090034500.1	0.966	0.248	0.222	0.787	0.375	0.648	-0.0328	0.968
Tb427_030022400.1	0.966	0.25	0.222	0.788	0.375	0.65	-0.0328	0.968
Tb427_080059900.1	0.966	0.257	0.222	0.791	0.375	0.654	-0.0328	0.969
Tb427_080072200.1	0.966	0.263	0.222	0.794	0.375	0.659	-0.0328	0.969
Tb427_000285800.1	0.966	0.265	0.222	0.795	0.375	0.66	-0.0328	0.969
Tb427_070038600.1	0.966	0.266	0.222	0.795	0.375	0.661	-0.0328	0.969
Tb427_000270300.1	0.966	0.268	0.222	0.796	0.375	0.662	-0.0328	0.969
Tb427_030019000.1	0.966	0.268	0.222	0.796	0.375	0.662	-0.0328	0.969
Tb427_070068000.1	0.966	0.271	0.222	0.797	0.375	0.664	-0.0328	0.97
Tb427_030031800.1	0.966	0.273	0.222	0.798	0.375	0.665	-0.0328	0.97
Tb427_100084100.1	0.966	0.273	0.222	0.798	0.375	0.665	-0.0328	0.97
Tb427_110039400.1	0.966	0.278	0.222	0.8	0.375	0.669	-0.0328	0.97
Tb427_030045900.1	0.966	0.28	0.222	0.801	0.375	0.67	-0.0328	0.97
Tb427_080054300.1	0.966	0.28	0.222	0.801	0.375	0.67	-0.0328	0.97
Tb427_080057100.1	0.966	0.28	0.222	0.801	0.375	0.67	-0.0328	0.97
Tb427_110182300.1	0.966	0.28	0.222	0.801	0.375	0.67	-0.0328	0.97
Tb427_100122900.1	0.966	0.281	0.222	0.801	0.375	0.671	-0.0328	0.97
Tb427_080076700.1	0.966	0.282	0.222	0.802	0.375	0.671	-0.0328	0.97
Tb427_110027100.1	0.966	0.282	0.222	0.802	0.375	0.672	-0.0328	0.97
Tb427_070068400.1	0.966	0.283	0.222	0.802	0.375	0.672	-0.0328	0.97
Tb427_100024000.1	0.966	0.283	0.222	0.802	0.375	0.672	-0.0328	0.97
Tb427_030006900.1	0.966	0.284	0.222	0.802	0.375	0.673	-0.0328	0.97
Tb427_080037100.1	0.966	0.284	0.222	0.803	0.375	0.673	-0.0328	0.971
Tb427_050017800.1	0.966	0.285	0.222	0.803	0.375	0.674	-0.0328	0.971
Tb427_100066300.1	0.966	0.285	0.222	0.803	0.375	0.673	-0.0328	0.971
Tb427_100130100.1	0.966	0.288	0.222	0.804	0.375	0.675	-0.0328	0.971
Tb427_030042000.1	0.966	0.289	0.222	0.805	0.375	0.676	-0.0328	0.971
Tb427_110023900.1	0.966	0.291	0.222	0.806	0.375	0.678	-0.0328	0.971
Tb427_100077000.1	0.966	0.292	0.222	0.806	0.375	0.678	-0.0328	0.971
Tb427_100163700.1	0.966	0.292	0.222	0.806	0.375	0.678	-0.0328	0.971
Tb427_110025700.1	0.966	0.295	0.222	0.807	0.375	0.68	-0.0328	0.971
Tb427_110045100.1	0.966	0.296	0.222	0.808	0.375	0.681	-0.0328	0.971
Tb427_110138000.1	0.966	0.298	0.222	0.808	0.375	0.682	-0.0328	0.971
Tb427_070078700.1	0.966	0.299	0.222	0.809	0.375	0.682	-0.0328	0.971
Tb427_020018100.1	0.966	0.302	0.222	0.81	0.375	0.684	-0.0328	0.972
Tb427_010005300.1	0.966	0.308	0.222	0.812	0.375	0.688	-0.0328	0.972
Tb427_100124400.1	0.966	0.312	0.222	0.814	0.375	0.691	-0.0328	0.972
Tb427_110131600.1	0.966	0.312	0.222	0.814	0.375	0.691	-0.0328	0.972
Tb427_040053600.1	0.966	0.313	0.222	0.814	0.375	0.691	-0.0328	0.972
Tb427_080039500.1	0.966	0.313	0.222	0.814	0.375	0.692	-0.0328	0.972
Tb427_040005100.1	0.966	0.314	0.222	0.815	0.375	0.692	-0.0328	0.972
Tb427_090083900.1	0.966	0.317	0.222	0.816	0.375	0.694	-0.0328	0.972
Tb427_000660600.1	0.966	0.32	0.222	0.817	0.375	0.696	-0.0328	0.973
Tb427_050040800.1	0.966	0.32	0.222	0.817	0.375	0.695	-0.0328	0.973
Tb427_030044700.1	0.966	0.321	0.222	0.817	0.375	0.696	-0.0328	0.973
Tb427_110092800.1	0.966	0.321	0.222	0.817	0.375	0.696	-0.0328	0.973
Tb427_080035800.1	0.966	0.323	0.222	0.818	0.375	0.697	-0.0328	0.973
Tb427_010013400.1	0.966	0.324	0.222	0.818	0.375	0.698	-0.0328	0.973
Tb427_100012000.1	0.966	0.324	0.222	0.818	0.375	0.698	-0.0328	0.973
Tb427_110104300.1	0.966	0.328	0.222	0.82	0.375	0.7	-0.0328	0.973
Tb427_110166100.1	0.966	0.33	0.222	0.821	0.375	0.702	-0.0328	0.973
Tb427_000829300.1	0.966	0.331	0.222	0.821	0.375	0.702	-0.0328	0.973
Tb427_100154800.1	0.966	0.333	0.222	0.822	0.375	0.703	-0.0328	0.973
Tb427_000711800.1	0.966	0.334	0.222	0.822	0.375	0.704	-0.0328	0.973
Tb427_100030400.1	0.966	0.334	0.222	0.822	0.375	0.704	-0.0328	0.973
Tb427_100106400.1	0.966	0.334	0.222	0.822	0.375	0.704	-0.0328	0.973
Tb427_050010300.1	0.966	0.341	0.222	0.825	0.375	0.708	-0.0328	0.974
Tb427_080064200.1	0.966	0.352	0.222	0.829	0.375	0.715	-0.0328	0.974
Tb427_100020300.1	0.966	0.359	0.222	0.831	0.375	0.719	-0.0328	0.975
Tb427_000721400.1	0.966	0.361	0.222	0.832	0.375	0.72	-0.0328	0.975
Tb427_070050700.1	0.966	0.361	0.222	0.832	0.375	0.72	-0.0328	0.975
Tb427_030044000.1	0.966	0.369	0.222	0.835	0.375	0.724	-0.0328	0.975
Tb427_050039100.1	0.966	0.371	0.222	0.835	0.375	0.725	-0.0328	0.975
Tb427_110105600.1	0.966	0.371	0.222	0.836	0.375	0.726	-0.0328	0.976
Tb427_040053100.1	0.966	0.375	0.222	0.837	0.375	0.728	-0.0328	0.976
Tb427_070015600.1	0.966	0.381	0.222	0.839	0.375	0.731	-0.0328	0.976
Tb427_110024500.1	0.966	0.384	0.222	0.84	0.375	0.733	-0.0328	0.976
Tb427_100040400.1	0.966	0.388	0.222	0.841	0.375	0.735	-0.0328	0.976
Tb427_100023200.1	0.966	0.389	0.222	0.842	0.375	0.736	-0.0328	0.976
Tb427_010029300.1	0.966	0.392	0.222	0.843	0.375	0.737	-0.0328	0.977
Tb427_080024000.1	0.966	0.395	0.222	0.844	0.375	0.739	-0.0328	0.977
Tb427_070067500.1	0.966	0.397	0.222	0.844	0.375	0.74	-0.0328	0.977
Tb427_080011500.1	0.966	0.397	0.222	0.844	0.375	0.74	-0.0328	0.977
Tb427_100131200.1	0.966	0.399	0.222	0.845	0.375	0.741	-0.0328	0.977
Tb427_000757800.1	0.966	0.404	0.222	0.847	0.375	0.744	-0.0328	0.977
Tb427_100093500.1	0.966	0.404	0.222	0.847	0.375	0.744	-0.0328	0.977
Tb427_110086500.1	0.966	0.407	0.222	0.848	0.375	0.745	-0.0328	0.977
Tb427_080013300.1	0.966	0.411	0.222	0.849	0.375	0.747	-0.0328	0.978
Tb427_110009200.1	0.966	0.414	0.222	0.85	0.375	0.749	-0.0328	0.978
Tb427_110025500.1	0.966	0.418	0.222	0.851	0.375	0.751	-0.0328	0.978
Tb427_050037500.1	0.966	0.421	0.222	0.852	0.375	0.753	-0.0328	0.978
Tb427_000285500.1	0.966	0.424	0.222	0.853	0.375	0.754	-0.0328	0.978
Tb427_100118500.1	0.966	0.424	0.222	0.853	0.375	0.754	-0.0328	0.978
Tb427_030053300.1	0.966	0.425	0.222	0.853	0.375	0.755	-0.0328	0.978
Tb427_050018400.1	0.966	0.429	0.222	0.855	0.375	0.757	-0.0328	0.978
Tb427_090077800.1	0.966	0.432	0.222	0.856	0.375	0.758	-0.0328	0.979
Tb427_090066200.1	0.966	0.434	0.222	0.856	0.375	0.759	-0.0328	0.979
Tb427_090068500.1	0.966	0.436	0.222	0.857	0.375	0.761	-0.0328	0.979
Tb427_030017500.1	0.966	0.449	0.222	0.861	0.375	0.767	-0.0328	0.979
Tb427_090084900.1	0.966	0.449	0.222	0.861	0.375	0.767	-0.0328	0.979
Tb427_050013500.1	0.966	0.456	0.222	0.863	0.375	0.771	-0.0328	0.98
Tb427_090035800.1	0.966	0.457	0.222	0.863	0.375	0.771	-0.0328	0.98
Tb427_100144600.1	0.966	0.464	0.222	0.866	0.375	0.775	-0.0328	0.98
Tb427_100088400.1	0.966	0.472	0.222	0.868	0.375	0.779	-0.0328	0.98
Tb427_040011200.1	0.966	0.478	0.222	0.87	0.375	0.782	-0.0328	0.981
Tb427_050024800.1	0.966	0.492	0.222	0.874	0.375	0.788	-0.0328	0.981
Tb427_040047300.1	0.966	0.495	0.222	0.875	0.375	0.79	-0.0328	0.981
Tb427_110178400.1	0.966	0.503	0.222	0.877	0.375	0.794	-0.0328	0.982
Tb427_070038400.1	0.966	0.507	0.222	0.878	0.375	0.796	-0.0328	0.982
Tb427_070015200.1	0.966	0.522	0.222	0.883	0.375	0.803	-0.0328	0.983
Tb427_100051200.1	0.966	0.532	0.222	0.885	0.375	0.807	-0.0328	0.983
Tb427_010022600.1	0.966	0.538	0.222	0.887	0.375	0.81	-0.0328	0.983
Tb427_000612400.1	0.966	0.599	0.222	0.903	0.375	0.837	-0.0328	0.986
Tb427_100142900.1	0.966	0.608	0.222	0.906	0.375	0.842	-0.0328	0.986
Tb427_000272200.1	0.966	0.611	0.222	0.907	0.375	0.843	-0.0328	0.986
Tb427_100034700.1	0.966	0.643	0.222	0.915	0.375	0.857	-0.0328	0.987
Tb427_090063500.1	0.966	0.645	0.222	0.915	0.375	0.857	-0.0328	0.987
Tb427_000795500.1	0.966	0.692	0.222	0.927	0.375	0.877	-0.0328	0.989
Tb427_070055700.1	0.966	0.722	0.222	0.935	0.375	0.89	-0.0328	0.99
Tb427_090016000.1	2.44	0.204	0.126	0.946	0.374	0.842	-0.0516	0.978
Tb427_100119600.1	0.535	0.429	0.554	0.413	0.373	0.579	0.397	0.555
Tb427_100103800.1	1.31	0.058	0.728	0.273	0.373	0.569	0.817	0.221
Tb427_040019500.1	0.787	0.157	-0.0134	0.98	0.373	0.491	0.4	0.461
Tb427_080047300.1	0.411	0.571	0.297	0.681	0.373	0.607	-0.103	0.887
Tb427_080031600.1	2.39	0.00378	1.51	0.0481	0.372	0.606	1.11	0.135
Tb427_100044100.1	0.54	0.13	0.387	0.27	0.372	0.289	0.247	0.476
Tb427_000655200.1	1.13	0.0363	0.222	0.658	0.372	0.462	0.428	0.399
Tb427_040011800.1	0.198	0.823	-0.206	0.816	0.372	0.674	0.329	0.71
Tb427_110028300.1	0.425	0.327	0.166	0.699	0.372	0.39	0.534	0.222
Tb427_090034500.1	-0.227	0.81	-0.212	0.822	0.371	0.694	0.773	0.417
Tb427_100130700.1	0.46	0.404	-0.0717	0.896	0.371	0.499	0.504	0.362
Tb427_040056400.1	0.413	0.456	0.0794	0.885	0.371	0.503	0.325	0.556
Tb427_100039300.1	-0.164	0.736	0.531	0.284	0.37	0.451	0.872	0.0871
Tb427_070044800.1	0.639	0.178	0.483	0.303	0.37	0.426	0.784	0.103
Tb427_100009100.1	0.433	0.21	0.429	0.214	0.37	0.281	0.203	0.55
Tb427_040019800.1	0.568	0.156	0.0975	0.802	0.37	0.348	0.373	0.343
Tb427_090049400.1	0.871	0.246	0.209	0.776	0.37	0.616	0.273	0.711
Tb427_090022600.1	0.00548	0.997	-1.42	0.267	0.369	0.769	0.329	0.794
Tb427_090037100.1	0.119	0.778	-0.0739	0.86	0.369	0.385	0.245	0.561
Tb427_110101400.1	0.564	0.514	0.292	0.734	0.369	0.669	0.213	0.804
Tb427_000713200.1	0.442	0.651	-0.188	0.847	0.369	0.705	0.792	0.42
Tb427_100067300.1	0.0165	0.983	0.416	0.592	0.368	0.635	0.607	0.436
Tb427_090048200.1	-0.0559	0.934	0.0634	0.925	0.368	0.588	0.325	0.632
Tb427_070036700.1	0.532	0.707	0.152	0.914	0.368	0.795	0.909	0.522
Tb427_010015100.1	4.24	0.0976	4.79	0.0643	0.367	0.881	3.17	0.208
Tb427_000501000.1	0.52	0.482	0.341	0.643	0.367	0.619	0.675	0.364
Tb427_080012800.1	0.293	0.388	0.292	0.39	0.367	0.283	0.0833	0.804
Tb427_050016300.1	0.419	0.357	0.122	0.786	0.367	0.419	0.683	0.141
Tb427_090066900.1	0.768	0.141	0.169	0.738	0.367	0.47	0.633	0.22
Tb427_050045000.1	0.0544	0.904	0.221	0.625	0.367	0.421	0.566	0.22
Tb427_050035500.1	0.116	0.829	-0.061	0.909	0.367	0.495	-0.0157	0.977
Tb427_060010700.1	0.0581	0.978	1.55	0.471	0.367	0.863	-0.614	0.773
Tb427_050029700.1	0.827	0.0784	0.954	0.0454	0.366	0.418	0.69	0.136
Tb427_100019400.1	0.575	0.153	0.306	0.438	0.366	0.355	0.522	0.192
Tb427_100055500.1	0.724	0.39	0.388	0.642	0.366	0.662	1.05	0.22
Tb427_100036200.1	0.303	0.726	-0.337	0.696	0.366	0.672	-0.0988	0.909
Tb427_110103500.1	0.481	0.364	-0.0526	0.92	0.365	0.489	0.649	0.225
Tb427_020024600.1	0.817	0.0398	0.475	0.212	0.365	0.333	0.178	0.634
Tb427_110030300.1	0.0656	0.924	-0.0143	0.983	0.364	0.599	0.41	0.554
Tb427_050037200.1	0.697	0.0335	-0.188	0.54	0.364	0.243	0.586	0.0686
Tb427_100061000.1	0.245	0.484	0.213	0.54	0.364	0.301	-0.364	0.301
Tb427_110064100.1	0.246	0.557	0.362	0.39	0.364	0.387	0.302	0.472
Tb427_040043300.1	-0.277	0.852	0.252	0.865	0.363	0.807	0.0658	0.965
Tb427_100038200.1	0.234	0.75	-0.276	0.707	0.362	0.621	0.553	0.453
Tb427_000637800.1	0.363	0.85	-5.68	0.00823	0.362	0.85	0.709	0.713
Tb427_090024600.1	-0.508	0.545	0.201	0.81	0.362	0.665	0.367	0.661
Tb427_110140300.1	0.0202	0.99	-2.22	0.166	0.361	0.817	0.211	0.892
Tb427_000222000.1	-0.181	0.886	-0.117	0.926	0.361	0.775	-0.217	0.863
Tb427_080054000.1	0.899	0.0676	0.512	0.282	0.36	0.444	-0.03	0.949
Tb427_090047600.1	0.296	0.562	-0.117	0.818	0.36	0.482	0.423	0.411
Tb427_080049300.1	1.32	0.102	0.724	0.357	0.36	0.644	1.12	0.161
Tb427_070060700.1	1.11	0.457	-0.295	0.842	0.36	0.808	2.31	0.133
Tb427_070046900.1	0.668	0.319	0.237	0.721	0.359	0.588	0.513	0.441
Tb427_110188200.1	0.0788	0.844	-0.149	0.711	0.358	0.378	0.448	0.274
Tb427_110034700.1	0.467	0.757	-2.3	0.141	0.358	0.812	0.807	0.594
Tb427_110152900.1	-0.289	0.52	0.208	0.642	0.357	0.428	0.859	0.0677
Tb427_100056100.1	-0.181	0.781	-0.126	0.847	0.357	0.586	0.338	0.605
Tb427_060047200.1	0.144	0.781	-0.314	0.545	0.357	0.492	-0.108	0.835
Tb427_110126800.1	1.07	0.619	0.0579	0.978	0.357	0.867	0.18	0.933
Tb427_060056000.1	-0.0273	0.942	-0.0695	0.852	0.356	0.348	0.558	0.148
Tb427_010030200.1	0.64	0.166	0.0819	0.855	0.356	0.433	0.61	0.186
Tb427_110183100.1	-0.186	0.712	0.0961	0.849	0.356	0.483	0.393	0.439
Tb427_100138700.1	-1.15	0.538	-0.555	0.765	0.355	0.848	-0.843	0.65
Tb427_060055700.1	0.579	0.264	0.561	0.278	0.355	0.488	0.509	0.323
Tb427_110008800.1	0.338	0.671	0.00771	0.992	0.355	0.657	0.39	0.625
Tb427_100147900.1	-0.105	0.922	-1.86	0.0977	0.355	0.741	0.321	0.765
Tb427_100069000.1	0.454	0.334	0.0581	0.9	0.354	0.449	0.273	0.558
Tb427_090012600.1	0.642	0.126	0.113	0.78	0.354	0.386	0.683	0.104
Tb427_110014200.1	-0.215	0.637	-0.162	0.722	0.354	0.44	0.708	0.132
Tb427_030059800.1	2.32	0.228	2.01	0.294	0.354	0.851	-0.329	0.861
Tb427_040049000.1	0.498	0.154	0.313	0.361	0.353	0.305	0.601	0.0897
Tb427_100092400.1	0.256	0.584	-0.351	0.454	0.353	0.451	0.0673	0.885
Tb427_110078800.1	0.0602	0.925	-0.171	0.788	0.352	0.583	0.31	0.627
Tb427_110154100.1	0.264	0.733	0.238	0.758	0.352	0.649	0.586	0.452
Tb427_090028000.1	0.158	0.865	0.315	0.734	0.352	0.705	-0.426	0.647
Tb427_080016500.1	1.02	0.011	0.978	0.0142	0.351	0.34	0.998	0.0126
Tb427_110121600.1	-0.156	0.631	0.101	0.757	0.351	0.287	0.167	0.607
Tb427_040012800.1	-0.736	0.301	0.235	0.737	0.351	0.617	0.413	0.557
Tb427_040006500.1	-0.133	0.93	1.79	0.247	0.351	0.817	0.118	0.938
Tb427_040026500.1	-1.32	0.0582	-0.0741	0.91	0.35	0.595	0.385	0.56
Tb427_100038800.1	0.759	0.217	0.576	0.344	0.35	0.562	0.471	0.437
Tb427_100126900.1	0.18	0.8	-0.181	0.8	0.35	0.624	0.286	0.688
Tb427_110143600.1	0.475	0.398	-0.61	0.281	0.35	0.532	-0.569	0.314
Tb427_020019900.1	0.0234	0.974	-0.157	0.827	0.349	0.629	-0.0567	0.937
Tb427_090055200.1	0.205	0.82	-0.164	0.856	0.349	0.699	0.408	0.652
Tb427_050052400.1	0.381	0.512	0.0243	0.966	0.349	0.548	0.529	0.366
Tb427_110029300.1	0.0772	0.938	0.0644	0.948	0.349	0.726	0.234	0.814
Tb427_100137500.1	0.475	0.376	-0.119	0.822	0.348	0.515	0.524	0.33
Tb427_110158700.1	0.799	0.757	0.407	0.875	0.347	0.893	-0.0176	0.995
Tb427_100051600.1	-0.0914	0.828	0.206	0.624	0.347	0.412	0.284	0.502
Tb427_110130900.1	0.336	0.403	-0.141	0.723	0.347	0.388	0.546	0.181
Tb427_070073500.1	0.0231	0.981	-0.459	0.631	0.347	0.716	0.416	0.663
Tb427_100093700.1	0.677	0.317	0.701	0.301	0.346	0.605	1.51	0.0346
Tb427_040014800.1	0.731	0.454	0.00285	0.998	0.346	0.721	1	0.307
Tb427_070018600.1	0.803	0.208	0.541	0.39	0.345	0.581	1.21	0.0653
Tb427_100033000.1	0.235	0.763	-0.354	0.65	0.345	0.657	0.435	0.577
Tb427_080031500.1	0.685	0.319	0.0301	0.964	0.345	0.612	1.05	0.134
Tb427_110167700.1	-0.0876	0.812	-0.558	0.143	0.345	0.354	0.67	0.0827
Tb427_100127600.1	0.108	0.777	0.018	0.962	0.345	0.373	0.228	0.553
Tb427_000270300.1	0.432	0.831	0.495	0.807	0.345	0.865	-2.01	0.328
Tb427_030023800.1	-1.29	0.51	-2.54	0.204	0.345	0.859	0.214	0.913
Tb427_110186800.1	1.2	0.171	-0.102	0.904	0.344	0.686	0.0689	0.935
Tb427_030030800.1	0.512	0.12	0.183	0.565	0.344	0.285	0.48	0.143
Tb427_030007100.1	0.548	0.447	0.248	0.729	0.344	0.631	0.538	0.455
Tb427_050009300.1	-1.35	0.101	-1.49	0.073	0.343	0.664	-0.0708	0.928
Tb427_030045800.1	0.157	0.88	-0.155	0.881	0.343	0.741	1.27	0.231
Tb427_070082100.1	-0.127	0.803	-0.0843	0.868	0.343	0.503	0.435	0.398
Tb427_080020800.1	0.656	0.636	0.596	0.667	0.342	0.805	-2.35	0.103
Tb427_100130500.1	0.0864	0.84	-0.175	0.684	0.341	0.431	0.217	0.615
Tb427_070042700.1	-0.263	0.456	-0.217	0.538	0.341	0.337	0.127	0.718
Tb427_090065600.1	0.521	0.355	0.167	0.765	0.34	0.543	0.78	0.173
Tb427_080055500.1	0.659	0.155	-0.187	0.678	0.34	0.453	0.535	0.243
Tb427_060016200.1	0.232	0.511	-0.46	0.201	0.34	0.339	0.628	0.0866
Tb427_100085100.1	0.332	0.517	0.154	0.762	0.34	0.506	-2.64	6.83e-05
Tb427_110186500.1	0.369	0.67	0.271	0.754	0.339	0.696	0.00981	0.991
Tb427_000804300.1	0.194	0.834	-0.216	0.816	0.339	0.714	0.49	0.598
Tb427_030022900.1	0.695	0.0976	0.262	0.517	0.339	0.404	0.279	0.491
Tb427_110145200.1	0.464	0.322	0.0998	0.829	0.338	0.468	0.259	0.577
Tb427_090079900.1	0.619	0.43	-0.236	0.762	0.338	0.665	0.37	0.635
Tb427_070008800.1	-0.244	0.565	0.189	0.656	0.338	0.428	0.218	0.606
Tb427_100014400.1	-0.0685	0.872	0.15	0.725	0.337	0.434	0.162	0.704
Tb427_070047000.1	0.656	0.416	0.408	0.611	0.337	0.673	0.667	0.409
Tb427_090080900.1	0.452	0.392	0.158	0.762	0.337	0.521	0.198	0.705
Tb427_030042300.1	0.0793	0.944	-0.162	0.886	0.337	0.767	0.49	0.667
Tb427_010023200.1	0.709	0.246	0.0311	0.959	0.337	0.575	0.336	0.576
Tb427_010016400.1	0.887	0.26	0.933	0.237	0.337	0.663	0.221	0.775
Tb427_050017000.1	0.348	0.633	0.253	0.728	0.336	0.644	0.473	0.517
Tb427_110106200.1	0.986	0.292	0.923	0.323	0.336	0.716	0.817	0.38
Tb427_010010900.1	0.269	0.377	0.481	0.123	0.336	0.272	0.12	0.69
Tb427_000285700.1	0.0346	0.926	-0.389	0.305	0.335	0.376	0.413	0.278
Tb427_080017600.1	0.0485	0.885	0.225	0.503	0.335	0.323	-0.0893	0.789
Tb427_100086600.1	-0.591	0.306	0.155	0.785	0.335	0.557	0.884	0.133
Tb427_110077400.1	0.611	0.206	0.244	0.605	0.334	0.481	0.731	0.134
Tb427_100014200.1	0.336	0.68	-0.0923	0.909	0.334	0.682	0.103	0.9
Tb427_030020100.1	-0.134	0.703	-0.591	0.106	0.333	0.35	0.222	0.529
Tb427_110082700.1	-0.892	0.00669	-0.629	0.0436	0.333	0.264	-0.126	0.668
Tb427_050040300.1	-1.41	0.424	-0.598	0.733	0.333	0.849	0.955	0.587
Tb427_080060200.1	-0.664	0.311	-0.0851	0.895	0.332	0.608	0.566	0.386
Tb427_050013700.1	0.704	0.231	0.738	0.21	0.332	0.566	2.16	0.00145
Tb427_100066500.1	0.303	0.517	-0.155	0.739	0.332	0.478	0.34	0.469
Tb427_070078800.1	0.314	0.657	-1.26	0.0874	0.331	0.64	0.154	0.827
Tb427_100123500.1	-0.0288	0.957	-0.145	0.786	0.331	0.537	0.768	0.162
Tb427_110183000.1	0.151	0.841	-0.631	0.405	0.331	0.659	0.0102	0.989
Tb427_080061200.1	0.523	0.243	0.245	0.578	0.33	0.456	0.311	0.481
Tb427_030010100.1	-0.287	0.62	-0.139	0.81	0.33	0.569	0.163	0.777
Tb427_110125200.1	0.258	0.722	0.13	0.858	0.329	0.651	0.396	0.586
Tb427_070010100.1	-1.91	0.257	0.151	0.927	0.329	0.842	-0.328	0.843
Tb427_100047500.1	-0.417	0.369	-0.0208	0.964	0.328	0.478	-0.165	0.72
Tb427_110076700.1	0.411	0.284	0.114	0.762	0.328	0.389	0.292	0.443
Tb427_110034500.1	0.578	0.469	0.282	0.722	0.328	0.679	0.767	0.34
Tb427_080080500.1	0.353	0.373	-0.103	0.792	0.328	0.406	0.861	0.0393
Tb427_060041600.1	0.55	0.168	0.471	0.234	0.327	0.404	0.0464	0.905
Tb427_050030800.1	0.0894	0.914	0.0747	0.928	0.327	0.695	-0.391	0.64
Tb427_040027900.1	0.519	0.327	-0.0103	0.984	0.327	0.533	0.628	0.239
Tb427_110189900.1	0.933	0.0195	0.429	0.251	0.326	0.378	0.54	0.153
Tb427_030054800.1	0.542	0.514	0.288	0.727	0.326	0.693	0.401	0.628
Tb427_060048300.1	0.539	0.361	0.203	0.728	0.326	0.577	0.216	0.712
Tb427_080034200.1	0.363	0.421	-0.352	0.434	0.325	0.469	0.724	0.118
Tb427_090055600.1	0.0119	0.982	-0.0455	0.931	0.325	0.537	0.768	0.155
Tb427_100089600.1	0.521	0.279	-0.0471	0.921	0.324	0.496	0.923	0.0643
Tb427_090019700.1	0.376	0.459	0.00558	0.991	0.324	0.523	0.589	0.252
Tb427_100114200.1	0.495	0.245	-0.204	0.625	0.324	0.441	0.106	0.8
Tb427_100022600.1	2.56	0.0329	2.41	0.0428	0.323	0.773	2.64	0.0283
Tb427_100104500.1	0.751	0.137	0.452	0.359	0.323	0.51	1.07	0.0396
Tb427_090059800.1	0.408	0.662	0.256	0.784	0.323	0.729	0.108	0.908
Tb427_030012700.1	0.187	0.787	0.277	0.69	0.322	0.643	0.157	0.821
Tb427_090031400.1	0.702	0.151	0.128	0.787	0.322	0.499	0.702	0.151
Tb427_100086800.1	-0.715	0.571	-1.52	0.235	0.322	0.798	0.13	0.917
Tb427_110138500.1	0.815	0.0587	0.388	0.347	0.322	0.433	0.478	0.25
Tb427_090051700.1	0.21	0.487	-0.0608	0.839	0.322	0.291	0.502	0.108
Tb427_050039600.1	0.104	0.874	-0.418	0.528	0.322	0.625	0.422	0.523
Tb427_100158200.1	0.421	0.43	0.0406	0.939	0.322	0.545	0.612	0.256
Tb427_110040100.1	-0.0412	0.947	-0.0223	0.971	0.321	0.605	0.104	0.866
Tb427_080042600.1	-0.815	0.342	-0.284	0.737	0.321	0.705	-0.465	0.584
Tb427_110089600.1	0.177	0.803	0.00888	0.99	0.321	0.652	0.322	0.651
Tb427_010016100.1	0.423	0.384	-0.0979	0.838	0.321	0.507	0.319	0.509
Tb427_110063000.1	0.377	0.748	0.605	0.607	0.32	0.785	0.198	0.866
Tb427_040036100.1	0.861	0.0138	0.519	0.115	0.32	0.321	0.689	0.0419
Tb427_100052300.1	-0.493	0.346	0.0392	0.939	0.32	0.538	1.25	0.0253
Tb427_100099600.1	0.426	0.645	0.125	0.892	0.32	0.729	0.105	0.91
Tb427_110067600.1	0.163	0.6	0.277	0.377	0.319	0.311	0.371	0.241
Tb427_080056700.1	0.217	0.75	0.015	0.982	0.318	0.641	0.298	0.662
Tb427_100168100.1	2.42	0.0601	-1.82	0.149	0.318	0.794	-1.86	0.14
Tb427_110140000.1	1.18	0.0865	-0.136	0.837	0.317	0.631	1.18	0.0857
Tb427_080057300.1	-0.245	0.713	-0.222	0.738	0.317	0.635	0.666	0.323
Tb427_090058800.1	0.254	0.596	-0.143	0.765	0.317	0.51	0.0664	0.889
Tb427_040055200.1	1.39	0.0875	0.842	0.286	0.316	0.684	0.672	0.391
Tb427_030054700.1	0.458	0.547	-0.13	0.864	0.316	0.676	0.397	0.601
Tb427_110142600.1	0.189	0.801	0.306	0.684	0.315	0.675	0.376	0.617
Tb427_100071500.1	0.753	0.162	0.278	0.596	0.315	0.549	0.408	0.44
Tb427_040046000.1	-2	0.168	0.363	0.796	0.315	0.823	0.0891	0.95
Tb427_100131700.1	0.782	0.0182	0.305	0.321	0.314	0.308	0.564	0.0766
Tb427_070081300.1	0.366	0.535	-0.431	0.467	0.314	0.595	0.723	0.229
Tb427_100158000.1	0.458	0.529	0.0415	0.954	0.313	0.666	-0.343	0.637
Tb427_100023900.1	-0.211	0.693	-0.099	0.853	0.313	0.56	0.476	0.379
Tb427_070020100.1	0.42	0.6	0.275	0.731	0.313	0.696	0.319	0.69
Tb427_100119800.1	0.542	0.227	-0.0308	0.944	0.313	0.479	0.54	0.229
Tb427_110107200.1	-0.0496	0.95	-0.0304	0.97	0.313	0.695	0.271	0.734
Tb427_030044500.1	0.569	0.479	0.117	0.884	0.313	0.695	0.73	0.366
Tb427_030033400.1	-0.523	0.578	-0.285	0.76	0.313	0.738	0.707	0.453
Tb427_110056800.1	0.595	0.397	0.0559	0.936	0.312	0.655	0.916	0.199
Tb427_030022100.1	0.195	0.624	-0.15	0.705	0.312	0.434	0.249	0.531
Tb427_110162500.1	0.727	0.326	0.797	0.283	0.311	0.671	-0.0898	0.902
Tb427_060023700.1	-0.424	0.56	-0.436	0.549	0.311	0.668	-0.566	0.439
Tb427_010009500.1	0.722	0.138	0.382	0.421	0.311	0.511	0.344	0.468
Tb427_110178900.1	0.355	0.353	-0.194	0.608	0.311	0.413	0.433	0.259
Tb427_020030700.1	0.641	0.237	0.401	0.454	0.31	0.561	0.466	0.385
Tb427_060035200.1	0.35	0.456	0.157	0.736	0.31	0.508	0.38	0.418
Tb427_050044600.1	0.527	0.104	-0.00936	0.976	0.31	0.326	0.575	0.0781
Tb427_030034400.1	0.0973	0.769	-0.326	0.331	0.31	0.354	-0.171	0.606
Tb427_090036900.1	0.355	0.524	0.252	0.649	0.309	0.579	0.0598	0.914
Tb427_060033400.1	0.751	0.335	0.271	0.725	0.309	0.688	0.147	0.848
Tb427_100011600.1	0.15	0.838	0.114	0.877	0.308	0.677	0.165	0.823
Tb427_080030100.1	-0.515	0.524	0.0132	0.987	0.308	0.702	0.523	0.518
Tb427_100097300.1	5.01	0.00206	5.61	0.000812	0.307	0.826	2.67	0.0693
Tb427_100108100.1	0.215	0.746	-0.0338	0.959	0.307	0.644	0.231	0.728
Tb427_110061900.1	0.0672	0.898	-0.222	0.674	0.307	0.562	0.271	0.608
Tb427_090061800.1	0.701	0.304	0.542	0.423	0.307	0.648	0.526	0.437
Tb427_100055800.1	-0.234	0.698	-0.118	0.845	0.307	0.612	0.539	0.377
Tb427_100050200.1	0.837	0.155	0.412	0.474	0.307	0.592	0.772	0.188
Tb427_030034700.1	0.034	0.915	-0.154	0.63	0.307	0.343	0.472	0.151
Tb427_110044900.1	0.27	0.768	0.392	0.67	0.306	0.739	1.43	0.131
Tb427_100060600.1	0.722	0.403	1.02	0.242	0.306	0.721	1.46	0.101
Tb427_030034500.1	0.149	0.754	0.031	0.948	0.306	0.522	0.527	0.276
Tb427_110162700.1	-0.226	0.74	-0.0256	0.97	0.306	0.653	0.238	0.727
Tb427_070057800.1	0.538	0.603	0.374	0.717	0.304	0.768	0.373	0.718
Tb427_110079900.1	0.219	0.456	0.262	0.375	0.304	0.305	0.219	0.456
Tb427_090086100.1	-0.114	0.92	0.00342	0.998	0.304	0.789	0.139	0.903
Tb427_100037000.1	0.506	0.451	0.309	0.643	0.303	0.65	0.211	0.751
Tb427_090087200.1	-0.0712	0.838	-0.149	0.669	0.303	0.388	0.556	0.123
Tb427_110087600.1	0.587	0.178	-0.00708	0.987	0.303	0.478	0.448	0.299
Tb427_040028400.1	-0.236	0.587	0.0131	0.976	0.302	0.489	0.452	0.305
Tb427_100043600.1	0.487	0.405	-0.0353	0.951	0.302	0.603	0.456	0.435
Tb427_070058800.1	0.372	0.384	0.209	0.621	0.301	0.478	0.729	0.0978
Tb427_060045800.1	0.1	0.864	0.752	0.212	0.301	0.61	0.0555	0.925
Tb427_000270300.1	0.504	0.736	0.251	0.867	0.301	0.84	-1.34	0.375
Tb427_040038100.1	0.7	0.344	0.56	0.447	0.3	0.682	0.979	0.191
Tb427_110141500.1	0.896	0.171	0.361	0.572	0.3	0.639	0.76	0.242
Tb427_030013200.1	0.563	0.243	0.363	0.445	0.3	0.527	0.784	0.11
Tb427_050045100.1	0.634	0.524	0.227	0.819	0.3	0.762	0.549	0.581
Tb427_030055700.1	-0.236	0.784	-0.253	0.769	0.3	0.728	0.144	0.867
Tb427_080059500.1	-0.474	0.543	-0.147	0.85	0.3	0.699	-0.914	0.249
Tb427_070049700.1	-3.37	0.00414	1.02	0.327	0.299	0.772	0.163	0.874
Tb427_020030600.1	0.345	0.322	0.0381	0.912	0.299	0.39	1.02	0.0081
Tb427_080018300.1	0.774	0.123	0.172	0.723	0.299	0.539	0.376	0.442
Tb427_110124900.1	-0.0554	0.974	-0.00408	0.998	0.299	0.859	0.0855	0.96
Tb427_100167700.1	0.0805	0.917	0.226	0.77	0.298	0.7	0.318	0.682
Tb427_080074900.1	0.302	0.61	0.322	0.587	0.298	0.615	1.03	0.0965
Tb427_090022300.1	0.377	0.408	-0.268	0.555	0.297	0.513	1.49	0.0038
Tb427_090008000.1	0.569	0.437	0.209	0.773	0.297	0.683	0.319	0.661
Tb427_110060900.1	-0.582	0.309	0.0568	0.92	0.297	0.599	-0.644	0.262
Tb427_080048900.1	0.756	0.206	0.476	0.42	0.296	0.614	0.132	0.821
Tb427_080049500.1	0.207	0.709	0.353	0.527	0.296	0.595	0.463	0.409
Tb427_100139200.1	0.448	0.542	0.424	0.564	0.296	0.686	0.32	0.662
Tb427_020017100.1	0.775	0.311	-0.096	0.898	0.296	0.695	-0.0807	0.915
Tb427_070070600.1	0.128	0.896	0.0848	0.931	0.295	0.764	0.0541	0.956
Tb427_100139900.1	-0.25	0.627	-0.147	0.775	0.295	0.567	0.455	0.38
Tb427_090021000.1	0.529	0.811	-2.46	0.274	0.295	0.894	-0.695	0.753
Tb427_030050100.1	0.562	0.194	0.21	0.62	0.294	0.488	0.602	0.165
Tb427_050044100.1	0.253	0.64	0.251	0.643	0.294	0.587	0.358	0.51
Tb427_100108500.1	0.542	0.387	0.381	0.541	0.293	0.638	0.371	0.552
Tb427_070069600.1	0.169	0.65	0.101	0.786	0.293	0.433	0.502	0.188
Tb427_090027400.1	0.206	0.82	-0.0401	0.965	0.293	0.746	0.86	0.348
Tb427_050035300.1	-0.137	0.904	-0.639	0.574	0.293	0.796	0.0871	0.939
Tb427_080078200.1	-0.253	0.884	-2.15	0.225	0.293	0.866	0.137	0.937
Tb427_100036800.1	0.635	0.286	0.0727	0.901	0.293	0.617	0.429	0.467
Tb427_040036000.1	0.462	0.399	-0.0202	0.97	0.293	0.59	0.672	0.225
Tb427_110172600.1	-0.166	0.844	-0.0987	0.907	0.293	0.729	-0.089	0.916
Tb427_000809100.1	0.227	0.77	0.2	0.797	0.292	0.707	0.427	0.584
Tb427_060023100.1	-0.197	0.673	-0.285	0.542	0.292	0.532	0.71	0.14
Tb427_100075200.1	-0.0319	0.96	-0.336	0.598	0.291	0.647	0.25	0.694
Tb427_050015900.1	0.582	0.461	-0.0842	0.914	0.291	0.711	-0.346	0.66
Tb427_110062400.1	0.389	0.379	-0.145	0.74	0.29	0.509	0.643	0.154
Tb427_100105800.1	0.369	0.373	0.135	0.741	0.29	0.481	0.7	0.101
Tb427_090046300.1	0.289	0.706	0.386	0.615	0.289	0.706	1.93	0.0204
Tb427_100008700.1	-0.448	0.294	-0.268	0.525	0.289	0.494	-0.0357	0.932
Tb427_070008500.1	0.797	0.0793	0.382	0.383	0.288	0.508	0.538	0.224
Tb427_110095800.1	0.0742	0.948	-0.296	0.795	0.288	0.801	0.226	0.842
Tb427_050037300.1	-0.0373	0.898	-0.00547	0.985	0.288	0.329	0.195	0.505
Tb427_100029700.1	0.385	0.403	0.235	0.607	0.288	0.529	0.514	0.268
Tb427_110022900.1	-0.784	0.244	0.119	0.857	0.288	0.663	-0.528	0.428
Tb427_060011700.1	0.662	0.489	0.0557	0.953	0.287	0.763	0.542	0.57
Tb427_060028600.1	0.946	0.227	0.569	0.461	0.287	0.708	0.621	0.422
Tb427_030013700.1	0.524	0.451	0.145	0.833	0.287	0.678	0.177	0.797
Tb427_060051100.1	0.363	0.607	-0.194	0.783	0.287	0.684	0.316	0.654
Tb427_020024900.1	-0.501	0.254	-0.566	0.2	0.287	0.508	0.0623	0.885
Tb427_080081400.1	0.271	0.695	0.209	0.762	0.286	0.68	0.376	0.588
Tb427_110179400.1	0.128	0.721	0.0269	0.94	0.286	0.43	0.342	0.347
Tb427_100034100.1	0.439	0.5	-0.21	0.745	0.285	0.66	0.242	0.709
Tb427_110174900.1	0.46	0.386	0.0142	0.978	0.285	0.588	0.276	0.599
Tb427_000801100.1	0.655	0.574	-0.147	0.899	0.284	0.806	0.197	0.865
Tb427_110016300.1	0.364	0.265	-0.225	0.485	0.284	0.38	0.575	0.0863
Tb427_100165600.1	0.26	0.526	-0.348	0.399	0.284	0.49	0.397	0.338
Tb427_110016600.1	0.42	0.369	0.646	0.175	0.283	0.542	0.364	0.436
Tb427_000498000.1	0.238	0.732	-3.87	3.09e-05	0.283	0.683	0.465	0.505
Tb427_080017400.1	0.605	0.271	0.175	0.746	0.283	0.601	0.723	0.192
Tb427_110039100.1	0.265	0.768	0.0192	0.983	0.283	0.753	0.206	0.819
Tb427_080072500.1	-0.144	0.912	0.45	0.732	0.283	0.829	0.27	0.837
Tb427_110121900.1	0.507	0.203	0.228	0.559	0.282	0.471	0.404	0.306
Tb427_070028100.1	0.296	0.566	0.238	0.644	0.282	0.584	0.174	0.735
Tb427_110051800.1	0.278	0.581	0.156	0.756	0.282	0.576	0.496	0.329
Tb427_030039200.1	-0.0554	0.893	-0.355	0.392	0.282	0.496	0.409	0.326
Tb427_030019600.1	0.646	0.659	-0.437	0.765	0.282	0.847	0.217	0.882
Tb427_110182900.1	-0.306	0.676	0.11	0.88	0.281	0.701	-0.558	0.448
Tb427_060055900.1	-0.486	0.432	0.0165	0.979	0.281	0.647	0.584	0.348
Tb427_070029200.1	0.723	0.225	-0.0114	0.984	0.281	0.631	0.189	0.746
Tb427_110132200.1	0.416	0.484	-0.0717	0.903	0.281	0.635	0.0515	0.93
Tb427_100110200.1	-0.0452	0.96	-1.82	0.0594	0.281	0.758	1.05	0.26
Tb427_100127300.1	0.737	0.368	0.341	0.674	0.28	0.729	1.25	0.135
Tb427_100161700.1	0.698	0.109	-0.00704	0.987	0.28	0.507	0.336	0.427
Tb427_090036500.1	0.0928	0.822	0.00926	0.982	0.28	0.501	0.352	0.399
Tb427_040011500.1	1.71	0.0112	1.39	0.0339	0.278	0.65	1.1	0.0838
Tb427_020009800.1	0.14	0.784	0.595	0.253	0.278	0.587	1.12	0.04
Tb427_090026200.1	0.692	0.0698	-0.0525	0.885	0.278	0.448	0.315	0.39
Tb427_110159200.1	0.448	0.759	1.82	0.225	0.277	0.85	2.47	0.105
Tb427_100157000.1	0.615	0.0911	0.247	0.482	0.277	0.43	0.594	0.101
Tb427_110046500.1	0.373	0.318	0.41	0.275	0.277	0.455	0.0821	0.824
Tb427_100139500.1	0.274	0.633	0.608	0.297	0.277	0.629	0.303	0.598
Tb427_030019800.1	0.097	0.852	0.489	0.352	0.277	0.595	0.219	0.674
Tb427_080049000.1	0.255	0.887	-0.0831	0.963	0.277	0.877	-2.02	0.269
Tb427_100140200.1	0.343	0.506	0.464	0.371	0.276	0.592	0.873	0.103
Tb427_110044100.1	-0.000615	0.999	0.522	0.392	0.276	0.648	0.965	0.123
Tb427_070026300.1	0.908	0.137	0.453	0.447	0.276	0.641	0.722	0.231
Tb427_000272200.1	1.09	0.737	0.908	0.781	0.276	0.932	6.96	0.0449
Tb427_100124900.1	0.553	0.249	-0.248	0.6	0.276	0.56	0.492	0.303
Tb427_030049600.1	0.795	0.148	0.36	0.501	0.275	0.607	0.572	0.291
Tb427_050048300.1	1.39	0.0386	0.0777	0.901	0.275	0.662	0.0702	0.911
Tb427_090072600.1	-0.111	0.712	0.0179	0.952	0.275	0.364	0.132	0.66
Tb427_080019700.1	0.343	0.693	0.142	0.87	0.275	0.752	0.41	0.637
Tb427_110151000.1	0.306	0.472	0.161	0.704	0.275	0.518	0.443	0.303
Tb427_100009800.1	0.116	0.929	0.277	0.831	0.275	0.832	1.65	0.214
Tb427_040052500.1	-0.275	0.806	0.0883	0.937	0.274	0.807	0.319	0.776
Tb427_110106000.1	1.93	0.0366	1.24	0.164	0.273	0.752	1.21	0.172
Tb427_110159900.1	0.0212	0.966	-0.164	0.745	0.273	0.59	-0.089	0.86
Tb427_110030400.1	0.492	0.111	0.0575	0.846	0.273	0.364	0.43	0.159
Tb427_110144400.1	0.314	0.406	-0.527	0.171	0.273	0.469	0.151	0.688
Tb427_080077100.1	1.46	0.168	-1.31	0.214	0.273	0.791	1.42	0.18
Tb427_100084200.1	0.592	0.397	0.561	0.422	0.272	0.695	0.35	0.614
Tb427_110096000.1	0.476	0.501	0.127	0.856	0.272	0.699	0.304	0.666
Tb427_040025000.1	0.416	0.569	0.139	0.849	0.272	0.709	0.295	0.685
Tb427_030054900.1	0.326	0.541	0.00428	0.994	0.272	0.609	0.237	0.657
Tb427_110072500.1	0.096	0.915	0.0309	0.972	0.272	0.762	0.865	0.341
Tb427_110161600.1	-0.106	0.849	0.137	0.807	0.272	0.629	0.34	0.546
Tb427_110119100.1	-0.408	0.714	0.819	0.465	0.271	0.807	1.03	0.362
Tb427_100082100.1	0.361	0.551	-0.421	0.486	0.27	0.654	0.218	0.717
Tb427_110060800.1	0.219	0.842	-0.234	0.831	0.27	0.806	0.584	0.596
Tb427_030047500.1	0.123	0.898	-0.00858	0.993	0.27	0.78	-0.0614	0.949
Tb427_050033900.1	-0.034	0.923	-0.0571	0.872	0.27	0.448	0.23	0.518
Tb427_110075500.1	0.631	0.58	0.302	0.79	0.27	0.812	0.51	0.654
Tb427_110091600.1	0.318	0.6	-0.116	0.848	0.269	0.657	0.16	0.791
Tb427_100118200.1	-0.28	0.7	0.0711	0.922	0.269	0.71	0.491	0.501
Tb427_030059000.1	-0.207	0.846	-0.0744	0.944	0.269	0.801	0.0385	0.971
Tb427_100165700.1	0.909	0.0688	0.53	0.273	0.267	0.575	0.436	0.364
Tb427_090029600.1	-0.346	0.397	0.657	0.117	0.267	0.511	0.32	0.432
Tb427_110171200.1	0.445	0.217	-0.0753	0.831	0.267	0.452	0.341	0.34
Tb427_040012900.1	-5.79	0.029	0.259	0.916	0.266	0.914	0.721	0.77
Tb427_030043500.1	0.32	0.552	-0.0427	0.936	0.266	0.62	0.296	0.581
Tb427_070026000.1	0.426	0.623	-0.668	0.444	0.265	0.759	-0.0467	0.957
Tb427_010024600.1	0.348	0.355	0.155	0.676	0.264	0.479	0.151	0.685
Tb427_080054400.1	-1.15	0.352	-0.399	0.744	0.264	0.829	-1.7	0.176
Tb427_050033000.1	-0.139	0.884	-0.343	0.719	0.264	0.781	-0.156	0.87
Tb427_100148600.1	-0.211	0.607	0.391	0.344	0.263	0.521	0.564	0.178
Tb427_090037600.1	-0.0146	0.971	0.00645	0.987	0.263	0.52	0.359	0.383
Tb427_100062800.1	-0.3	0.629	-0.271	0.662	0.263	0.671	0.662	0.293
Tb427_030041500.1	-0.0354	0.957	0.209	0.752	0.262	0.691	0.599	0.368
Tb427_110100900.1	-0.305	0.506	-0.162	0.724	0.262	0.567	0.549	0.239
Tb427_060051400.1	-0.286	0.624	-0.0418	0.943	0.262	0.654	0.606	0.306
Tb427_100087200.1	0.653	0.432	0.0501	0.951	0.262	0.751	0.632	0.446
Tb427_110135200.1	0.859	0.123	0.0394	0.942	0.262	0.627	0.304	0.573
Tb427_110099700.1	0.528	0.218	-0.238	0.572	0.262	0.535	1.1	0.0162
Tb427_070013300.1	0.161	0.921	-0.209	0.897	0.262	0.871	-0.194	0.904
Tb427_060019500.1	0.572	0.473	0.655	0.412	0.261	0.741	0.422	0.595
Tb427_060030900.1	0.183	0.851	0.134	0.89	0.261	0.789	0.99	0.317
Tb427_000637600.1	0.241	0.796	-0.146	0.876	0.261	0.779	0.559	0.55
Tb427_090024300.1	0.157	0.708	-0.561	0.192	0.261	0.535	0.326	0.44
Tb427_050051400.1	0.557	0.459	0.184	0.806	0.26	0.728	-0.0214	0.977
Tb427_110067500.1	0.0765	0.82	0.053	0.874	0.26	0.441	-0.172	0.609
Tb427_060052300.1	0.0602	0.926	-0.225	0.728	0.26	0.689	0.00856	0.989
Tb427_080046800.1	-0.283	0.572	-0.42	0.404	0.26	0.603	-0.221	0.658
Tb427_100076500.1	0.125	0.899	0.569	0.565	0.259	0.793	0.772	0.437
Tb427_100120100.1	-0.0705	0.964	-0.0209	0.989	0.259	0.867	0.402	0.796
Tb427_110095900.1	0.658	0.618	0.582	0.658	0.259	0.844	1.14	0.39
Tb427_030053100.1	0.989	0.313	0.204	0.833	0.258	0.789	0.433	0.655
Tb427_020021500.1	0.463	0.342	0.128	0.79	0.258	0.593	0.612	0.215
Tb427_110087700.1	0.478	0.676	-0.128	0.911	0.258	0.821	0.149	0.896
Tb427_110048500.1	-0.303	0.659	0.73	0.294	0.257	0.708	0.811	0.245
Tb427_110049300.1	-0.0965	0.917	-0.424	0.648	0.257	0.782	0.0284	0.976
Tb427_030031300.1	-0.0567	0.861	0.0508	0.876	0.256	0.434	0.256	0.435
Tb427_060056500.1	0.48	0.782	-1.47	0.402	0.256	0.883	1.86	0.291
Tb427_100123700.1	0.0352	0.956	-0.252	0.691	0.256	0.686	0.438	0.491
Tb427_100149800.1	0.221	0.73	0.37	0.564	0.255	0.69	-0.0649	0.919
Tb427_040046500.1	0.408	0.282	-0.0321	0.931	0.255	0.496	0.0681	0.855
Tb427_100143900.1	0.454	0.377	0.133	0.794	0.255	0.617	0.0831	0.87
Tb427_100081300.1	0.47	0.374	0.151	0.773	0.254	0.627	-0.0354	0.946
Tb427_030049400.1	0.577	0.183	-0.181	0.669	0.254	0.55	0.607	0.163
Tb427_060033700.1	0.212	0.723	0.118	0.843	0.253	0.672	-0.418	0.488
Tb427_030015500.1	0.00843	0.995	0.0405	0.977	0.252	0.856	0.0553	0.968
Tb427_080069300.1	0.671	0.443	0.45	0.604	0.252	0.771	0.268	0.757
Tb427_100136600.1	0.471	0.349	0.983	0.0611	0.252	0.614	0.46	0.36
Tb427_100158400.1	0.24	0.832	-0.201	0.86	0.252	0.824	0.387	0.733
Tb427_010023100.1	0.0919	0.835	0.814	0.0784	0.251	0.57	0.5	0.265
Tb427_110065000.1	0.379	0.614	0.456	0.545	0.251	0.737	0.371	0.622
Tb427_100137000.1	-0.0439	0.884	0.0965	0.748	0.251	0.406	0.172	0.569
Tb427_070074200.1	0.394	0.592	0.0239	0.974	0.251	0.732	0.133	0.856
Tb427_070041900.1	-0.00912	0.994	-0.475	0.715	0.25	0.848	0.0484	0.97
Tb427_110103600.1	-0.446	0.467	0.292	0.632	0.249	0.683	0.445	0.468
Tb427_080078700.1	-0.0966	0.94	0.0437	0.973	0.249	0.845	-0.0241	0.985
Tb427_080077000.1	-0.166	0.876	-0.24	0.822	0.249	0.815	0.0596	0.955
Tb427_100042800.1	0.0695	0.878	0.232	0.609	0.248	0.585	0.454	0.322
Tb427_070024000.1	0.59	0.378	0.201	0.761	0.248	0.708	0.0368	0.956
Tb427_070019300.1	0.431	0.693	-0.249	0.819	0.248	0.82	0.187	0.864
Tb427_070073400.1	0.497	0.607	-1.86	0.066	0.247	0.797	0.505	0.601
Tb427_060033500.1	0.549	0.412	0.129	0.845	0.247	0.71	0.554	0.408
Tb427_110145100.1	0.406	0.383	0.324	0.485	0.247	0.593	0.577	0.221
Tb427_090009000.1	0.65	0.615	-0.668	0.605	0.247	0.848	1.15	0.378
Tb427_070029900.1	-0.104	0.724	-0.331	0.27	0.247	0.406	-0.0629	0.831
Tb427_100048700.1	0.717	0.273	0.315	0.624	0.247	0.7	0.224	0.728
Tb427_030009000.1	0.463	0.287	0.151	0.725	0.246	0.567	0.242	0.573
Tb427_100030900.1	-0.429	0.587	-0.49	0.535	0.246	0.755	0.233	0.767
Tb427_030008800.1	0.397	0.541	0.399	0.539	0.246	0.704	0.165	0.798
Tb427_110177800.1	0.581	0.206	0.101	0.821	0.246	0.585	0.444	0.329
Tb427_110098500.1	-0.0478	0.875	-0.2	0.513	0.246	0.422	0.293	0.341
Tb427_050013300.1	-0.561	0.147	-0.555	0.151	0.246	0.513	-0.194	0.605
Tb427_040052900.1	0.835	0.0391	0.346	0.367	0.245	0.519	0.604	0.124
Tb427_040028900.1	0.251	0.703	-0.272	0.681	0.245	0.71	0.235	0.721
Tb427_100170600.1	0.358	0.673	0.0277	0.974	0.245	0.772	0.252	0.766
Tb427_050030300.1	0.759	0.395	0.0305	0.972	0.245	0.781	0.48	0.588
Tb427_080020900.1	-0.873	0.237	-0.454	0.532	0.244	0.735	0.722	0.325
Tb427_000655200.1	0.403	0.558	-0.152	0.824	0.244	0.721	0.287	0.675
Tb427_020007800.1	0.144	0.837	-0.0907	0.897	0.244	0.727	0.226	0.747
Tb427_040030200.1	-0.251	0.824	-0.263	0.817	0.244	0.83	-0.126	0.911
Tb427_070056200.1	0.329	0.572	0.16	0.782	0.243	0.675	0.117	0.841
Tb427_110165100.1	0.847	0.0135	0.0921	0.768	0.242	0.441	0.457	0.155
Tb427_110076200.1	0.0756	0.826	-0.259	0.455	0.242	0.484	0.0279	0.935
Tb427_070006600.1	-0.465	0.447	-0.0461	0.939	0.242	0.691	0.114	0.85
Tb427_100124100.1	-0.186	0.593	0.0514	0.882	0.242	0.486	-0.0793	0.818
Tb427_110171800.1	0.584	0.122	0.303	0.409	0.242	0.509	0.355	0.336
Tb427_110183200.1	0.887	0.254	0.25	0.744	0.242	0.751	0.149	0.846
Tb427_090085100.1	-0.102	0.856	-0.0459	0.935	0.242	0.668	0.0629	0.911
Tb427_100103600.1	-0.241	0.38	-0.264	0.337	0.241	0.379	-0.344	0.216
Tb427_110015300.1	-0.0705	0.852	0.191	0.614	0.24	0.527	-0.24	0.527
Tb427_100102600.1	-0.278	0.629	0.0384	0.947	0.24	0.676	-0.0315	0.956
Tb427_100053100.1	0.359	0.654	-0.179	0.822	0.24	0.764	0.28	0.726
Tb427_070060600.1	-0.209	0.595	-0.219	0.578	0.24	0.542	0.399	0.316
Tb427_110080200.1	0.116	0.794	-0.429	0.338	0.24	0.587	0.511	0.257
Tb427_100097900.1	0.264	0.607	0.126	0.805	0.24	0.639	0.443	0.391
Tb427_060045200.1	-0.266	0.593	-0.221	0.656	0.24	0.629	0.633	0.213
Tb427_110018300.1	0.129	0.757	0.0984	0.814	0.239	0.568	0.364	0.388
Tb427_070025800.1	0.187	0.601	0.238	0.506	0.239	0.504	0.571	0.122
Tb427_020020300.1	0.106	0.873	0.21	0.752	0.239	0.72	0.169	0.8
Tb427_040046100.1	0.522	0.669	-0.108	0.929	0.239	0.844	0.438	0.719
Tb427_080075500.1	-0.261	0.523	-0.34	0.406	0.239	0.558	0.103	0.8
Tb427_100153600.1	-0.0717	0.952	0.253	0.83	0.239	0.84	0.377	0.75
Tb427_110141300.1	-0.36	0.502	0.0309	0.954	0.239	0.655	0.348	0.517
Tb427_000801200.1	0.144	0.688	0.092	0.797	0.238	0.507	0.399	0.272
Tb427_070036100.1	0.387	0.637	0.17	0.836	0.238	0.771	0.523	0.525
Tb427_110155200.1	0.774	0.35	0.0869	0.915	0.237	0.772	0.639	0.438
Tb427_090056200.1	0.512	0.294	0.35	0.47	0.237	0.624	-0.24	0.619
Tb427_110175000.1	-0.462	0.283	-0.23	0.588	0.237	0.577	0.448	0.298
Tb427_080042100.1	-0.425	0.436	0.101	0.852	0.237	0.663	0.309	0.569
Tb427_010014000.1	1.04	0.0318	1.78	0.000931	0.236	0.602	0.876	0.0651
Tb427_110017400.1	0.467	0.664	0.21	0.844	0.236	0.826	0.762	0.48
Tb427_040015000.1	0.376	0.677	-0.0489	0.957	0.236	0.794	0.317	0.725
Tb427_090028500.1	0.125	0.628	0.142	0.584	0.236	0.365	0.0318	0.902
Tb427_060052800.1	-0.454	0.645	0.339	0.731	0.236	0.811	-0.0148	0.988
Tb427_080036500.1	0.224	0.78	0.28	0.727	0.234	0.771	0.305	0.704
Tb427_110031000.1	0.24	0.646	0.286	0.585	0.233	0.655	0.321	0.539
Tb427_020027200.1	-0.763	0.217	-0.233	0.7	0.233	0.699	0.356	0.557
Tb427_110166400.1	-0.0959	0.877	-0.129	0.834	0.233	0.707	0.305	0.623
Tb427_010027500.1	0.739	0.109	-0.0866	0.845	0.233	0.601	0.369	0.411
Tb427_100053000.1	-1.17	0.01	-0.772	0.0722	0.233	0.57	-0.624	0.139
Tb427_080081500.1	-0.264	0.443	0.118	0.73	0.232	0.499	0.414	0.235
Tb427_090052500.1	-0.285	0.717	-0.435	0.581	0.232	0.768	0.139	0.86
Tb427_100162400.1	-1.04	0.149	0.337	0.631	0.231	0.742	0.787	0.269
Tb427_100020600.1	0.122	0.727	-0.115	0.742	0.231	0.51	0.29	0.41
Tb427_000801200.1	0.234	0.676	-0.244	0.663	0.23	0.681	0.432	0.444
Tb427_100146800.1	0.0901	0.872	0.0339	0.952	0.23	0.682	0.085	0.879
Tb427_100129200.1	-0.73	0.241	0.157	0.797	0.23	0.706	0.127	0.835
Tb427_030041100.1	-0.109	0.885	-0.224	0.767	0.23	0.76	0.066	0.93
Tb427_040043200.1	0.604	0.445	0.194	0.805	0.229	0.771	0.387	0.623
Tb427_100064500.1	0.0711	0.892	-0.195	0.709	0.229	0.661	0.566	0.286
Tb427_030054100.1	-0.098	0.905	-0.284	0.73	0.229	0.781	0.315	0.702
Tb427_070025900.1	0.297	0.403	0.353	0.321	0.228	0.519	0.237	0.503
Tb427_100025500.1	-0.0597	0.943	0.00167	0.998	0.228	0.784	0.44	0.599
Tb427_100089800.1	0.472	0.408	0.21	0.711	0.228	0.688	0.493	0.388
Tb427_090083600.1	-0.666	0.424	-0.205	0.805	0.228	0.782	-0.815	0.33
Tb427_090038300.1	-0.0386	0.952	-0.0397	0.951	0.227	0.724	0.446	0.49
Tb427_100037300.1	0.415	0.278	0.0525	0.889	0.227	0.547	0.487	0.205
Tb427_020028700.1	0.256	0.728	0.0205	0.978	0.227	0.758	-0.271	0.713
Tb427_040029700.1	0.109	0.845	0.204	0.715	0.226	0.687	0.138	0.805
Tb427_110035300.1	0.393	0.428	-0.0854	0.862	0.226	0.646	0.461	0.355
Tb427_110017300.1	0.209	0.777	0.393	0.597	0.226	0.761	0.0408	0.956
Tb427_100130300.1	-0.576	0.467	0.0591	0.94	0.226	0.774	0.0679	0.931
Tb427_110187900.1	0.202	0.524	-0.24	0.45	0.226	0.477	0.183	0.565
Tb427_050040600.1	0.197	0.928	2.57	0.248	0.226	0.917	-0.288	0.895
Tb427_110038300.1	0.593	0.323	-0.0904	0.878	0.225	0.704	0.444	0.456
Tb427_070035400.1	0.0784	0.958	1.76	0.246	0.225	0.879	2.38	0.123
Tb427_080029100.1	-0.592	0.18	-0.407	0.351	0.225	0.602	-0.175	0.684
Tb427_110038200.1	-0.865	0.66	-1.61	0.417	0.225	0.909	-1.86	0.349
Tb427_100043800.1	0.877	0.258	0.381	0.618	0.224	0.769	-0.153	0.841
Tb427_000222000.1	0.308	0.679	0.217	0.77	0.223	0.764	0.456	0.541
Tb427_100022100.1	0.527	0.173	0.281	0.457	0.223	0.555	0.235	0.534
Tb427_000655100.1	0.352	0.666	0.0991	0.903	0.223	0.785	0.183	0.822
Tb427_100095500.1	-0.387	0.733	-0.533	0.639	0.223	0.844	0.0469	0.967
Tb427_100062500.1	0.821	0.334	1.15	0.182	0.222	0.792	0.788	0.353
Tb427_090068200.1	-0.193	0.763	0.232	0.717	0.222	0.729	0.102	0.873
Tb427_030024000.1	0.135	0.875	0.434	0.615	0.222	0.796	0.942	0.281
Tb427_100123200.1	-0.898	0.0972	-0.382	0.465	0.222	0.669	0.621	0.241
Tb427_090034100.1	-0.701	0.154	0.548	0.259	0.221	0.644	-0.0748	0.875
Tb427_080050400.1	0.717	0.238	0.147	0.805	0.221	0.711	0.399	0.505
Tb427_110187700.1	-0.166	0.858	0.0196	0.983	0.221	0.812	0.0587	0.949
Tb427_110189500.1	0.254	0.754	0.0986	0.903	0.221	0.786	0.267	0.742
Tb427_110104400.1	-0.255	0.705	-0.293	0.664	0.221	0.743	0.0816	0.903
Tb427_100059300.1	0.315	0.784	-0.0349	0.976	0.221	0.847	0.0119	0.992
Tb427_100040900.1	0.355	0.704	0.232	0.803	0.22	0.813	0.438	0.639
Tb427_100011400.1	-0.867	0.01	0.235	0.441	0.22	0.471	0.18	0.555
Tb427_100017600.1	-0.0252	0.951	-0.366	0.375	0.22	0.59	-0.0403	0.921
Tb427_070021600.1	-0.236	0.838	0.179	0.877	0.219	0.849	-0.684	0.555
Tb427_090069900.1	-0.0016	0.997	-0.104	0.814	0.218	0.622	0.235	0.596
Tb427_100012800.1	1.55	0.318	0.863	0.573	0.217	0.887	2.05	0.19
Tb427_070059100.1	-0.31	0.517	0.0878	0.853	0.217	0.648	0.121	0.799
[truncated: 3,259 more rows]

## Sheet: RNAseq
Protein ID	ESBX RNAi 12h				ESBX RNAi 24h				ESBX Overexpression 24h
	Mean −Dox (RPKM)	Mean +Dox (RPKM)	log2 FC (+Dox / −Dox)	p value (+Dox vs. −Dox)	Mean −Dox (RPKM)	Mean +Dox (RPKM)	log2 FC (+Dox / −Dox)	p value (+Dox vs. −Dox)	Mean −Dox (RPKM)	Mean +Dox (RPKM)	log2 FC (+Dox / −Dox)	p value (+Dox vs. −Dox)
Tb427_010006200.1	37.1511	49.8475	0.424114	0.0479113	39.0639	40.7557	0.0611644	0.469378	34.6432	39.0216	0.171703	0.0756728
Tb427_000655200.1	23.8872	22.1216	-0.110781	0.210635	23.4283	26.1173	0.156756	0.00696736	23.4975	23.2199	-0.017148	0.798999
Tb427_100148100.1	33.6072	45.9282	0.45061	0.0302582	34.716	38.8278	0.161489	0.201366	31.4104	32.6499	0.0558349	0.427952
Tb427_070027300.1	48.7526	54.7138	0.166426	0.0242924	46.7861	59.0473	0.335793	0.00054589	47.9175	52.6944	0.137097	0.0200521
Tb427_080066000.1	1436.41	1677.63	0.223957	0.31994	1181.79	1056.41	-0.161805	0.169455	1210.91	1271.04	0.0699154	0.617184
Tb427_100035700.1	6.22541	10.4529	0.74767	0.000507118	7.96382	11.952	0.585714	0.0144222	5.58783	5.36378	-0.0590387	0.351529
Tb427_100095500.1	76.2173	86.1164	0.176169	0.00444365	71.2532	84.2935	0.242467	0.0228048	67.5105	69.7457	0.0469914	0.155064
Tb427_060027100.1	0.0101388	0.00999484	-0.0206333	0.124387	0.00998652	0.00962545	-0.053128	0.00212355	0.00998076	0.00992321	-0.00834284	0.593035
Tb427_000023800.1	0.731425	1.27395	0.800525	0.0109059	0.163744	2.15311	3.71691	0.000326278	0.32398	0.474031	0.549074	0.0290978
Tb427_030057000.1	94.9253	90.7312	-0.0651938	0.415581	78.3597	78.7287	0.00677716	0.938271	91.3199	87.976	-0.0538178	0.325406
Tb427_100016100.1	15.5016	21.6592	0.48256	0.000841187	20.497	21.8075	0.0894145	0.163103	20.2946	22.0998	0.122933	0.108006
Tb427_080005000.1	65.1781	140.439	1.10748	0.0106094	18.092	139.709	2.949	0.000610388	18.8063	14.8001	-0.345612	0.00805192
Tb427_090070800.1	66.9668	73.6778	0.137782	0.0348375	69.9089	69.6017	-0.00635365	0.898867	64.2188	65.9344	0.0380378	0.444807
Tb427_000105600.1	0.00787531	0.0111969	0.507688	0.384165	0.00775702	0.00747656	-0.053128	0.00212355	0.00775254	0.0111166	0.519978	0.3787
Tb427_010014200.1	31.5282	32.3882	0.0388258	0.454081	33.5599	30.8975	-0.119248	0.168337	29.6839	33.3318	0.167217	0.162156
Tb427_100012700.1	26.0811	28.8757	0.14685	0.0664093	27.6662	33.1408	0.260481	0.00119795	27.0735	27.3751	0.0159789	0.787094
Tb427_050032700.1	28.0201	43.8453	0.645957	0.00112631	35.9063	50.5029	0.492128	0.000874411	30.3598	33.3217	0.134301	0.0541111
Tb427_000792500.1	0.0952972	0.0498725	-0.93419	0.00513103	0.10105	0.112878	0.159698	0.575936	0.104768	0.0903173	-0.214126	0.391729
Tb427_100065400.1	47.1078	58.2785	0.306998	0.111179	48.9399	57.0688	0.221693	0.018829	42.7394	45.9772	0.105353	0.15702
Tb427_000518200.1	0.00718761	0.00708555	-0.0206333	0.124387	0.020701	0.0141938	-0.544438	0.592134	0.0174498	0.00703476	-1.31064	0.132585
Tb427_100012500.1	31.712	38.6451	0.285256	2.47145e-06	36.6654	48.8063	0.412647	9.9855e-06	35.439	37.3414	0.0754362	0.220772
Tb427_040006100.1	13.0715	13.9979	0.0987796	0.00761688	14.4438	15.4492	0.0970869	0.0633737	15.001	16.4922	0.136723	0.0612418
Tb427_000032900.1	0.017969	0.0177139	-0.0206333	0.124387	0.0176991	0.0170592	-0.053128	0.00212355	0.0176889	0.0175869	-0.00834284	0.593035
Tb427_000317500.1	0.00955656	0.00942086	-0.0206333	0.124387	0.00941301	0.00907268	-0.053128	0.00212355	0.00940758	0.00935334	-0.00834284	0.593035
Tb427_000550900.1	0.0428016	0.0327278	-0.387145	0.34282	0.0616196	0.147855	1.26272	0.0124382	0.0379959	0.0214737	-0.823271	0.28339
Tb427_110132900.1	25.2965	29.3653	0.215176	0.04189	28.4757	33.1398	0.218835	0.00143051	26.7333	28.3485	0.0846329	0.360877
Tb427_070032100.1	46.9762	55.4164	0.238382	0.164942	50.6936	54.3531	0.100559	0.394485	48.8097	47.3994	-0.0423004	0.446293
Tb427_110100500.1	26.6193	33.1094	0.314769	0.00173822	28.6269	33.0084	0.205461	0.00259868	26.6375	27.5664	0.0494541	0.31378
Tb427_080076200.1	47.7013	53.545	0.166721	0.00158129	46.967	55.8313	0.249428	0.00541074	45.769	45.5845	-0.00582815	0.913751
Tb427_110025600.1	56.9104	65.5536	0.203982	0.0372391	62.8536	73.6116	0.227938	0.000546918	57.951	56.8093	-0.0287062	0.559706
Tb427_000355000.1	0.0080239	0.00790996	-0.0206333	0.124387	0.00790338	0.00761763	-0.053128	0.00212355	0.00789882	0.00785327	-0.00834284	0.593035
Tb427_090072300.1	41.9921	49.6824	0.242616	0.00119683	45.4067	55.9977	0.302461	0.00395168	44.147	46.4463	0.0732489	0.0731004
Tb427_100025700.1	28.184	39.6736	0.493303	0.00527012	32.7443	38.695	0.240903	0.00806064	30.9178	35.1318	0.184339	0.052815
Tb427_000763400.1	0.610312	0.712246	0.222831	0.165897	0.606209	0.87469	0.528958	0.00310036	0.626652	0.62845	0.0041323	0.973834
Tb427_000553800.1	0.0508372	0.0223278	-1.18704	0.278679	0.0709091	0.152634	1.10603	0.00414432	0.0697049	0.0430178	-0.696325	0.353321
Tb427_060049100.1	5.31089	6.11874	0.20428	0.0213234	5.90624	6.6405	0.169052	0.0152072	5.6533	6.17374	0.127051	0.109897
Tb427_090083800.1	9.03146	7.95442	-0.183202	0.445746	8.52654	10.99	0.366156	0.0268874	9.83779	10.6177	0.110062	0.155265
Tb427_000413900.1	0.00779671	0.00911275	0.225022	0.820047	0.0076796	0.0182547	1.24917	0.0988326	0.0131243	0.00763091	-0.782319	0.417462
Tb427_020025100.1	48.075	54.8988	0.191488	0.000916827	53.1972	57.2762	0.106585	0.0405847	50.7411	46.2447	-0.133866	0.00455772
Tb427_110039500.1	15.1084	17.4723	0.20972	0.293607	18.0166	21.9638	0.285798	0.0241249	18.8976	22.5249	0.253321	0.0758194
Tb427_100067500.1	64.4073	67.044	0.0578846	0.343234	67.0207	71.1667	0.0865955	0.165441	61.8997	61.7097	-0.00443686	0.945536
Tb427_100014800.1	702.574	792.897	0.174483	0.427848	616.702	508.592	-0.278065	0.0275092	550.527	580.982	0.0776784	0.6473
Tb427_100079600.1	15.6183	22.2035	0.507545	0.0534403	16.4423	22.3523	0.443015	0.000135162	16.7838	17.0027	0.0186902	0.877817
Tb427_040008600.1	40.0593	45.6201	0.187534	2.11975e-06	45.3844	52.0048	0.196447	0.000913785	40.1412	40.5473	0.014523	0.627127
Tb427_070025500.1	34.9052	30.3006	-0.204097	0.000949946	32.1958	32.5627	0.0163476	0.3614	34.595	37.3703	0.111327	0.15674
Tb427_100133200.1	0.276118	0.300437	0.121776	0.555697	0.296903	0.704777	1.24717	0.0476256	0.170607	0.268635	0.654973	0.349832
Tb427_060029500.1	39.2728	53.8077	0.454282	0.0007489	44.5654	54.5778	0.292391	0.00157131	40.4559	43.9656	0.120025	0.0725188
Tb427_000043400.1	0.00730168	0.00853417	0.225022	0.820047	0.0103727	0.0312556	1.59133	0.0709689	0.0255664	0.00495504	-2.36728	0.00658383
Tb427_000551300.1	0.00504269	0.00850043	0.753343	0.380838	0.0176669	0.0112567	-0.650266	0.631604	0.0145151	0.00843951	-0.782319	0.51251
Tb427_040011200.1	47.195	58.1229	0.300475	0.0216145	55.4258	55.0611	-0.00952285	0.832442	46.711	48.0399	0.0404693	0.532892
Tb427_020020000.1	34.1963	46.3056	0.437347	0.00542306	39.6934	46.2647	0.221011	0.0197324	34.1731	36.0112	0.0755831	0.337345
Tb427_070080000.1	33.6524	39.8844	0.245115	0.0617554	40.4021	42.0599	0.0580153	0.375275	34.8124	36.7938	0.0798592	0.0195722
Tb427_000839600.1	0.0139432	0.0137452	-0.0206333	0.124387	0.0173034	0.0166778	-0.053128	0.915287	0.0137258	0.0136467	-0.00834284	0.593035
Tb427_050014600.1	78.1767	100.309	0.359636	0.068205	85.3115	99.695	0.22478	0.0131343	75.816	72.7663	-0.0592321	0.549138
Tb427_110046000.1	21.8075	21.4336	-0.0249456	0.602637	24.8358	27.0994	0.125841	0.0782543	25.3928	25.2352	-0.00898023	0.598057
Tb427_090050400.1	40.3094	41.1855	0.0310184	0.539989	40.9608	42.7452	0.0615172	0.240362	38.7669	40.6264	0.0675907	0.324001
Tb427_100082400.1	25.3458	28.237	0.155841	0.264628	29.7411	31.0212	0.0607927	0.506994	28.2139	28.643	0.0217758	0.653621
Tb427_070038800.1	48.1801	51.6289	0.0997399	0.0238165	52.3918	51.8906	-0.0138688	0.511234	54.4391	60.7339	0.157859	0.00078882
Tb427_110065000.1	48.0068	58.1717	0.277079	0.0622592	55.4343	59.4837	0.101715	0.304687	51.7445	58.3686	0.173788	0.0344156
Tb427_070011600.1	49.062	54.9721	0.164093	0.0289846	51.2201	52.1054	0.0247204	0.594326	44.1976	45.2601	0.0342712	0.371025
Tb427_040023700.1	40.7509	52.4515	0.364152	0.0299358	44.0515	46.1258	0.0663825	0.406038	41.6182	42.2229	0.0208093	0.783724
Tb427_110028200.1	38.5953	51.616	0.419392	0.0132037	43.6247	51.9896	0.253076	0.0149304	38.4866	38.5004	0.000518725	0.995881
Tb427_000749900.1	0.458311	0.398238	-0.202695	0.0247629	0.534356	0.441291	-0.276072	0.0698409	0.509029	0.570586	0.164695	0.402468
Tb427_080034400.1	35.7322	46.7504	0.387752	0.0524634	38.1131	43.6281	0.194971	0.0699067	37.0565	40.9053	0.14256	0.0392667
Tb427_080006000.1	24.9224	27.226	0.127543	0.0453389	30.9235	33.5988	0.119707	0.0179781	28.508	29.6877	0.0584979	0.264408
Tb427_050030700.1	39.9283	53.9224	0.433472	0.00455564	48.2959	58.2479	0.270304	0.0293236	43.8938	50.1553	0.192385	0.00129621
Tb427_000034600.1	0.00945038	0.00931618	-0.0206333	0.124387	0.00930842	0.00897187	-0.053128	0.00212355	0.00930305	0.00924941	-0.00834284	0.593035
Tb427_100148900.1	12.6444	14.4662	0.194192	0.154579	14.2939	13.8627	-0.0441881	0.679102	13.2565	13.958	0.0743876	0.497721
Tb427_000009700.1	2.69941	12.9337	2.26042	0.000353197	1.09324	9.99289	3.1923	0.000787155	1.77758	1.11693	-0.670375	0.0225527
Tb427_000235900.1	0.00870854	0.00858488	-0.0206333	0.124387	0.00857773	0.0119239	0.475193	0.420461	0.00857278	0.00852335	-0.00834284	0.593035
Tb427_050010500.1	2.1335	2.01773	-0.0804894	0.75606	1.68502	2.67516	0.666856	0.0547152	3.20357	2.72568	-0.233062	0.231303
Tb427_000615700.1	0.0234847	0.01113	-1.07727	0.114292	0.0111207	0.0107186	-0.053128	0.00212355	0.0111143	0.0110502	-0.00834284	0.593035
Tb427_070057800.1	80.0639	71.9803	-0.153551	0.0280102	76.9735	67.7504	-0.184132	0.0130906	81.3785	93.596	0.201798	0.0179908
Tb427_000723100.1	0.00518267	0.00510908	-0.0206333	0.124387	0.00510482	0.00492025	-0.053128	0.00212355	0.00510188	0.00507246	-0.00834284	0.593035
Tb427_080045700.1	17.8098	22.427	0.332568	0.00477739	19.973	25.0748	0.328188	0.00336563	20.5048	20.855	0.0244299	0.777727
Tb427_030032300.1	44.7348	48.6511	0.121074	0.245489	46.713	43.5593	-0.100844	0.0886048	47.3226	50.4481	0.0922689	0.251597
Tb427_110161200.1	34.1116	37.3246	0.129866	0.0628421	37.6974	42.6359	0.177606	0.00116529	36.7634	40.3839	0.135512	0.0511143
Tb427_000612400.1	0.00503275	0.00496128	-0.0206333	0.124387	0.00495715	0.00477792	-0.053128	0.00212355	0.00495429	0.00492572	-0.00834284	0.593035
Tb427_070020600.1	54.9683	61.6679	0.165921	0.187813	59.3966	64.0976	0.109891	0.21454	52.6361	58.2287	0.145678	0.155486
Tb427_030022600.1	46.6969	40.5407	-0.203955	0.00449181	45.6259	45.4614	-0.00521024	0.907103	46.7044	45.1284	-0.0495218	0.512998
Tb427_040055000.1	39.5599	44.6088	0.17329	0.000927793	45.0149	50.4609	0.164762	0.0130437	40.3303	43.9769	0.12488	0.0113819
Tb427_000328700.1	0.0094155	0.0092818	-0.0206333	0.124387	0.0133755	0.00893877	-0.581449	0.337727	0.0192797	0.00921528	-1.06498	0.107652
Tb427_100112400.1	114.925	114.993	0.000844842	0.997284	145.543	75.7495	-0.942142	0.00180922	101.212	87.2271	-0.214533	0.285336
Tb427_030054000.1	0.00587025	0.0120372	1.03601	0.125793	0.00578207	0.00557302	-0.053128	0.00212355	0.00833438	0.00574542	-0.536664	0.377646
Tb427_090054900.1	57.8291	70.2006	0.27969	0.0626543	65.7732	73.2814	0.155947	0.046863	57.5538	59.5936	0.0502462	0.438806
Tb427_100092200.1	112.923	99.176	-0.187282	0.105113	92.6808	84.9878	-0.125015	0.0832036	93.6361	91.4882	-0.0334787	0.712625
Tb427_090016900.1	5.45603	5.45414	-0.000500067	0.996809	5.9824	8.07503	0.432744	0.000322732	5.09349	5.68558	0.158651	0.0667552
Tb427_050027800.1	64.1394	63.7689	-0.00835652	0.788784	60.0172	58.596	-0.0345733	0.406936	62.3285	63.054	0.0166967	0.83665
Tb427_000176400.1	0.00898451	0.00885693	-0.0206333	0.124387	0.00884956	0.0123018	0.475193	0.416794	0.00884445	0.0126824	0.519978	0.385738
Tb427_080067400.1	16.9661	22.2263	0.389615	0.0262063	21.1843	28.1071	0.40794	0.0510279	22.4905	28.3119	0.33209	0.0158621
Tb427_000126200.1	0.0104743	0.0284875	1.44347	0.229205	0.0510288	0.0634093	0.313384	0.309182	0.0309331	0.0252826	-0.291008	0.652756
Tb427_000453700.1	0.0166409	0.0164046	-0.0206333	0.124387	0.0163909	0.0157983	-0.053128	0.00212355	0.0163815	0.016287	-0.00834284	0.593035
Tb427_070026700.1	56.8913	59.7614	0.071008	0.441269	52.7398	59.9992	0.18605	0.058746	55.0178	67.7783	0.300924	0.0127936
Tb427_040009000.1	15.5523	14.8919	-0.0626034	0.623332	14.6508	15.8838	0.116576	0.214904	14.4388	17.929	0.31234	0.00572497
Tb427_000718400.1	0.0250977	0.0247413	-0.0206333	0.124387	0.0247207	0.0238269	-0.053128	0.00212355	0.0247065	0.024564	-0.00834284	0.593035
Tb427_110136200.1	0.00738168	0.00727686	-0.0206333	0.124387	0.0072708	0.00700792	-0.053128	0.00212355	0.00726661	0.00722471	-0.00834284	0.593035
Tb427_000497400.1	0.286113	0.378827	0.404952	0.0563691	0.478732	0.552618	0.207065	0.0974246	0.437324	0.475723	0.121419	0.517924
Tb427_090065400.1	139.424	134.168	-0.0554407	0.224169	129.597	120.374	-0.106508	0.125369	135.138	137.003	0.0197705	0.715145
Tb427_000639000.1	0.0691412	0.0588333	-0.232913	0.643689	0.0606062	0.108551	0.840837	0.197952	0.076296	0.07739	0.0205412	0.911982
Tb427_040027200.1	22.2144	26.3526	0.246454	0.0272721	28.8261	31.3984	0.123314	0.00676397	26.137	27.1993	0.0574727	0.298652
Tb427_070072200.1	71.7286	66.8702	-0.101185	0.174095	70.2194	71.7049	0.0302014	0.697945	69.8377	71.9901	0.0437929	0.0216284
Tb427_030030900.1	49.8028	46.7432	-0.0914702	0.115015	47.9843	45.8632	-0.0652266	0.265771	48.0506	51.3666	0.0962766	0.383655
Tb427_000676200.1	0.00362787	0.00357635	-0.0206333	0.124387	0.00357338	0.00344418	-0.053128	0.00212355	0.00357131	0.00355072	-0.00834284	0.593035
Tb427_100144400.1	28.6597	34.2648	0.257706	0.0318028	35.1204	36.5892	0.059109	0.460581	31.2145	34.7506	0.154821	0.0647126
Tb427_000839400.1	0.0132896	0.0131009	-0.0206333	0.124387	0.01309	0.0126167	-0.053128	0.00212355	0.0130824	0.013007	-0.00834284	0.593035
Tb427_100069500.1	31.3236	21.0457	-0.573728	0.00107937	26.5974	17.3494	-0.616397	0.00246722	25.4998	24.4126	-0.0628588	0.496369
Tb427_080009700.1	3.33551	4.21564	0.337847	0.00494253	4.03311	5.00737	0.312162	0.130249	2.70055	3.20851	0.248649	0.280004
Tb427_000013500.1	0.00583209	0.0380112	2.70434	0.0525081	0.011949	0.127024	3.41014	0.00180703	0.0119421	0.0544288	2.18831	0.00209491
Tb427_000583800.1	0.130698	0.102754	-0.34704	0.0851977	0.131692	0.182671	0.472082	0.0651262	0.139144	0.175124	0.331798	0.234118
Tb427_070031400.1	68.0145	78.4874	0.206619	0.146782	71.3119	71.8963	0.0117746	0.808351	61.9741	57.569	-0.106374	0.121638
Tb427_000273700.1	0.586958	0.590199	0.00794233	0.981871	0.62785	0.646901	0.043125	0.845319	0.472785	0.575975	0.284823	0.21511
Tb427_110101600.1	2.31076	2.35354	0.0264629	0.680713	1.98336	2.53807	0.35579	0.014496	1.74037	2.07054	0.250615	0.0923109
Tb427_070063600.1	7.83602	9.33435	0.252428	0.130053	9.09386	11.857	0.382778	0.00103244	7.63564	8.06895	0.0796317	0.444702
Tb427_070078600.1	6.17876	5.50419	-0.166787	0.480418	6.17994	7.35609	0.251348	0.0632507	7.86776	8.23439	0.0657088	0.410529
Tb427_000634800.1	0.551972	0.138977	-1.98975	0.0649625	1.2556	0.841871	-0.576702	0.240503	1.76794	1.35664	-0.382029	0.107489
Tb427_080087500.1	11.2093	11.8282	0.0775376	0.361469	15.0954	16.6096	0.137912	0.0159213	13.2905	12.6591	-0.0702197	0.087812
Tb427_000804300.1	32.194	25.3619	-0.344129	0.0116512	29.5678	23.6624	-0.321428	0.00112095	31.4384	33.7051	0.100439	0.298684
Tb427_030014000.1	30.4026	31.7111	0.0607941	0.564745	40.2183	41.7659	0.0544759	0.458364	34.2223	35.6954	0.0608043	0.132001
Tb427_100031200.1	41.8504	46.552	0.153602	4.24841e-06	46.4543	52.67	0.181167	0.00453786	40.0919	42.5145	0.0846457	0.0104632
Tb427_000716600.1	0.0120359	0.0118649	-0.0206333	0.124387	0.0118551	0.0114264	-0.053128	0.00212355	0.0118482	0.0117799	-0.00834284	0.593035
Tb427_000334700.1	0.0113911	0.0112293	-0.0206333	0.124387	0.01122	0.0155969	0.475193	0.416794	0.0112135	0.0111488	-0.00834284	0.593035
Tb427_100120600.1	39.1456	48.0931	0.29698	0.0133035	41.9734	46.5641	0.149744	0.0259509	39.5764	40.2499	0.0243452	0.624986
Tb427_100110900.1	42.0378	58.6888	0.481399	0.0427605	48.9704	49.9333	0.0280938	0.797278	41.1572	49.4908	0.266015	0.0859056
Tb427_100090600.1	34.1292	40.7459	0.255645	0.220339	36.1387	37.9229	0.0695271	0.309044	30.22	29.6951	-0.0252778	0.675072
Tb427_000762600.1	0.00368729	0.00363493	-0.0206333	0.124387	0.0036319	0.00350059	-0.053128	0.00212355	0.0036298	0.00360887	-0.00834284	0.593035
Tb427_100111200.1	2.64234	3.98803	0.59386	0.0150834	4.525	4.07195	-0.152197	0.255998	3.71742	4.02173	0.113516	0.564104
Tb427_080022800.1	412.307	319.049	-0.369939	0.000134051	404.017	313.927	-0.363987	0.00914379	415.21	422.465	0.0249895	0.704638
Tb427_090020700.1	24.0733	25.8829	0.104562	0.00513231	26.0409	29.2672	0.168509	0.0033169	26.1894	28.5166	0.122819	0.0206255
Tb427_090021300.1	69.1642	93.6481	0.437226	0.0129989	86.6907	88.0386	0.0222599	0.868931	70.9159	75.2326	0.0852483	0.115068
Tb427_080027000.1	24.0411	22.6067	-0.0887539	0.532407	26.6034	29.1333	0.131059	0.0439502	25.9955	27.1309	0.0616722	0.19325
Tb427_110107600.1	11.3277	11.162	-0.0212617	0.906733	9.38128	8.46829	-0.147714	0.210766	9.20695	10.2653	0.156987	0.263611
Tb427_080041400.1	21.1054	25.0597	0.247761	1.8568e-05	25.8566	26.3142	0.0253081	0.673721	25.9287	29.1134	0.16713	0.0241056
Tb427_060047900.1	0.00821691	0.00473704	-0.794609	0.358994	0.0141993	0.0065795	-1.10977	0.104276	0.00682237	0.00978282	0.519978	0.523343
Tb427_080010000.1	54.9296	56.3171	0.0359879	0.378071	65.9143	60.9323	-0.113385	0.0089871	54.3244	57.3627	0.0785135	0.0490781
Tb427_110188100.1	81.5225	76.5079	-0.0915905	0.00123723	82.4853	81.3848	-0.0193786	0.65485	82.9141	87.864	0.0836547	0.303484
Tb427_000711500.1	1.07219	1.02773	-0.0611026	0.824333	0.906237	1.83764	1.01989	0.0231275	1.35328	1.48101	0.130116	0.70464
Tb427_080009900.1	27.7402	30.6268	0.142815	0.106582	34.7828	36.5573	0.071784	0.420031	30.2703	35.9686	0.248835	0.00481263
Tb427_080080700.1	16.3121	16.1976	-0.0101688	0.785056	19.0414	20.3819	0.0981541	0.119719	19.1499	19.5807	0.032093	0.512283
Tb427_110172300.1	28.0745	29.3726	0.0652088	0.519034	30.4343	35.3866	0.217504	0.00587145	27.8306	26.2014	-0.0870269	0.189645
Tb427_050025200.1	35.2485	42.8366	0.281282	0.000202034	43.9702	54.6299	0.313163	0.00166363	41.6459	44.6259	0.0997066	0.018095
Tb427_100126600.1	46.9377	65.9869	0.491432	0.0651664	52.2795	73.6237	0.493924	0.00171353	45.6506	48.8525	0.097799	0.316406
Tb427_050008100.1	66.7398	80.2117	0.265267	0.0039117	73.146	87.1804	0.253226	0.000301464	64.7662	61.1318	-0.083319	0.0154259
Tb427_110091200.1	30.1626	30.8384	0.031967	0.540495	32.0454	37.7821	0.237587	0.00791828	32.423	31.512	-0.0411165	0.286839
Tb427_000268600.1	0.35478	0.365016	0.0410361	0.718109	0.322676	0.438444	0.442304	0.105122	0.266019	0.207298	-0.359825	0.485116
Tb427_100161000.1	59.943	63.0036	0.0718435	0.0615417	67.227	69.019	0.037953	0.411145	59.5617	62.963	0.0801181	0.163544
Tb427_000014700.1	58.8526	3.37821	-4.12278	7.27999e-06	57.0655	1.7719	-5.00925	1.63616e-05	46.5549	54.3497	0.223339	0.0435173
Tb427_110040600.1	42.8637	50.4877	0.236177	0.112432	43.9671	42.9608	-0.0334045	0.677937	36.6601	41.8999	0.192733	0.172779
Tb427_000143300.1	0.00519674	0.00512295	-0.0206333	0.124387	0.00511869	0.00711551	0.475193	0.416794	0.00511573	0.00508623	-0.00834284	0.593035
Tb427_110053300.1	1009.09	1118.94	0.149079	0.288995	963.719	841.485	-0.195674	0.00585506	935.599	924.675	-0.0169438	0.862083
Tb427_080079100.1	20.1982	30.1343	0.577178	0.000322797	25.999	39.9302	0.619026	9.95144e-05	22.8877	25.0834	0.13216	0.032868
Tb427_000079900.1	0.0209148	0.0206178	-0.0206333	0.124387	0.0206006	0.0198558	-0.053128	0.00212355	0.0205887	0.02047	-0.00834284	0.593035
Tb427_000172400.1	0.0475454	0.0468702	-0.0206333	0.124387	0.0468312	0.045138	-0.053128	0.00212355	0.0468042	0.0465343	-0.00834284	0.593035
Tb427_040028200.1	19.328	26.1391	0.43552	0.0326934	20.1178	29.1437	0.534712	3.31638e-05	20.1506	22.5633	0.163161	0.0709613
Tb427_050031700.1	45.1401	35.1534	-0.360745	0.0147983	39.3434	35.3188	-0.155684	0.00307549	42.3037	43.4567	0.0387964	0.436008
Tb427_040038300.1	1054.65	1252.91	0.248512	0.17031	1013.74	864.337	-0.230029	0.023985	918.765	941.177	0.0347699	0.816467
Tb427_000587800.1	0.00781326	0.00534049	-0.548954	0.352177	0.00533604	0.00514311	-0.053128	0.00212355	0.011093	0.0130764	0.237312	0.798969
Tb427_060030800.1	44.9616	60.5697	0.429903	0.0594052	50.435	60.0227	0.251084	0.0296892	49.3202	52.4058	0.0875476	0.302109
Tb427_040043600.1	24.3897	32.7567	0.425519	0.009313	26.4504	30.0824	0.18563	0.039203	26.5008	30.0488	0.181274	0.0984792
Tb427_000619700.1	0.0180965	0.0178395	-0.0206333	0.124387	0.0178246	0.0247781	0.475193	0.420662	0.0178144	0.0177116	-0.00834284	0.593035
Tb427_000087500.1	0.00853379	0.0084126	-0.0206333	0.124387	0.012123	0.00810169	-0.581449	0.332739	0.00840075	0.00835231	-0.00834284	0.593035
Tb427_080041500.1	46.0146	60.7637	0.401118	0.0489284	54.2608	58.2128	0.101424	0.15397	48.0118	50.1118	0.0617611	0.241123
Tb427_000485700.1	2.53176	2.176	-0.218467	0.508466	2.14747	3.92765	0.871027	0.0245065	2.81019	4.06585	0.532891	0.251046
Tb427_090057300.1	45.5498	47.3994	0.0574245	0.320183	30.331	56.3325	0.893172	0.000386524	43.0023	42.3288	-0.0227763	0.762207
Tb427_000047800.1	0.0129742	0.0259305	0.998998	0.0219401	0.0105055	0.00592155	-0.827104	0.390958	0.0238131	0.0104389	-1.18978	0.16609
Tb427_000160100.1	0.0252634	0.0249046	-0.0206333	0.124387	0.0248839	0.0239842	-0.053128	0.00212355	0.0248695	0.0247261	-0.00834284	0.593035
Tb427_090043700.1	43.2399	38.0188	-0.185651	0.0284115	43.3013	41.3865	-0.0652523	0.105495	45.5909	44.7568	-0.0266381	0.219321
Tb427_090045800.1	67.1044	71.7013	0.0955918	0.300015	73.034	63.353	-0.205156	0.0602559	67.5191	64.716	-0.0611721	0.343815
Tb427_110081500.1	83.2359	96.7715	0.217375	0.160123	87.409	86.2272	-0.0196391	0.762682	76.3279	80.9568	0.0849426	0.179573
Tb427_000534700.1	0.0132207	0.013033	-0.0206333	0.124387	0.0130221	0.0125513	-0.053128	0.00212355	0.0130146	0.0129396	-0.00834284	0.593035
Tb427_000007900.1	0.849412	6.90535	3.02318	0.000694691	0.133314	12.4111	6.54067	6.49085e-05	0.230149	0.967526	2.07173	0.0028644
Tb427_100138800.1	26.7874	35.222	0.39492	0.0167443	26.5762	36.0919	0.441539	0.00326111	28.4478	29.7959	0.0667984	0.468978
Tb427_110076800.1	63.6354	75.3006	0.242833	0.0223559	69.8654	68.4639	-0.0292356	0.52756	57.7403	58.1292	0.0096854	0.897192
Tb427_000719700.1	0.00750471	0.00739814	-0.0206333	0.124387	0.00739198	0.0102756	0.475193	0.420461	0.00738772	0.00734512	-0.00834284	0.593035
Tb427_090034900.1	24.5034	28.5706	0.221547	0.0329645	30.2812	36.0204	0.250391	0.0105361	31.7485	39.7126	0.322911	0.0540575
Tb427_100037700.1	1863.91	1913.91	0.0381909	0.729495	1454.47	1272.72	-0.192579	0.0490473	1627.96	1568.35	-0.0538146	0.689047
Tb427_090076000.1	22.0198	26.7634	0.281462	0.00624154	26.3194	29.4356	0.161438	0.0459456	22.7373	22.3955	-0.0218551	0.81102
Tb427_110032700.1	31.0236	40.3825	0.380366	0.000686043	39.1456	43.0073	0.135731	0.109708	33.6448	34.4107	0.0324743	0.588894
Tb427_060037200.1	25.1074	29.3497	0.225233	0.0221453	24.6345	25.6904	0.0605482	0.460117	21.0349	23.8985	0.18414	0.288549
Tb427_020012400.1	12.6569	12.8682	0.0238836	0.843356	13.2331	15.4514	0.223588	0.00845771	14.7209	17.195	0.224128	0.0851058
Tb427_110173800.1	31.9737	37.649	0.235727	0.0666311	37.5009	42.2035	0.17044	0.0116573	35.8134	37.343	0.0603394	0.36665
Tb427_060009800.1	4.69084	3.42572	-0.453438	0.134204	4.19857	4.86923	0.213795	0.0644906	4.87068	5.09051	0.0636882	0.586136
Tb427_060031700.1	29.4686	36.0889	0.292374	0.0351868	31.8387	41.9835	0.399043	0.00145214	32.8161	36.4464	0.151374	0.0420836
Tb427_010021700.1	34.9516	33.0686	-0.0798992	0.689286	42.5837	43.0777	0.0166404	0.812088	39.3971	34.3067	-0.199598	0.0752581
Tb427_070072600.1	23.2314	28.7522	0.307598	0.0567622	24.8696	30.2043	0.280367	0.0163121	23.2716	27.9954	0.26662	0.00159827
Tb427_000098700.1	0.0517517	0.0473102	-0.129456	0.585784	0.0576743	0.0875223	0.601721	0.231208	0.0618773	0.0564883	-0.131457	0.659827
Tb427_100050700.1	35.0872	45.4371	0.372923	0.0152997	41.294	43.5122	0.075488	0.0780579	35.4015	37.6238	0.0878376	0.0363729
Tb427_050039300.1	29.0415	27.512	-0.0780564	0.498591	31.8636	33.7706	0.0838546	0.107945	33.0894	32.4331	-0.0289028	0.290893
Tb427_110025100.1	45.212	53.7648	0.249955	0.00577269	48.3268	55.4226	0.197651	0.00140146	43.2582	41.1354	-0.0725913	0.204193
Tb427_100048300.1	11.4141	8.67748	-0.395471	0.079684	10.2609	11.9096	0.214976	0.0235401	12.9355	14.6083	0.175452	0.132856
Tb427_000101300.1	0.00959249	0.00945627	-0.0206333	0.124387	0.0094484	0.00910679	-0.053128	0.00212355	0.00944295	0.0093885	-0.00834284	0.593035
Tb427_000444000.1	0.0110939	0.0109364	-0.0206333	0.124387	0.0109273	0.0105322	-0.053128	0.00212355	0.010921	0.010858	-0.00834284	0.593035
Tb427_000011500.1	0.383467	1.31238	1.77501	0.00538349	0.203414	1.94773	3.2593	0.000176187	0.238723	0.303487	0.346299	0.140826
Tb427_040044900.1	12.6573	14.0744	0.1531	0.241654	14.7052	16.2923	0.14787	0.0304983	15.4865	16.6938	0.108306	0.32029
Tb427_040053200.1	83.5164	114.595	0.456407	0.0272458	87.843	110.028	0.324875	0.00478462	72.9076	71.3545	-0.0310639	0.722621
Tb427_000714700.1	0.00188914	0.00186232	-0.0206333	0.124387	0.00186077	0.00179349	-0.053128	0.00212355	0.00185969	0.00184897	-0.00834284	0.593035
Tb427_100114000.1	79.4005	102.123	0.363085	0.0247505	101.386	105.006	0.0506203	0.499468	78.9594	88.4051	0.163018	0.012777
Tb427_110039600.1	46.5648	56.8903	0.288941	0.00497568	55.9466	64.604	0.207571	0.00291125	49.9296	52.7634	0.0796412	0.0655832
Tb427_080066800.1	186.091	169.936	-0.131015	0.146561	195.402	148.184	-0.399061	0.0238729	185.462	206.702	0.156428	0.00471937
Tb427_000012600.1	0.0838674	0.175058	1.06165	0.0204936	0.00750978	0.309508	5.36506	0.000544514	0.0298646	0.0244093	-0.291008	0.776122
Tb427_030033800.1	671.918	730.07	0.119751	0.467485	586.07	516.875	-0.181256	0.0401439	553.36	587.079	0.0853359	0.46067
Tb427_110126100.1	13.5974	18.0342	0.407411	0.0450532	16.8659	20.9874	0.315412	0.0064399	15.1895	15.9276	0.0684572	0.472777
Tb427_080060200.1	49.2098	57.7732	0.231454	0.0161717	59.1098	62.7329	0.0858235	0.0771147	55.6774	53.2467	-0.0643995	0.141838
Tb427_080010700.1	17.568	19.9011	0.179901	0.00417375	21.2203	21.8651	0.0431828	0.452467	19.9583	20.6308	0.0478127	0.394588
Tb427_070054400.1	86.7377	100.835	0.217269	0.000420094	79.2377	92.9014	0.229514	0.0144496	75.5968	65.3051	-0.211129	0.0552578
Tb427_000437000.1	0.00568285	0.00560216	-0.0206333	0.124387	0.00559749	0.0077811	0.475193	0.416794	0.00559426	0.00556201	-0.00834284	0.593035
Tb427_100076800.1	38.3056	43.7235	0.190853	0.00302458	47.4457	47.5663	0.0036645	0.926761	43.1699	45.5013	0.0758801	0.0571869
Tb427_060051400.1	49.6798	66.0255	0.410363	0.0432479	50.2714	54.3384	0.112234	0.287155	45.0068	43.636	-0.0446226	0.203025
Tb427_030021500.1	162.259	172.491	0.0882229	0.352505	175.562	147.609	-0.250199	0.0339734	162.878	168.74	0.0510149	0.274708
Tb427_000686600.1	0.00496421	0.00705796	0.507688	0.384165	0.00836117	0.0198749	1.24917	0.196751	0.0173819	0.0193328	0.153466	0.765106
Tb427_080037700.1	36.8506	42.1548	0.19401	0.0154327	39.3102	41.755	0.0870473	0.0423784	37.5029	39.7518	0.0840188	0.100004
Tb427_000230800.1	0.00992065	0.00470162	-1.07727	0.114292	0.0140931	0.0065303	-1.10977	0.104393	0.004695	0.00466793	-0.00834284	0.593035
Tb427_100126400.1	50.7815	63.07	0.31265	0.0169221	55.1123	61.2923	0.153332	0.0969757	49.0334	52.8765	0.108861	0.190424
Tb427_100068000.1	55.3542	66.2784	0.259844	0.031291	59.3599	59.2373	-0.0029822	0.950586	50.2637	53.9761	0.102804	0.139709
Tb427_000765500.1	6.66486	6.59206	-0.0158459	0.908777	6.9691	6.74697	-0.0467319	0.28169	5.33898	5.9332	0.152247	0.0829963
Tb427_050008200.1	37.769	48.2372	0.352946	0.00107269	41.379	59.2624	0.518219	0.000480496	39.808	37.0175	-0.104849	0.128333
Tb427_060044500.1	48.8982	51.1013	0.063581	0.278525	45.5716	64.2348	0.495222	0.00352306	46.3059	45.0788	-0.0387487	0.63326
Tb427_040055800.1	18.0392	21.3037	0.239967	0.00487597	20.398	25.6912	0.332845	0.00329675	18.2553	19.2899	0.0795306	0.0717263
Tb427_090059900.1	20.4973	17.3118	-0.24368	0.151294	20.359	24.6561	0.276273	0.0134882	21.013	22.4243	0.0937798	0.125511
Tb427_000370600.1	0.0102064	0.0100615	-0.0206333	0.124387	0.0100531	0.00968962	-0.053128	0.00212355	0.0100473	0.00998936	-0.00834284	0.593035
Tb427_110110700.1	27.0782	31.072	0.198486	0.00996136	31.3342	35.0376	0.161165	0.0260826	29.2111	29.4045	0.00952211	0.836467
Tb427_100123900.1	4.62622	4.48528	-0.0446368	0.826869	4.68181	6.77529	0.533217	0.00137515	5.94613	6.41727	0.110009	0.337536
Tb427_070024300.1	0.0356809	0.0274358	-0.379091	0.0968747	0.0378759	0.084567	1.15882	0.00127267	0.0189081	0.0164799	-0.198295	0.741941
Tb427_100111300.1	0.00992841	0.00978743	-0.0206333	0.124387	0.00977928	0.0094257	-0.053128	0.00212355	0.00977364	0.00971728	-0.00834284	0.593035
Tb427_070042100.1	24.2406	28.6971	0.243476	8.11867e-05	26.4396	30.1401	0.188986	0.00660924	25.8572	27.0945	0.0674362	0.219131
Tb427_080069400.1	13.4013	13.5731	0.0183776	0.869246	12.8714	15.2333	0.243065	0.0100918	13.4911	14.0953	0.0632068	0.31463
Tb427_000711800.1	16.6669	13.517	-0.302211	0.0887668	16.0885	15.3264	-0.0700061	0.137465	16.7596	17.7684	0.0843229	0.215501
Tb427_040029600.1	38.9566	42.7638	0.134524	0.000709492	43.3	41.6674	-0.0554493	0.120599	39.634	40.1297	0.0179291	0.582702
Tb427_010018200.1	0.0253446	0.0142022	-0.835562	0.113778	0.0199477	0.0162163	-0.298783	0.434363	0.0168149	0.00977668	-0.782319	0.512287
Tb427_110068100.1	56.704	65.916	0.217178	0.0981091	58.9786	62.5328	0.0844219	0.399842	53.466	53.7855	0.00859587	0.915921
Tb427_080005600.1	23.1388	34.2646	0.566403	0.00994382	28.3729	43.3524	0.611601	0.00232653	23.1104	29.7301	0.363379	0.0321597
Tb427_100113800.1	52.6388	59.3358	0.172776	0.12558	60.3086	54.0632	-0.157716	0.00845104	55.834	56.6517	0.0209758	0.649827
Tb427_000615800.1	0.0112903	0.01113	-0.0206333	0.124387	0.0111207	0.0107186	-0.053128	0.00212355	0.0111143	0.0110502	-0.00834284	0.593035
Tb427_010006900.1	32.4477	39.3065	0.276652	0.00904477	37.7503	41.8383	0.148335	0.0315652	38.7759	41.1046	0.0841383	0.119939
Tb427_000660000.1	0.0504147	0.04592	-0.134723	0.689978	0.0714969	0.0582295	-0.296132	0.582607	0.0605185	0.0473264	-0.354732	0.406162
Tb427_000770100.1	0.616221	0.59532	-0.0497811	0.751272	0.884003	0.644184	-0.456578	0.00585032	0.681582	1.21184	0.830236	0.0139603
Tb427_100078200.1	17.0124	22.4885	0.402602	0.00367393	19.1535	27.3448	0.513662	0.000247259	18.7292	21.7697	0.217034	0.0318215
Tb427_100078300.1	36.3709	34.4153	-0.0797331	0.0126551	37.0422	34.5152	-0.10194	0.0701066	36.9147	35.7777	-0.0451333	0.409824
Tb427_110056300.1	23.2309	29.259	0.332836	0.00973323	25.2801	27.9996	0.147402	0.0511059	23.9869	27.1515	0.178786	0.0127612
Tb427_110165600.1	48.638	61.021	0.327221	0.00850084	51.5082	62.4387	0.277641	0.00419798	47.6047	46.9977	-0.0185145	0.779132
Tb427_110174500.1	28.0725	42.8199	0.609122	0.00837115	33.7242	45.4063	0.429107	0.00243326	29.2987	35.8089	0.289484	0.018429
Tb427_030010600.1	38.4416	54.9937	0.516596	0.00106551	45.5749	56.8572	0.319105	0.00407501	41.2176	42.2741	0.0365135	0.731849
Tb427_000216500.1	0.0135723	0.0133796	-0.0206333	0.124387	0.0133685	0.0185836	0.475193	0.420662	0.0133608	0.0132837	-0.00834284	0.593035
Tb427_030023000.1	22.2163	30.5171	0.458	0.0253478	25.6456	28.4646	0.150457	0.232648	25.434	27.7636	0.126438	0.240539
Tb427_020017800.1	14.8479	16.5397	0.155673	0.0795104	15.1344	17.5774	0.215893	0.019862	16.9122	18.7244	0.146857	0.0340387
Tb427_090009100.1	31.3842	36.5206	0.218671	0.0437514	37.6464	41.7939	0.15078	0.0293708	32.1111	35.1311	0.129675	0.118283
Tb427_050037100.1	49.1418	58.7741	0.258228	0.178975	51.7215	55.1982	0.0938583	0.382878	44.1156	46.0025	0.0604258	0.597798
Tb427_110068900.1	72.2353	78.7391	0.124378	0.228798	73.0592	82.3606	0.172889	0.120556	71.997	91.2713	0.342224	0.00875015
Tb427_060038200.1	22.2798	27.9048	0.324773	0.000653677	27.6778	30.0928	0.120688	0.00425297	23.4876	24.853	0.0815208	0.23823
Tb427_060024100.1	42.6582	46.5113	0.124756	0.123729	45.8834	43.9765	-0.0612378	0.300987	42.7572	47.9045	0.163994	0.0498698
Tb427_000209100.1	0.00559562	0.00551616	-0.0206333	0.124387	0.00794906	0.00766165	-0.053128	0.946519	0.00550839	0.0113918	1.0483	0.115256
Tb427_000746500.1	0.00229117	0.00225864	-0.0206333	0.124387	0.00225676	0.00217516	-0.053128	0.00212355	0.00225545	0.00224245	-0.00834284	0.593035
Tb427_030059400.1	39.8072	48.5835	0.287437	0.186892	39.7282	45.0764	0.18221	0.106253	42.0212	46.8414	0.156669	0.175874
Tb427_000330600.1	0.0141756	0.0139743	-0.0206333	0.124387	0.0201376	0.0134578	-0.581449	0.332739	0.0139546	0.0138741	-0.00834284	0.593035
Tb427_110079600.1	25.2005	34.6855	0.46088	0.00703216	35.9602	43.3309	0.268994	0.00923126	28.6351	32.6765	0.190469	0.0852135
Tb427_000570100.1	0.00558337	0.00550409	-0.0206333	0.124387	0.00549951	0.00530067	-0.053128	0.00212355	0.00549633	0.00992991	0.853311	0.139426
Tb427_100090300.1	27.8985	31.3527	0.168403	0.0585518	32.8962	38.834	0.239402	0.0399894	32.2806	32.0682	-0.00952304	0.806467
Tb427_000777000.1	0.00499661	0.00492566	-0.0206333	0.124387	0.00492156	0.00474361	-0.053128	0.00212355	0.00491872	0.00489035	-0.00834284	0.593035
Tb427_070072900.1	23.7126	15.6532	-0.599195	0.0574933	22.5659	17.5597	-0.361873	0.0110954	24.7745	21.9564	-0.174217	0.143647
Tb427_000451900.1	0.00490693	0.00483725	-0.0206333	0.124387	0.00483322	0.00671868	0.475193	0.416794	0.00483043	0.00480258	-0.00834284	0.593035
Tb427_100105400.1	26.7401	38.1258	0.511766	0.0241929	31.8189	39.8945	0.326307	0.00573298	27.1308	28.8198	0.0871289	0.223499
Tb427_070040300.1	63.0382	56.6595	-0.153909	0.0248848	64.4255	57.0382	-0.175702	0.0784795	62.9648	66.4575	0.0778866	0.0439826
Tb427_040051200.1	22.1189	26.7259	0.272959	0.0441964	23.786	29.0127	0.286569	0.00235594	24.8326	28.1024	0.178459	0.0266153
Tb427_090011700.1	16.034	17.1407	0.0962914	0.274031	16.5807	18.1753	0.13247	0.0439445	19.9931	21.7645	0.122472	0.140352
Tb427_000224700.1	0.019185	0.0189125	-0.0206333	0.124387	0.0272539	0.0311448	0.192527	0.846312	0.0392843	0.018777	-1.06498	0.11691
Tb427_070049200.1	27.0588	30.8416	0.188785	0.00515514	30.8415	34.937	0.17988	0.00779172	26.512	28.9817	0.128494	0.00760743
Tb427_110087600.1	21.4958	22.6307	0.0742266	0.332611	25.4762	29.4229	0.20779	0.0789361	23.2244	23.1454	-0.00492052	0.953674
Tb427_040055600.1	62.2586	65.3474	0.0698554	0.0558706	56.2078	77.1616	0.457114	0.000367569	61.3987	57.6109	-0.0918657	0.038521
Tb427_000278600.1	0.00514436	0.00507131	-0.0206333	0.124387	0.00506709	0.0101589	1.00351	0.129443	0.00506416	0.00503496	-0.00834284	0.593035
Tb427_000793500.1	0.0380724	0.042907	0.172468	0.732185	0.05428	0.0896077	0.723201	0.0076538	1.61657	1.91036	0.240909	0.22546
Tb427_070035600.1	0.0145529	0.0143462	-0.0206333	0.124387	0.0143343	0.013816	-0.053128	0.00212355	0.014326	0.0142434	-0.00834284	0.593035
Tb427_100045200.1	24.1113	21.8057	-0.145004	0.607114	26.4539	29.844	0.173961	0.437304	26.156	22.6567	-0.207205	0.0551829
Tb427_090053900.1	193.023	165.49	-0.222028	0.135914	158.032	161.247	0.0290514	0.634061	173.758	167.931	-0.0492107	0.396636
Tb427_020013500.1	23.5429	30.5313	0.374998	0.0119731	27.8919	30.517	0.129765	0.0944555	22.7914	25.3309	0.152406	0.0143323
Tb427_110181600.1	26.9668	29.928	0.15031	0.483508	40.4569	47.7783	0.239972	0.167156	35.5474	41.5783	0.226086	0.171074
Tb427_000262900.1	0.0111912	0.0110323	-0.0206333	0.124387	0.0110231	0.0153233	0.475193	0.416794	0.0158889	0.0109532	-0.536664	0.361233
Tb427_110107400.1	45.3863	54.6086	0.266871	0.0513844	52.9238	52.735	-0.00515458	0.940764	49.244	51.4807	0.0640844	0.425409
Tb427_060050800.1	48.8045	54.9049	0.16992	0.220693	60.3728	63.4272	0.0712036	0.526195	48.2411	47.4587	-0.0235904	0.591407
Tb427_110189000.1	23.6475	29.9917	0.342873	0.00481834	27.1002	32.6855	0.270345	0.00592478	29.3097	32.2587	0.138312	0.0278702
Tb427_090065500.1	1175.72	1346.28	0.195433	0.363328	841.978	791.934	-0.0884026	0.607971	1030.68	1065.5	0.0479375	0.797895
Tb427_110081600.1	23.4796	45.6195	0.958242	0.000360048	28.5402	44.3979	0.637497	0.00299447	23.829	33.8243	0.505341	0.0174253
Tb427_110138000.1	25.972	20.8841	-0.314555	0.304657	16.9224	20.2374	0.258087	0.00428583	25.7594	29.6897	0.204867	0.230763
Tb427_110050100.1	24.8821	33.3089	0.420799	0.0429536	28.9607	29.1361	0.00871024	0.939353	27.8496	29.0099	0.0588891	0.623476
Tb427_020030700.1	120.899	161.061	0.413809	0.0314626	118.828	120.916	0.0251284	0.695036	107.368	111.054	0.0486925	0.604183
Tb427_090080400.1	30.5291	31.5084	0.0455528	0.374167	30.9533	30.4268	-0.0247479	0.431976	31.1886	30.6822	-0.0236178	0.590732
Tb427_050009000.1	23.1339	23.1591	0.00156531	0.994956	19.0739	19.6793	0.0450754	0.666041	25.9206	22.3505	-0.213789	0.0701942
Tb427_030018400.1	17.4465	24.0057	0.46044	0.00510351	20.5551	38.0001	0.886508	0.000472027	20.0169	22.8369	0.190146	0.0365686
Tb427_110173200.1	40.2173	45.6313	0.18221	0.00843301	43.5705	42.4276	-0.0383475	0.452526	42.7084	48.0299	0.169414	0.0776111
Tb427_100018600.1	45.9873	29.2512	-0.652739	0.00685015	35.3877	27.8758	-0.344238	0.0110408	40.948	40.6433	-0.0107763	0.772431
Tb427_000775100.1	0.0451951	0.0744912	0.720903	0.0927872	0.086606	0.103215	0.253112	0.612881	0.0946982	0.186557	0.978211	0.124018
Tb427_000542600.1	0.0163558	0.0111794	-0.548954	0.352177	0.0161101	0.01841	0.192527	0.847427	0.0161008	0.0110993	-0.536664	0.361233
Tb427_000200100.1	0.0264435	0.045734	0.790353	0.361298	0.0219683	0.0470906	1.10002	0.387678	0.0219556	0.0314829	0.519978	0.530813
Tb427_060028200.1	0.00789155	0.00777949	-0.0206333	0.124387	0.00777301	0.00749198	-0.053128	0.00212355	0.00776853	0.00772373	-0.00834284	0.593035
Tb427_040020800.1	89.0129	89.9983	0.0158838	0.18358	84.1426	95.4201	0.181457	0.0073557	85.5825	86.3272	0.0124998	0.532579
Tb427_110058100.1	52.2311	56.5496	0.114609	4.82782e-06	52.3989	62.4216	0.25251	0.00354572	51.1637	53.0045	0.0509934	0.302553
Tb427_030012200.1	83.0022	85.907	0.0496268	0.0154161	81.3371	79.2074	-0.0382775	0.49541	77.4168	75.0935	-0.0439594	0.517667
Tb427_100024200.1	40.8745	48.1981	0.237776	0.0450868	41.2262	57.1386	0.470906	0.00287544	37.5189	36.2183	-0.0509004	0.374153
Tb427_000348600.1	0.0781418	0.125722	0.686069	0.0130057	0.0885447	0.234926	1.40773	0.0337302	0.123633	0.132742	0.102566	0.720338
Tb427_110034100.1	36.6678	47.207	0.364484	0.0012108	42.1448	49.1231	0.221047	0.00920196	39.3425	42.2784	0.103832	0.17612
Tb427_000263100.1	0.0238467	0.0235081	-0.0206333	0.124387	0.0234885	0.0226393	-0.053128	0.00212355	0.023475	0.0233396	-0.00834284	0.593035
Tb427_000148000.1	0.00685914	0.00676174	-0.0206333	0.124387	0.00675611	0.00651184	-0.053128	0.00212355	0.00675222	0.00671328	-0.00834284	0.593035
Tb427_100071700.1	140.094	173.152	0.305648	0.00944873	154.05	183.146	0.249594	0.0570842	141.727	161.794	0.19104	0.0606823
Tb427_000460300.1	0.00695891	0.0142696	1.03601	0.125793	0.0117208	0.0193177	0.720848	0.545755	0.0205513	0.0141673	-0.536664	0.370035
Tb427_100090700.1	11.1939	13.6674	0.288029	0.0120419	13.0264	12.2372	-0.0901685	0.149942	11.7178	11.6756	-0.00520088	0.937679
Tb427_010024500.1	23.4002	27.9835	0.258055	0.00132186	24.3233	26.7164	0.135382	0.011571	21.2634	20.4196	-0.058417	0.219064
Tb427_060012600.1	12.8934	13.5622	0.0729586	0.00255275	15.8258	17.396	0.136472	0.00765329	16.7038	18.5646	0.15238	0.0246767
Tb427_000341400.1	0.0187461	0.0131462	-0.511944	0.617568	0.00631476	0.0216488	1.77749	0.00198178	0.0120727	0.0154748	0.358169	0.77534
Tb427_000117500.1	0.00996719	0.00982566	-0.0206333	0.124387	0.00981748	0.0136473	0.475193	0.420662	0.0187693	0.00975524	-0.944128	0.367558
Tb427_040019300.1	27.0071	27.6603	0.0344815	0.671379	31.2631	40.1013	0.359189	0.00114734	31.8012	30.4239	-0.0638772	0.413853
Tb427_110035100.1	33.7275	44.2924	0.393133	0.0711414	38.1928	41.8502	0.131932	0.0494008	35.8422	38.3997	0.0994374	0.250939
Tb427_110041200.1	636.697	643.473	0.0152734	0.944637	477.727	419.208	-0.188521	0.122787	535.206	581.035	0.11853	0.408243
Tb427_100037100.1	159.115	105.013	-0.599508	0.00108297	156.245	123.797	-0.335836	0.0050525	154.898	157.754	0.0263568	0.529471
Tb427_000829600.1	0.817845	0.74555	-0.133523	0.442242	0.833911	1.07673	0.368692	0.109343	0.958024	0.993685	0.0527259	0.585613
Tb427_110155600.1	41.0698	43.9274	0.0970421	0.629892	47.4329	42.7441	-0.150163	0.121707	43.4814	37.8256	-0.201033	0.0555355
Tb427_070045800.1	33.3227	43.313	0.378297	0.00137444	37.7316	46.0985	0.288948	5.91633e-05	36.8591	37.0492	0.00742429	0.834945
Tb427_000147900.1	0.0150783	0.00714593	-1.07727	0.114292	0.00713998	0.00688183	-0.053128	0.00212355	0.00713586	0.0102324	0.519978	0.385738
Tb427_100134400.1	130.311	122.243	-0.0922083	0.0403008	146.326	131.056	-0.159006	0.0317833	136.844	152.655	0.157743	0.00389726
Tb427_000019300.1	0.338755	1.18897	1.8114	0.000314208	0.16041	3.08479	4.26534	0.00115625	0.0949668	0.184655	0.959337	0.0893948
Tb427_110137100.1	133.739	140.916	0.0754104	0.56506	125.992	132.968	0.0777493	0.446275	115.876	119.433	0.0436205	0.579226
Tb427_070046100.1	114.555	95.8205	-0.257633	0.0187247	113.333	129.439	0.191702	0.0863777	106.822	122.289	0.195086	0.0451202
Tb427_100042200.1	67.8664	77.5493	0.192416	0.0391421	65.5075	69.2617	0.0803983	0.429781	63.1935	66.7419	0.0788171	0.0133921
Tb427_080059900.1	117.457	140.222	0.255572	0.0547575	141.387	113.444	-0.317673	0.0187652	120.528	129.246	0.100752	0.132798
Tb427_000106400.1	0.00492587	0.00485592	-0.0206333	0.124387	0.00485188	0.00467646	-0.053128	0.00212355	0.00484908	0.00695326	0.519978	0.378157
Tb427_000784900.1	0.54272	0.43302	-0.325773	0.277753	0.639728	0.889033	0.474779	0.0968988	0.613554	0.502679	-0.287555	0.320485
Tb427_000042600.1	0.00938089	0.0192359	1.03601	0.125793	0.00923998	0.0089059	-0.053128	0.00212355	0.00923465	0.0091814	-0.00834284	0.593035
Tb427_000071300.1	0.00577535	0.0177991	1.62382	0.218555	0.0129019	0.0331494	1.3614	0.0365353	0.0228591	0.012178	-0.908489	0.135686
Tb427_000408300.1	0.0180965	0.0178395	-0.0206333	0.124387	0.0178246	0.0171802	-0.053128	0.00212355	0.0178144	0.0177116	-0.00834284	0.593035
Tb427_000248400.1	0.00738965	0.00505094	-0.548954	0.352177	0.0104976	0.00831778	-0.335794	0.738613	0.00504382	0.00723251	0.519978	0.3787
Tb427_020023300.1	68.9607	77.1474	0.161843	0.307849	67.9599	77.809	0.195254	0.0625889	66.7771	69.352	0.0545836	0.39639
Tb427_000304900.1	0.979072	0.570524	-0.779128	0.0336703	1.06772	1.53312	0.521928	0.0307876	1.24264	1.07236	-0.212615	0.0136411
Tb427_090069500.1	47.1762	47.0853	-0.00278489	0.824523	47.6336	49.9252	0.0677891	0.0724026	45.2622	48.1597	0.0895186	0.229683
Tb427_110133000.1	26.5147	26.0476	-0.025642	0.864091	31.0164	36.9447	0.252339	0.0409879	31.2185	31.2788	0.00278361	0.965237
Tb427_110167000.1	14.8998	13.1675	-0.178313	0.339489	16.1755	19.0652	0.237136	0.0828499	17.2286	17.7769	0.0452034	0.728869
Tb427_000579000.1	39.3925	30.3316	-0.377102	2.1873e-05	39.2481	33.9017	-0.211265	0.00454247	42.9706	42.0527	-0.0311528	0.730409
Tb427_030053600.1	53.5381	54.0311	0.0132259	0.684245	56.4091	51.3965	-0.13426	0.0246056	52.1901	52.481	0.00801844	0.86386
Tb427_100059000.1	32.9113	37.2663	0.179288	0.0141339	40.6677	47.7397	0.231306	0.0224761	36.6497	39.2283	0.098094	0.133062
Tb427_000651000.1	0.00587927	0.00579578	-0.0206333	0.124387	0.008352	0.00558158	-0.581449	0.332739	0.00578761	0.00829905	0.519978	0.385738
Tb427_000819600.1	1.12836	1.18816	0.0744996	0.440067	1.25764	1.29335	0.0404028	0.612095	1.03203	1.35067	0.388198	0.02565
Tb427_000565700.1	0.0109511	0.0107956	-0.0206333	0.124387	0.0107866	0.0103966	-0.053128	0.00212355	0.0107804	0.0107182	-0.00834284	0.593035
Tb427_110041600.1	3.83261	4.61994	0.269547	0.178114	4.41255	4.87642	0.14421	0.164752	3.51848	3.52143	0.00120779	0.98932
Tb427_050014300.1	125.738	124.701	-0.0119496	0.899787	105.814	116.912	0.143884	0.153806	109.757	111.041	0.0167726	0.721554
Tb427_050008500.1	22.5341	24.6329	0.128476	0.0317973	26.0209	27.5117	0.08037	0.226737	24.5602	28.4568	0.212455	0.0678577
Tb427_020026400.1	510.565	312.295	-0.709188	2.4764e-05	276.687	203.149	-0.445719	0.00411349	363.096	339.28	-0.0978774	0.165407
Tb427_110171800.1	6.22147	6.8029	0.128894	0.513516	9.86236	11.1728	0.179985	0.0367526	7.54285	7.71163	0.0319251	0.821091
Tb427_100087300.1	6.04877	5.69701	-0.0864362	0.644206	7.3914	10.0121	0.437833	0.00503482	7.70443	8.22656	0.0946011	0.273282
Tb427_030005500.1	39.4193	43.3362	0.136673	0.0606336	45.0883	51.8589	0.201836	0.000442274	44.2498	41.2174	-0.102419	0.0449996
Tb427_000094500.1	0.00509302	0.0050207	-0.0206333	0.124387	0.00501652	0.00483514	-0.053128	0.00212355	0.00501362	0.00498471	-0.00834284	0.593035
Tb427_110119300.1	39.9558	51.3001	0.360558	0.063956	45.1101	47.9333	0.0875778	0.188175	36.1571	39.7843	0.137919	0.0148741
Tb427_100085100.1	34.7831	53.67	0.625727	0.00386614	46.6755	61.777	0.404404	0.000914751	36.3563	39.2391	0.110086	0.131581
Tb427_100071800.1	39.0084	48.5942	0.316999	0.0517358	47.2071	46.0144	-0.0369187	0.832962	48.6546	70.5804	0.536691	0.0139877
Tb427_030057800.1	44.0779	43.129	-0.0313978	0.663996	37.3155	32.6523	-0.192593	0.0784862	40.2372	46.102	0.196302	0.0720445
Tb427_100092100.1	0.642955	1.45695	1.18016	0.017559	0.77172	1.18017	0.612843	0.0521762	0.497901	0.726712	0.545525	0.0398151
Tb427_080023000.1	38.0478	47.035	0.305922	0.000109095	39.5565	46.1561	0.222604	0.0109843	37.3372	34.2565	-0.124237	0.0156491
Tb427_000037800.1	0.0589341	0.0329911	-0.837028	0.276781	0.0481566	0.0654604	0.442888	0.32571	0.0743789	0.0703805	-0.0797178	0.626396
Tb427_070064500.1	17.8036	15.3351	-0.21533	0.116597	20.8948	25.3176	0.276993	0.00101572	16.47	18.1549	0.140519	0.0655571
Tb427_080060700.1	48.3566	55.5119	0.199084	0.0903881	56.2871	59.489	0.0798194	0.0570241	48.5502	47.6009	-0.0284874	0.596264
Tb427_070034300.1	0.00938089	0.00924768	-0.0206333	0.124387	0.00923998	0.0089059	-0.053128	0.00212355	0.00923465	0.0091814	-0.00834284	0.593035
Tb427_100168500.1	30.3481	34.4757	0.183971	0.0834677	33.6153	34.547	0.0394417	0.258003	32.7517	30.9489	-0.0816843	0.13898
Tb427_110024600.1	283.794	239.821	-0.24289	0.0552657	208.931	214.224	0.0360969	0.053502	270.753	266.136	-0.0248181	0.372992
Tb427_060020000.1	31.0666	39.9684	0.363493	0.000477439	28.6055	40.2677	0.493329	0.000321942	32.7824	35.6921	0.122682	0.0235491
Tb427_000763000.1	10.2843	8.56155	-0.264492	0.0594899	9.76103	8.42233	-0.212814	0.0145246	10.5675	10.9468	0.0508747	0.574009
Tb427_110164800.1	16.0313	15.3497	-0.0626797	0.651669	18.46	20.0461	0.118922	0.156009	20.8321	21.6169	0.0533511	0.514193
Tb427_070017200.1	383.577	366.971	-0.0638531	0.18864	351.024	310.303	-0.177893	0.0135159	339.704	340.167	0.00196436	0.96437
Tb427_110090100.1	22.2507	27.9971	0.331428	6.46841e-05	25.4321	31.5163	0.309449	0.00102248	25.5602	29.4133	0.202569	0.00718899
Tb427_030031000.1	84.0816	78.8191	-0.0932437	0.0860279	82.3065	75.776	-0.119264	0.12046	75.7916	72.2477	-0.0690855	0.171493
Tb427_030022100.1	37.1261	44.1382	0.249595	0.0353331	39.8779	48.5363	0.283474	0.0386766	36.8176	34.6221	-0.0887025	0.0354332
Tb427_060010200.1	27.5317	32.8137	0.253205	0.000197514	26.9167	33.6166	0.320673	0.0229152	23.8974	24.4917	0.0354431	0.634826
Tb427_000272900.1	18.118	19.5439	0.109299	0.38525	18.3131	17.6617	-0.052258	0.6029	18.5181	18.4132	-0.00819528	0.962997
Tb427_070016300.1	32.3414	41.9751	0.376153	0.00642698	34.7446	42.6409	0.29545	0.000814371	30.3786	31.128	0.0351577	0.455366
Tb427_020023800.1	45.6801	54.2015	0.246767	0.235004	47.4686	47.4929	0.000738693	0.994832	44.3914	46.7145	0.0735901	0.231504
Tb427_080017300.1	58.781	54.9419	-0.0974421	0.344902	56.7677	58.3803	0.040411	0.598479	57.226	52.6033	-0.121516	0.0248006
Tb427_110157600.1	52.2515	60.9708	0.222645	0.00891705	55.4678	59.2858	0.0960373	0.0594562	52.3632	53.6495	0.0350119	0.592799
Tb427_100130800.1	11.3347	14.7781	0.382715	0.0379733	14.6401	14.033	-0.0611035	0.49791	13.0137	14.1857	0.124407	0.186054
Tb427_000575300.1	0.00516519	0.00509184	-0.0206333	0.124387	0.0050876	0.00838513	0.720848	0.405337	0.00733336	0.0105155	0.519978	0.523773
Tb427_080086500.1	24.4844	29.5859	0.273046	0.0351565	27.3499	27.1369	-0.0112777	0.849932	24.9833	26.3595	0.0773561	0.271513
Tb427_000017400.1	0.0481531	0.0380348	-0.340309	0.559239	0.0158099	0.0532938	1.75314	0.0465922	0.0358368	0.302906	3.07936	0.0044131
Tb427_090057500.1	32.6217	40.645	0.317244	0.00466838	38.2843	44.9192	0.230577	0.000801992	34.4226	37.4131	0.120187	0.00240449
Tb427_030031200.1	26.7225	25.6104	-0.0613261	0.733749	27.9112	29.2003	0.0651372	0.403635	27.1569	31.4403	0.211296	0.102106
Tb427_100100300.1	32.2779	50.3298	0.640869	2.1082e-06	34.6333	56.0758	0.695221	1.32163e-06	33.3633	37.641	0.174043	0.025172
Tb427_100041800.1	36.4142	45.9108	0.334332	0.0908597	36.3168	45.48	0.324597	0.00183861	36.5878	41.1585	0.16983	0.0712627
Tb427_040012700.1	133.734	123.896	-0.110242	0.0014899	137.245	119.545	-0.199195	0.00496297	124.347	128.586	0.048363	0.129706
Tb427_070009800.1	35.3437	33.5447	-0.0753681	0.403638	36.1293	40.2354	0.155297	0.0045014	38.9415	40.4159	0.0536166	0.523926
Tb427_110067800.1	48.6085	67.8487	0.481113	0.0473275	49.0426	54.0629	0.140603	0.0711901	41.6615	39.9644	-0.0599999	0.557915
Tb427_020024000.1	7.2878	9.10254	0.320788	0.00357982	8.62746	8.91547	0.0473752	0.659253	7.26297	7.24286	-0.00399888	0.959157
Tb427_000132400.1	0.00729029	0.00718677	-0.0206333	0.124387	0.0177093	0.00692116	-1.35542	0.121612	0.00717664	0.0102908	0.519978	0.385738
Tb427_070048700.1	22.3571	20.4788	-0.126601	0.60129	25.9893	31.5979	0.281909	0.0457508	26.3668	24.3181	-0.116695	0.0817604
Tb427_000729500.1	0.334737	0.52247	0.642317	0.261129	0.42744	0.787213	0.88103	0.0935057	0.394021	0.379837	-0.0528903	0.810317
Tb427_060027300.1	0.00510661	0.00503409	-0.0206333	0.124387	0.0050299	0.00484804	-0.053128	0.00212355	0.005027	0.00499801	-0.00834284	0.593035
Tb427_000398900.1	0.00611895	0.00603206	-0.0206333	0.124387	0.00602704	0.00837821	0.475193	0.416794	0.0148554	0.00598883	-1.31064	0.123056
Tb427_090023900.1	0.00317759	0.0045178	0.507688	0.384165	0.00312986	0.00301669	-0.053128	0.00212355	0.00312805	0.00311001	-0.00834284	0.593035
Tb427_000131200.1	0.00519674	0.00512295	-0.0206333	0.124387	0.00511869	0.00493362	-0.053128	0.00212355	0.00511573	0.0105798	1.0483	0.115256
Tb427_000106900.1	3.57123	1.14417	-1.64212	0.000229537	4.13452	4.37205	0.0805905	0.65885	4.57936	4.23427	-0.113033	0.322932
Tb427_000810100.1	9.83842	10.7807	0.131952	0.403273	9.37229	11.8167	0.334355	0.020144	8.75447	10.1659	0.215645	0.0826574
Tb427_070073200.1	22.0633	24.4713	0.149438	0.0262325	21.2249	24.9187	0.231466	0.00445825	25.0029	27.2648	0.124945	0.0628635
Tb427_110007100.1	87.3371	93.5084	0.0985014	0.246867	101.975	86.3186	-0.240476	0.0223561	82.8969	77.6679	-0.0940001	0.27926
Tb427_090030800.1	15.0095	15.6852	0.0635264	0.307685	17.1371	19.9853	0.221814	0.0194073	18.0322	20.5564	0.18901	0.00365518
Tb427_000693800.1	0.0409019	0.0581531	0.507688	0.292238	0.0522234	0.0534531	0.0335757	0.978026	0.0532156	0.0724929	0.44599	0.603716
Tb427_000092500.1	0.0104251	0.00712569	-0.548954	0.352177	0.00711976	0.00686234	-0.053128	0.00212355	0.00711565	0.00707462	-0.00834284	0.593035
Tb427_110087100.1	8.62318	10.1182	0.230659	0.000302727	10.7558	12.2081	0.182722	0.0185645	10.8063	9.91499	-0.124189	0.0153708
Tb427_100169400.1	7.1027	9.8664	0.474157	0.00792885	9.31546	12.0979	0.377052	0.0284446	9.50885	9.62007	0.0167768	0.887228
Tb427_060044900.1	28.87	28.146	-0.0366446	0.721175	29.8119	35.6168	0.256669	0.00411215	30.594	30.2026	-0.0185754	0.799596
Tb427_080022600.1	29.5687	35.9349	0.281312	0.184879	31.3108	36.7895	0.232636	0.0983611	29.2424	29.6483	0.0198872	0.699293
Tb427_000109100.1	38.3921	38.8931	0.0187066	0.696003	33.1855	36.0779	0.120562	0.265816	37.1107	35.3126	-0.0716536	0.302834
Tb427_000687900.1	0.689643	0.494873	-0.47879	0.213608	0.713379	0.944585	0.405011	0.0136601	0.844863	0.718361	-0.234009	0.298255
Tb427_070077600.1	15.5944	12.5055	-0.318461	0.324924	16.8712	18.8922	0.163227	0.287621	18.7036	18.151	-0.0432618	0.633409
Tb427_030048400.1	19.7911	18.6193	-0.0880515	0.500848	16.9171	23.6558	0.483707	0.0143244	19.6596	21.6907	0.141838	0.304511
Tb427_060021000.1	17.3682	20.2293	0.219999	0.00981861	18.1462	25.0483	0.465042	0.00041294	19.8288	22.7687	0.199455	0.0486676
Tb427_090055800.1	99.3463	104.393	0.0714932	0.450146	99.5603	90.6754	-0.13486	0.206699	90.4451	94.9107	0.0695285	0.33911
Tb427_060046900.1	37.0264	44.6798	0.27107	0.047155	44.3322	44.4359	0.00337171	0.963492	40.3682	44.0274	0.125181	0.155619
Tb427_000824900.1	44.5515	38.6969	-0.203255	0.0835755	44.9732	39.516	-0.186626	0.00438038	45.7483	49.1264	0.10278	0.295413
Tb427_070055100.1	34.9905	41.6798	0.252383	0.000606193	42.2181	43.6788	0.0490721	0.582964	37.7303	36.9334	-0.030794	0.718762
Tb427_000475900.1	0.0069337	0.00683524	-0.0206333	0.124387	0.00682955	0.00658262	-0.053128	0.00212355	0.00682561	0.00678625	-0.00834284	0.593035
Tb427_110045300.1	43.8036	39.9868	-0.131524	0.00272754	52.2896	47.7385	-0.131371	0.0273252	53.1331	61.2334	0.204708	0.00219774
Tb427_040042000.1	16.5108	18.8343	0.189949	0.0295519	19.7361	22.5291	0.190952	0.00124071	19.0434	20.525	0.108092	0.0815076
Tb427_050031400.1	21.1726	23.039	0.121876	0.346394	23.22	32.6349	0.491048	0.00199918	22.3398	23.8304	0.0931836	0.231209
Tb427_000331800.1	0.00604645	0.0101925	0.753343	0.380838	0.0146878	0.0332874	1.18035	0.271492	0.00595219	0.00853504	0.519978	0.378157
Tb427_000799800.1	1.33726	1.25798	-0.088176	0.421721	1.1497	1.78499	0.634657	0.00765811	1.42755	1.43503	0.00754106	0.930005
Tb427_110184800.1	68.7636	76.2872	0.149796	0.186324	60.258	69.082	0.197157	0.0260529	62.1835	63.4962	0.0301396	0.315837
Tb427_000273300.1	4.3357	4.29445	-0.0137919	0.019329	3.90718	5.61546	0.523278	0.00390215	3.90379	3.73494	-0.0637887	0.363665
Tb427_100051000.1	130.609	136.325	0.0618056	0.440605	127.881	117.509	-0.122026	0.195998	124.484	124.992	0.00587831	0.94775
Tb427_080018000.1	51.2554	48.7424	-0.0725272	0.341245	49.8175	52.7923	0.0836735	0.0971142	49.9034	50.3248	0.0121311	0.740427
Tb427_110006100.1	22.6183	31.9522	0.498425	0.0242072	25.4804	30.3178	0.250778	0.0108146	22.3212	25.4598	0.189805	0.0498535
Tb427_000225700.1	0.00507277	0.00500073	-0.0206333	0.124387	0.00499657	0.0144477	1.53183	3.4947e-09	0.00499369	0.00848985	0.765633	0.377132
Tb427_000129000.1	0.00526103	0.00518633	-0.0206333	0.124387	0.00518201	0.00499465	-0.053128	0.00212355	0.00746944	0.0295499	1.98408	0.0489008
Tb427_000140300.1	0.0103724	0.021269	1.03601	0.125793	0.0102166	0.0142021	0.475193	0.420461	0.0102107	0.0146414	0.519978	0.378157
Tb427_000144900.1	4.2234	5.86614	0.474008	0.300641	2.58438	3.53924	0.453625	0.0314166	2.45909	4.48366	0.866552	0.00970208
Tb427_100095200.1	50.2088	66.463	0.404611	0.00623991	53.2619	70.9393	0.41348	0.000124159	49.2246	50.6343	0.0407341	0.568589
Tb427_000833200.1	0.0890402	0.0957375	0.104627	0.178765	0.0597008	0.115771	0.955452	0.030265	0.0548318	0.0727146	0.407231	0.135239
Tb427_000827200.1	5.20068	5.86074	0.172382	0.278953	5.29819	5.59746	0.0792722	0.22371	5.02146	5.4672	0.122696	0.171848
Tb427_000191100.1	0.00775563	0.0076455	-0.0206333	0.124387	0.00763913	0.00736293	-0.053128	0.00212355	0.00763472	0.0075907	-0.00834284	0.593035
Tb427_000425800.1	0.0194779	0.0192013	-0.0206333	0.124387	0.0191853	0.0184916	-0.053128	0.00212355	0.0191742	0.0190637	-0.00834284	0.593035
Tb427_070080400.1	19.0711	15.9011	-0.262262	0.262268	20.7295	22.2128	0.0997065	0.262992	22.0374	22.0942	0.00371757	0.961932
Tb427_110084900.1	29.9997	30.1084	0.00521796	0.0314013	30.4501	31.1849	0.0343968	0.467942	32.7231	34.7066	0.0848981	0.0419663
Tb427_100034300.1	13.7889	15.1195	0.132896	0.472174	17.684	21.361	0.272532	0.000715509	15.2155	19.2072	0.336105	0.0834228
Tb427_000287800.1	0.0665243	0.0468105	-0.507049	0.239115	0.0438789	0.102737	1.22735	0.0100985	0.0526713	0.0607366	0.20555	0.51878
Tb427_100036100.1	28.9256	36.6481	0.341392	0.0123614	35.6095	39.9756	0.166857	0.108493	31.4387	31.9834	0.0247805	0.832886
Tb427_100067900.1	69.0572	70.0047	0.0196591	0.615889	67.7321	71.6095	0.0803114	0.0679639	62.4278	63.0856	0.0151219	0.68822
Tb427_070022900.1	1.33056	1.19222	-0.158384	0.458461	1.44984	2.39994	0.727102	0.00970523	1.24666	1.42136	0.189208	0.382209
Tb427_000539500.1	0.00583891	0.00575599	-0.0206333	0.124387	0.00829467	0.00554326	-0.581449	0.328165	0.00574788	0.0118871	1.0483	0.120028
Tb427_110177300.1	1.84072	1.52356	-0.272821	0.0118021	1.60954	1.70875	0.0862996	0.559996	2.0113	2.2592	0.167689	0.356588
Tb427_080049800.1	12.8316	13.1721	0.0377941	0.807623	16.1044	21.4855	0.415904	0.00483868	14.2224	14.3451	0.0123893	0.939607
Tb427_040027900.1	45.5915	52.0673	0.191615	6.1942e-05	46.966	53.6429	0.191768	0.0273494	43.0792	45.4756	0.0781016	0.349281
Tb427_000559400.1	0.0252634	0.0249046	-0.0206333	0.124387	0.0248839	0.0345912	0.475193	0.420461	0.0248695	0.0247261	-0.00834284	0.593035
Tb427_100101000.1	39.0911	46.9973	0.26574	0.00501476	45.364	49.1366	0.115251	0.0721107	39.7422	41.2642	0.0542174	0.255529
Tb427_110183000.1	44.1855	57.5204	0.380502	0.000159252	44.9186	50.5551	0.170546	0.00418089	42.523	49.2596	0.212163	0.0120881
Tb427_100028000.1	48.6191	53.6014	0.140749	0.00650724	48.9934	53.9379	0.138712	0.0274171	47.3921	47.2824	-0.00334353	0.933455
Tb427_090064200.1	208.239	201.541	-0.0471642	0.767452	205.233	160.612	-0.35368	0.0162725	194.239	206.345	0.0872296	0.515592
Tb427_000145400.1	0.00959249	0.0136383	0.507688	0.384165	0.0233018	0.0189429	-0.298783	0.747321	0.00944295	0.0160541	0.765633	0.381949
Tb427_100160900.1	53.2133	64.091	0.268334	0.223194	59.4174	53.5418	-0.15022	0.198943	53.2935	60.4135	0.180911	0.169307
Tb427_000387800.1	0.00516519	0.0073437	0.507688	0.384165	0.00733759	0.00490365	-0.581449	0.332739	0.00733336	0.00729107	-0.00834284	0.991708
Tb427_050023400.1	46.1165	55.5276	0.267922	0.0377931	49.6432	60.446	0.284053	0.0210852	60.4873	73.8274	0.287524	0.01891
Tb427_090035500.1	66.3879	74.7632	0.171408	0.253603	61.2987	70.184	0.195284	0.00913097	59.963	69.9759	0.222784	0.0214886
Tb427_030027800.1	25.815	29.2257	0.179026	0.0655293	22.2536	26.2068	0.235901	0.0020573	27.7643	30.5891	0.139788	0.0141474
Tb427_110100900.1	24.6295	24.4528	-0.010388	0.811409	28.5387	29.4868	0.0471516	0.467831	27.5898	28.8901	0.0664414	0.0888532
Tb427_000277100.1	0.779019	1.03173	0.405333	0.0187998	1.10916	1.31748	0.248316	0.002398	0.996888	1.06351	0.0933336	0.569692
Tb427_110120800.1	25.6143	30.4744	0.250647	0.00851806	29.8305	36.8746	0.305836	0.000210681	28.8169	30.5978	0.0865101	0.249892
Tb427_080007600.1	30.1432	36.1578	0.262474	0.00726476	28.1399	33.4626	0.249931	0.0338685	27.9573	30.3436	0.118166	0.226378
Tb427_000738200.1	0.00298084	0.00293851	-0.0206333	0.124387	0.00293607	0.00282991	-0.053128	0.00212355	0.00293437	0.00291745	-0.00834284	0.593035
Tb427_000434700.1	0.00578594	0.00570378	-0.0206333	0.124387	0.00569904	0.00549298	-0.053128	0.00212355	0.00569575	0.0056629	-0.00834284	0.593035
Tb427_100056900.1	38.52	47.7052	0.308541	0.0144309	41.9556	51.8143	0.304489	0.00247397	41.7246	45.6124	0.128528	0.0618856
Tb427_010005300.1	6.81452	9.71483	0.511578	0.00626069	8.22371	9.96353	0.276867	0.000431087	7.77267	9.24262	0.249892	0.00486772
Tb427_110049400.1	29.2225	27.6292	-0.0808855	0.0993614	29.9051	29.6847	-0.0106711	0.776878	29.845	31.0933	0.0591126	0.505238
Tb427_040043900.1	33.1282	40.1211	0.276301	0.250693	34.6864	37.3272	0.105859	0.230915	30.0017	30.4873	0.0231663	0.732184
Tb427_000012000.1	3.14997	5.52194	0.809836	0.000772744	2.28205	6.64357	1.54163	0.00230266	3.00207	3.65503	0.283923	0.0513232
Tb427_060053000.1	63.1209	65.993	0.0641957	0.190244	61.3641	68.263	0.15371	0.0610874	66.7079	72.4996	0.120115	0.055986
Tb427_000242400.1	0.0201886	0.00471927	-2.09691	0.00114532	0.00471534	0.00655481	0.475193	0.420461	0.00471262	0.00468544	-0.00834284	0.593035
Tb427_070070600.1	21.2793	21.1711	-0.0073554	0.874652	25.0894	26.4575	0.0766019	0.211125	22.4447	20.3484	-0.141456	0.154385
Tb427_110091300.1	18.4713	21.3675	0.21013	0.0140221	21.6731	22.4605	0.0514839	0.686135	16.6632	16.8319	0.0145338	0.707161
Tb427_050035600.1	68.6428	91.1759	0.409544	0.0627846	79.179	80.3879	0.0218602	0.864964	60.4011	64.0364	0.0843165	0.541997
Tb427_100171100.1	42.5703	50.7641	0.25396	0.0738241	48.9029	48.9883	0.00251822	0.969745	43.2082	46.0556	0.0920694	0.0510332
Tb427_100109500.1	10.5907	11.1269	0.0712461	0.62126	11.9995	9.36322	-0.357903	0.0427377	9.18512	8.16057	-0.17063	0.0361482
Tb427_080087100.1	131.82	131.558	-0.00287453	0.902638	144.886	116.261	-0.317547	0.00312675	125.651	110.996	-0.178911	0.0296192
Tb427_080055100.1	0.0554696	0.0546819	-0.0206333	0.124387	0.0546364	0.052661	-0.053128	0.00212355	0.0546049	0.05429	-0.00834284	0.593035
Tb427_090058500.1	29.8525	31.8851	0.095031	0.103029	34.0328	40.9348	0.266401	0.000461442	32.9656	36.5441	0.14868	0.03256
Tb427_000235800.1	0.0108761	0.00515444	-1.07727	0.114292	0.0127014	0.0254647	1.00351	0.383744	0.0107066	0.0106448	-0.00834284	0.991697
Tb427_110092700.1	7.47609	7.88801	0.0773764	0.328477	9.61669	12.1156	0.333254	0.00232136	9.57614	10.2873	0.103342	0.305492
Tb427_110139000.1	51.8902	60.9779	0.232825	0.185867	54.7747	59.5335	0.120191	0.0775101	52.2124	58.0467	0.15282	0.0393988
Tb427_000622900.1	0.0115982	0.0114335	-0.0206333	0.124387	0.011424	0.0110109	-0.053128	0.00212355	0.0114174	0.0113515	-0.00834284	0.593035
Tb427_110085500.1	30.2744	33.0637	0.127153	0.0539635	33.5156	34.9246	0.0594119	0.206347	31.1583	31.5154	0.0164426	0.722291
Tb427_080072300.1	12.9178	14.4907	0.165764	0.0849636	14.9915	17.2386	0.201498	0.0398057	15.5214	18.0527	0.217955	0.0290986
Tb427_070065000.1	27.9418	33.8361	0.276142	0.01549	35.8478	40.4253	0.173376	0.0233511	29.5591	32.8998	0.154475	0.0552481
Tb427_000585200.1	0.0137924	0.0135966	-0.0206333	0.124387	0.0135853	0.0130941	-0.053128	0.00212355	0.0135774	0.0134991	-0.00834284	0.593035
Tb427_020015200.1	8.04452	9.41566	0.227056	0.019602	8.13719	9.45064	0.215882	0.0774354	7.71909	8.27969	0.101146	0.10258
Tb427_080012400.1	19.1434	21.4378	0.163304	0.0407411	23.2985	25.915	0.15355	0.0167421	23.6999	26.0175	0.134598	0.0514618
Tb427_000737800.1	1.33644	0.868852	-0.621214	0.00830694	0.914507	0.976724	0.0949568	0.34333	1.45611	1.619	0.152975	0.282292
Tb427_070010300.1	7.99919	9.18207	0.198966	0.331017	9.16852	12.2712	0.420519	0.00327448	9.35531	9.98267	0.0936408	0.410919
Tb427_030054200.1	35.1903	43.3405	0.300537	0.00227755	44.4464	45.341	0.0287499	0.541935	38.945	40.6639	0.0623099	0.346581
Tb427_080010900.1	23.3947	29.5699	0.337948	0.00257563	26.9072	31.2226	0.214601	0.00138435	26.0213	26.777	0.0413012	0.238046
Tb427_110108400.1	48.4137	59.7448	0.303399	3.34757e-05	59.403	66.9	0.171472	0.00221999	55.0139	56.9784	0.050618	0.303983
Tb427_100124400.1	30.5345	37.8406	0.309494	0.000360894	38.4413	44.1658	0.200274	0.00258805	35.1258	38.9298	0.148343	0.0474972
Tb427_100009300.1	15.1051	14.2443	-0.0846536	0.521482	14.9333	18.9638	0.344707	0.00799386	19.5928	21.2648	0.118141	0.167141
Tb427_100047500.1	30.0848	29.3616	-0.0351031	0.754603	32.9791	34.7064	0.0736465	0.134538	29.4187	29.2459	-0.00849832	0.830983
Tb427_110028500.1	81.0023	75.0957	-0.109233	0.0256501	70.8613	74.3556	0.0694423	0.146358	77.274	76.9307	-0.00642279	0.889106
Tb427_100079100.1	36.3091	44.1313	0.281469	0.021158	42.4217	43.0993	0.022861	0.75584	38.7622	41.497	0.098357	0.156588
Tb427_030034500.1	20.5663	25.4606	0.307987	0.0177953	25.5271	25.0527	-0.0270602	0.730862	21.3144	19.9123	-0.0981684	0.0754508
Tb427_030056400.1	24.5736	25.4177	0.0487261	0.153386	27.3527	32.0365	0.228029	0.00406344	27.8353	28.2302	0.0203241	0.791935
Tb427_110029800.1	14.7046	13.9412	-0.0769157	0.282268	14.1341	17.4968	0.307917	0.00932487	19.6917	20.7346	0.074452	0.216176
Tb427_100155600.1	90.9789	91.7531	0.0122256	0.557418	95.073	113.58	0.256604	0.00125145	83.5873	82.1887	-0.0243445	0.186074
Tb427_030042700.1	23.1711	31.1153	0.425299	0.00310435	25.4346	31.1785	0.293759	0.0153762	21.56	21.6856	0.00838368	0.942325
Tb427_000279900.1	0.0204128	0.0201229	-0.0206333	0.124387	0.0201062	0.0193792	-0.053128	0.00212355	0.0200946	0.0199787	-0.00834284	0.593035
Tb427_110177600.1	77.2619	70.3555	-0.135094	0.00340899	85.2012	74.4116	-0.195346	0.0143776	79.0336	82.0942	0.0548127	0.022272
Tb427_090084900.1	21.4126	23.2112	0.116366	0.0352212	27.6943	26.7682	-0.0490665	0.160265	27.9924	27.7747	-0.0112633	0.616597
Tb427_000017900.1	0.00711413	0.00701311	-0.0206333	0.124387	0.00700727	0.00675392	-0.053128	0.00212355	0.00700323	0.00696285	-0.00834284	0.593035
Tb427_050042800.1	24.4108	26.7948	0.134433	0.00691009	25.7649	28.315	0.136161	0.0188392	26.2353	28.3573	0.112209	0.00966688
Tb427_040009700.1	30.0464	33.8071	0.170134	0.0432826	39.016	40.1582	0.0416281	0.671044	27.1633	31.8207	0.228304	0.206116
Tb427_000655800.1	0.0275956	0.106433	1.94744	0.027495	0.0670342	0.142979	1.09284	0.150016	0.139356	0.146931	0.0763576	0.901528
Tb427_100146200.1	55.0047	65.2744	0.246964	0.00178218	61.0911	58.1148	-0.0720582	0.311814	52.9432	53.1612	0.00592827	0.950251
Tb427_000404900.1	0.0187159	0.0184501	-0.0206333	0.124387	0.0184348	0.0177683	-0.053128	0.00212355	0.0265722	0.026419	-0.00834284	0.991631
Tb427_070043100.1	47.9312	61.5975	0.361906	0.0487891	48.4875	48.6535	0.00493021	0.941684	43.3285	46.4355	0.0999129	0.289659
Tb427_110152100.1	38.9672	50.9274	0.386183	0.00135347	42.1542	49.3373	0.227001	0.00622576	40.5057	44.1392	0.123936	0.0118129
Tb427_070038900.1	40.6387	45.2113	0.153831	0.00679437	45.5918	43.7997	-0.0578537	0.330873	39.7468	42.6954	0.103242	0.388084
Tb427_090048000.1	86.7551	133.649	0.623425	0.00233085	96.6201	131.76	0.447515	0.00117838	84.8245	89.5636	0.0784309	0.189002
Tb427_100132500.1	79.4029	79.917	0.00931104	0.904693	60.2528	85.2754	0.5011	0.00449682	67.5845	50.9915	-0.406436	0.121045
Tb427_100047600.1	25.9695	31.8677	0.295276	0.0644232	30.9071	28.6267	-0.11058	0.326046	29.3798	32.4981	0.145529	0.289178
Tb427_060026400.1	19.1259	18.3578	-0.0591368	0.426617	19.5313	19.7247	0.0142199	0.578486	17.556	17.5889	0.00269857	0.973475
Tb427_100033500.1	41.8377	48.9907	0.227705	0.241606	36.4349	28.6977	-0.344387	0.104674	27.5607	28.7287	0.059877	0.656059
Tb427_080069100.1	5.21039	7.68676	0.560984	0.00540907	5.24999	9.45996	0.849518	0.00044304	5.35092	6.48445	0.277196	0.0139162
Tb427_110141600.1	37.4646	45.6982	0.28661	0.0178194	42.0988	44.2123	0.0706687	0.201512	38.0071	39.1573	0.0430122	0.358382
Tb427_100034000.1	55.6613	69.4326	0.318937	0.00134862	59.8055	65.113	0.122669	0.0569739	51.7711	55.3568	0.0966134	0.100973
Tb427_040037400.1	107.482	117.657	0.130491	0.268423	100.991	112.383	0.154207	0.0609331	93.6148	98.9649	0.0801791	0.253504
Tb427_000493900.1	0.053253	0.0160927	-1.72645	0.182119	0.0896935	0.127819	0.511029	0.233099	0.012116	0.0120461	-0.00834284	0.991541
Tb427_060012500.1	26.337	30.7174	0.221965	0.020454	29.8534	35.8553	0.264292	0.00778384	31.0477	33.3377	0.102669	0.0921675
Tb427_100139900.1	30.9051	31.6286	0.0333847	0.603477	24.5255	26.9545	0.136243	0.0110075	29.6024	31.1612	0.0740409	0.00331476
Tb427_090071800.1	43.2374	46.931	0.118263	0.0492535	44.9241	51.2058	0.188816	0.00575022	41.2347	41.4046	0.00593224	0.830855
Tb427_110127800.1	1481.53	1574.31	0.0876389	0.658255	1213.51	1104.34	-0.136012	0.291166	1244.31	1365.17	0.133733	0.302913
Tb427_100167100.1	6.16269	4.97053	-0.310162	0.449618	6.4428	7.69162	0.2556	0.301326	6.52872	6.05152	-0.109503	0.304083
Tb427_070076700.1	111.935	82.8532	-0.434032	0.00212548	104.448	82.6091	-0.338406	1.03127e-05	106.637	97.492	-0.129346	0.0276315
Tb427_040037500.1	24.8192	34.0132	0.454638	0.00453225	29.5959	38.3205	0.372721	0.00245276	27.5758	29.101	0.0776676	0.31389
Tb427_010030500.1	0.00258346	0.00254678	-0.0206333	0.124387	0.00254466	0.00245265	-0.053128	0.00212355	0.00254319	0.00252853	-0.00834284	0.593035
Tb427_000335800.1	0.00873836	0.00861428	-0.0206333	0.124387	0.0086071	0.0119648	0.475193	0.416794	0.00860214	0.00855254	-0.00834284	0.593035
Tb427_090036100.1	69.0862	74.5167	0.109166	0.176422	67.2727	70.3171	0.0638556	0.119221	65.7419	70.9718	0.110432	0.00355191
Tb427_060010900.1	69.1828	69.8568	0.0139875	0.859168	75.9444	71.967	-0.0776081	0.50734	72.7459	72.489	-0.00510483	0.93189
Tb427_100130700.1	256.403	250.753	-0.0321473	0.564769	197.344	184.487	-0.0971979	0.238641	228.797	250.068	0.128249	0.175573
Tb427_040034100.1	14.0473	12.7901	-0.135259	0.184273	16.1659	16.3615	0.0173568	0.770482	16.0408	17.6459	0.137585	0.00576066
Tb427_000412600.1	0.0131526	0.0129658	-0.0206333	0.124387	0.0186844	0.0124866	-0.581449	0.332739	0.0129475	0.0128729	-0.00834284	0.593035
Tb427_000482200.1	0.0102068	0.00697652	-0.548954	0.502594	0.0186007	0.0328609	0.821018	0.664194	0.0100477	0.00998977	-0.00834284	0.995791
Tb427_030033200.1	68.802	74.8246	0.121061	0.249948	64.9565	68.9864	0.0868378	0.340005	66.9402	70.836	0.0816104	0.212479
Tb427_000143100.1	0.0115982	0.0114335	-0.0206333	0.124387	0.011424	0.0110109	-0.053128	0.00212355	0.0114174	0.0113515	-0.00834284	0.593035
Tb427_100155900.1	585.353	574.495	-0.0270108	0.200417	616.15	508.71	-0.276438	0.0103922	538.477	526.535	-0.0323557	0.536154
Tb427_110025400.1	4.50462	3.19844	-0.494037	0.0389849	3.49454	3.31867	-0.074499	0.742328	3.70857	4.48405	0.273939	0.0582573
Tb427_050032100.1	168.291	140.539	-0.259988	0.00245358	116.604	108.134	-0.108792	0.0188211	130.533	133.011	0.0271325	0.41384
Tb427_100005200.1	114.809	106.906	-0.102889	0.45458	121.962	96.097	-0.343872	0.0126622	112.486	118.195	0.071422	0.145369
Tb427_100103500.1	51.4893	64.3166	0.32092	0.000419192	57.0784	73.3316	0.361492	5.23015e-05	49.3383	51.6331	0.0655874	0.350709
Tb427_000430100.1	0.0094155	0.0092818	-0.0206333	0.124387	0.0133755	0.00893877	-0.581449	0.332739	0.00926872	0.00921528	-0.00834284	0.593035
Tb427_100120300.1	150.341	168.099	0.161077	0.0996793	163.188	149.58	-0.125619	0.20979	144.135	139.133	-0.050959	0.560495
Tb427_060013900.1	3.04743	3.99075	0.389066	0.0203973	3.96298	3.89948	-0.023304	0.831434	3.06876	2.51256	-0.288497	0.0255165
Tb427_000138600.1	0.00892265	0.00879595	-0.0206333	0.985725	0.0256981	0.0288731	0.168063	0.83978	0.0182705	0.0153211	-0.253998	0.381838
Tb427_100006300.1	199.571	191.017	-0.0631954	0.487226	179.885	153.646	-0.227461	0.0252421	171.648	177.856	0.0512598	0.519971
Tb427_070018300.1	33.6082	38.4695	0.194903	0.177062	33.2019	35.5989	0.100568	0.315158	29.2035	29.8171	0.0299999	0.629103
Tb427_000806600.1	0.677755	1.08303	0.676234	0.000497014	0.546523	0.823672	0.591788	0.0358626	0.736943	0.741748	0.00937695	0.978751
Tb427_110042700.1	127.367	182.049	0.515341	1.6132e-05	139.95	163.828	0.227271	0.0264449	120.757	125.5	0.0555819	0.331425
Tb427_110006800.1	56.388	73.6706	0.3857	0.00365324	66.6084	76.583	0.201319	0.00434075	53.8423	57.3149	0.0901718	0.0750066
Tb427_090020800.1	44.5282	56.7293	0.349374	0.102212	44.8521	56.4444	0.331654	0.00296942	41.3798	43.5465	0.0736284	0.258121
Tb427_030050200.1	148.56	146.657	-0.018597	0.7912	147.756	142.55	-0.0517523	0.482387	133.637	147.363	0.141053	0.0572955
Tb427_070011200.1	32.241	37.553	0.220034	0.045654	34.1927	39.8859	0.222189	0.0113693	32.4779	35.2365	0.117612	0.0304066
Tb427_100158100.1	31.052	41.0462	0.402564	0.000167341	38.1637	39.7477	0.0586689	0.269391	32.7453	35.459	0.114867	0.0835432
Tb427_000648000.1	0.00142388	0.00140367	-0.0206333	0.124387	0.0014025	0.00135179	-0.053128	0.00212355	0.00140169	0.00139361	-0.00834284	0.593035
Tb427_000123100.1	0.0050627	0.00499081	-0.0206333	0.124387	0.00498666	0.00480636	-0.053128	0.00212355	0.00498378	0.00495504	-0.00834284	0.593035
Tb427_100103700.1	9.4437	13.6821	0.534862	0.00492278	12.9761	18.2455	0.491682	0.00456282	13.0131	14.8054	0.186158	0.0800014
Tb427_100152400.1	24.7686	25.6555	0.0507546	0.256472	26.7482	30.2288	0.176483	0.0122924	27.0906	28.8301	0.0897813	0.0166657
Tb427_040052600.1	23.3578	32.151	0.460957	0.000416666	26.48	35.7412	0.432688	1.80926e-05	23.765	26.4415	0.153966	0.0441863
Tb427_110159600.1	35.5385	42.5981	0.261407	0.124306	40.9595	45.386	0.148048	0.213289	38.8186	44.4474	0.19535	0.0199215
Tb427_110042600.1	50.7697	74.3667	0.550689	0.00579479	55.4887	70.3405	0.34216	0.000163822	49.8895	54.9728	0.139982	0.0202043
Tb427_090033600.1	0.0874899	0.185073	1.0809	0.0211246	0.153998	0.222445	0.530542	0.176337	0.120288	0.138804	0.20655	0.55021
Tb427_090006400.1	40.0903	41.8287	0.0612395	0.507425	38.8582	36.0131	-0.109696	0.0722284	34.7231	34.9414	0.00904119	0.945785
Tb427_060014400.1	45.3498	47.2327	0.0586884	0.236182	59.1771	57.62	-0.0384694	0.27082	48.7951	53.9846	0.14581	0.0914999
Tb427_080022700.1	60.3458	57.4156	-0.0718123	0.462511	55.6307	53.1774	-0.0650681	0.449561	56.0328	58.5115	0.0624492	0.524944
Tb427_080040200.1	6.89791	5.56054	-0.310935	0.144772	6.88185	7.27234	0.0796226	0.474514	7.95285	8.55972	0.106092	0.297195
Tb427_080057900.1	1797.88	1917.11	0.0926319	0.474555	1317.47	1181.95	-0.156597	0.167959	1490.47	1514.49	0.0230736	0.828977
Tb427_050029800.1	16.9799	19.3593	0.189201	0.051979	17.5677	24.3975	0.473808	0.0015054	21.8086	24.6754	0.178176	0.0323442
Tb427_010023400.1	30.312	28.7258	-0.0775416	0.118841	31.3902	31.312	-0.00359747	0.914616	31.1472	32.931	0.0803423	0.0352481
Tb427_000827300.1	0.0820567	0.0691089	-0.247749	0.605793	0.0789908	0.0996321	0.334925	0.144201	0.0406817	0.0369011	-0.140719	0.866469
Tb427_000009800.1	0.45529	1.25269	1.46017	0.000438095	0.100856	2.22217	4.4616	0.00028703	0.231184	0.39543	0.774377	0.00127214
Tb427_090037600.1	9.79617	9.93984	0.0210049	0.678351	10.8618	10.9991	0.0181221	0.83929	10.1759	10.9014	0.0993573	0.26448
Tb427_080012700.1	40.0191	30.5599	-0.389048	0.0906507	33.5368	33.5711	0.00147557	0.990502	39.1615	38.1325	-0.0384126	0.464133
Tb427_000485500.1	8.33258	10.1446	0.283877	0.0390943	8.64025	13.0281	0.59248	0.00373649	8.83127	7.81074	-0.177162	0.0014091
Tb427_000128900.1	0.00945038	0.00931618	-0.0206333	0.124387	0.00930842	0.00897187	-0.053128	0.00212355	0.00930305	0.01334	0.519978	0.378157
Tb427_110064700.1	19.0294	20.3663	0.0979546	0.165793	20.6475	30.2768	0.552246	0.000323572	22.124	24.4645	0.145081	0.00471732
Tb427_030013900.1	12.5166	13.8647	0.147575	2.16219e-06	14.907	15.6445	0.069664	0.264537	14.4041	15.8826	0.140964	0.026783
Tb427_040022000.1	43.9026	54.0252	0.299326	0.037466	52.7853	55.2635	0.0661898	0.239379	45.5016	50.6156	0.153664	0.0760499
Tb427_000534100.1	0.0453789	0.0181389	-1.32293	0.0818812	0.0309913	0.0510784	0.720848	0.380114	0.0410817	0.021352	-0.944128	0.45794
Tb427_020025400.1	47.9053	57.6973	0.26832	0.0523604	47.5039	50.7583	0.0955961	0.244503	42.5669	41.6383	-0.0318196	0.363893
Tb427_100137300.1	47.3046	50.767	0.101911	0.0516892	48.9454	46.2122	-0.0829001	0.309448	47.4906	44.6507	-0.0889599	0.200408
Tb427_010011700.1	18.0747	14.4172	-0.32618	0.228226	15.313	19.0704	0.316581	0.0241459	17.9253	16.9603	-0.0798343	0.457965
Tb427_060045600.1	56.7318	70.3224	0.309825	0.0148158	67.3387	76.2752	0.179777	0.00275205	60.8605	63.2407	0.0553455	0.297828
Tb427_000675000.1	0.0611552	0.0206178	-1.56859	0.114856	0.0297112	0.0339529	0.192527	0.847427	0.0296941	0.02047	-0.536664	0.377646
Tb427_050039100.1	21.2618	18.4158	-0.207316	0.10522	21.5862	24.5642	0.186449	0.0500585	24.241	25.706	0.0846582	0.232724
Tb427_020005200.1	65.4757	60.3372	-0.117912	0.0472077	71.4257	53.4721	-0.417657	0.0221806	59.5925	62.0882	0.0591875	0.393624
Tb427_000358500.1	8.13072	8.20986	0.0139741	0.942597	8.7538	10.0479	0.198917	0.371928	9.08792	9.56981	0.074539	0.336136
Tb427_030048000.1	37.1236	50.3208	0.438817	0.0377519	36.9473	47.9843	0.377094	0.00289534	34.4879	36.4445	0.07961	0.531713
Tb427_030024600.1	25.0648	28.1059	0.165213	0.41161	25.9818	25.3508	-0.0354705	0.742678	21.2786	24.1593	0.183174	0.0333971
Tb427_050016600.1	36.1349	34.6381	-0.0610307	0.356372	37.2197	40.9357	0.137292	0.0384166	37.2563	38.5531	0.0493629	0.346298
Tb427_090051400.1	26.4684	33.3642	0.334033	0.0159869	33.9966	38.0799	0.16364	0.0341539	29.3422	31.2166	0.0893338	0.143701
Tb427_070028100.1	29.1497	31.3259	0.103876	0.102767	32.0353	36.2247	0.177309	0.0015635	32.34	33.88	0.067112	0.24745
Tb427_110062800.1	16.9166	18.607	0.137411	0.00941411	19.7577	23.3336	0.239992	0.000106668	19.7768	21.9172	0.148253	0.0126377
Tb427_000283100.1	0.00531584	0.00524035	-0.0206333	0.124387	0.0100161	0.0124462	0.313384	0.800255	0.010885	0.0128312	0.237312	0.797466
Tb427_100164800.1	27.0044	31.451	0.219912	8.89136e-05	29.9594	35.1493	0.230487	0.00102375	29.852	31.299	0.0682883	0.21567
Tb427_030053300.1	27.9682	34.0797	0.285128	0.102129	29.053	31.5487	0.118895	0.197059	28.2679	30.9607	0.131275	0.0977323
Tb427_000718300.1	0.00977625	0.00963743	-0.0206333	0.124387	0.0096294	0.00928125	-0.053128	0.00212355	0.00962385	0.00956836	-0.00834284	0.593035
Tb427_110160200.1	22.3085	23.7207	0.0885538	0.016459	25.4424	27.3249	0.102984	0.057072	21.8999	23.7276	0.115638	0.0661108
Tb427_080088900.1	37.4486	37.0647	-0.0148667	0.890984	28.6333	29.8424	0.0596685	0.406061	32.5118	37.6696	0.212438	0.0987976
Tb427_070070500.1	22.4309	29.933	0.41625	0.0227309	27.9684	32.0804	0.197894	0.101662	25.7489	25.2454	-0.0284934	0.729364
Tb427_030022300.1	53.7465	62.1914	0.210545	0.177067	61.5765	69.4878	0.174379	0.283496	57.7356	60.4958	0.0673756	0.53178
Tb427_110129100.1	2.1205	1.39959	-0.599406	0.000466649	1.622	1.22265	-0.407762	0.0523578	1.44995	1.16854	-0.311297	0.137852
Tb427_080039300.1	29.8571	39.5277	0.404791	0.000984115	34.1627	40.4523	0.243797	0.00324548	30.0366	30.6016	0.0268842	0.800499
Tb427_100047000.1	54.2099	60.2111	0.151475	0.436875	56.4547	50.2273	-0.168624	0.198837	48.0217	50.7182	0.0788178	0.6294
Tb427_030051800.1	76.9649	94.3582	0.293948	0.000626103	82.6446	97.2803	0.235227	0.024279	76.1516	74.6796	-0.0281596	0.535723
Tb427_000551100.1	0.0160478	0.0158199	-0.0206333	0.124387	0.0227973	0.0152353	-0.581449	0.332739	0.0157976	0.0226528	0.519978	0.385738
Tb427_060044700.1	27.9437	36.565	0.38794	0.00971792	29.4567	37.0111	0.32936	0.0144622	25.2331	29.0748	0.204453	0.0039223
Tb427_000463700.1	0.0143348	0.032973	1.20176	3.67946e-08	0.00678796	0.0479771	2.8213	0.00945132	0.00678404	0.0115337	0.765633	0.426358
Tb427_100005700.1	163.442	163.84	0.00350756	0.970498	157.203	139.539	-0.171957	0.110606	146.489	141.97	-0.0452038	0.646203
Tb427_030046300.1	36.9959	26.7964	-0.465326	0.000233589	33.159	21.6559	-0.614639	0.00123168	33.2417	30.9226	-0.104333	0.148439
Tb427_060035900.1	49.0381	61.2703	0.321285	0.000607195	48.6825	68.624	0.495309	0.00206758	43.3519	45.1779	0.0595229	0.136598
Tb427_010011900.1	5.31465	4.37047	-0.282185	0.25328	5.437	6.62803	0.285769	0.0152483	4.95654	6.08054	0.294868	0.0556084
Tb427_090087300.1	94.4093	115.524	0.291188	0.0283755	97.1583	110.475	0.185311	0.0576219	91.61	91.8333	0.00351283	0.954975
Tb427_030038900.1	66.8941	55.0623	-0.280813	0.0529898	74.6348	85.5493	0.196906	0.00420319	70.2039	61.7936	-0.184094	0.135144
Tb427_110106600.1	34.2602	43.9239	0.358472	0.00016467	39.5502	52.3176	0.403612	0.021914	39.6418	45.3699	0.194716	0.0271965
Tb427_100163800.1	74.3801	60.6491	-0.29443	0.0161818	67.5601	64.3763	-0.0696425	0.295426	65.1114	60.7532	-0.0999504	0.0214136
Tb427_110143000.1	21.7409	28.0546	0.367824	0.00680916	22.5152	25.9881	0.206955	0.00964444	20.7699	22.0531	0.0864836	0.252347
Tb427_030041500.1	36.3895	43.6873	0.263694	0.000431883	46.2474	51.4173	0.152884	0.00807154	42.2984	45.8944	0.117717	0.0613233
Tb427_000658600.1	12.3633	11.3279	-0.12618	0.0849328	11.8431	12.0421	0.0240416	0.738037	11.9649	12.7181	0.0880763	0.276926
Tb427_000046400.1	0.0102064	0.0100615	-0.0206333	0.124387	0.0100531	0.00968962	-0.053128	0.00212355	0.0100473	0.00998936	-0.00834284	0.593035
Tb427_000368300.1	0.00839343	0.00827424	-0.0206333	0.124387	0.00826735	0.00796844	-0.053128	0.00212355	0.0104102	0.011848	0.186645	0.777899
Tb427_000570400.1	0.0340227	0.0161242	-1.07727	0.114292	0.0232357	0.0297045	0.354336	0.757852	0.0232223	0.0332992	0.519978	0.52402
Tb427_070074100.1	27.3126	32.0905	0.232578	0.0537459	29.3213	31.1586	0.0876801	0.266465	26.6972	25.7604	-0.0515347	0.200805
Tb427_060038900.1	0.208544	0.370117	0.827631	0.00825242	0.320051	0.418243	0.386041	0.237354	0.406337	0.420394	0.0490639	0.77573
Tb427_070070000.1	21.7393	26.4298	0.281857	0.0240739	25.0016	27.6353	0.144495	0.0909824	24.1692	24.6701	0.0295914	0.593333
Tb427_050018700.1	153.966	110.077	-0.484095	0.0290773	115.978	150.317	0.374151	0.027525	161.462	135.4	-0.25396	0.019563
Tb427_090054500.1	45.7341	41.7661	-0.130939	0.497267	50.1584	59.2547	0.240438	0.107331	45.669	40.1816	-0.184681	0.0199524
Tb427_070036700.1	20.9202	20.2852	-0.0444721	0.809248	24.0509	28.2254	0.230906	0.0731077	25.4192	25.5599	0.00796742	0.937896
Tb427_100038100.1	24.7202	31.5967	0.354085	0.00635958	28.117	29.5092	0.0697235	0.108773	26.8435	29.0284	0.112896	0.309902
Tb427_060006600.1	0.215759	0.288594	0.419617	0.465278	0.352707	0.740857	1.07072	0.0357148	0.478706	0.424415	-0.173662	0.618083
Tb427_000349900.1	0.005218	0.0051439	-0.0206333	0.124387	0.00513962	0.00495379	-0.053128	0.00212355	0.00513666	0.00510704	-0.00834284	0.593035
Tb427_000213100.1	0.00518618	0.00511254	-0.0206333	0.124387	0.00510828	0.00710104	0.475193	0.420461	0.00510533	0.0050759	-0.00834284	0.593035
Tb427_100016500.1	28.2343	37.5708	0.412162	0.0104627	28.4961	32.1552	0.174285	0.0162184	30.1629	33.5164	0.152092	0.00131588
Tb427_060055100.1	39.5539	29.8328	-0.40692	0.207999	31.2304	45.2684	0.535553	0.0278009	39.0975	28.5919	-0.451471	0.0074613
Tb427_030022500.1	38.9724	45.0429	0.208846	0.251515	37.633	43.8622	0.220979	0.0821104	34.129	34.9198	0.0330497	0.63649
Tb427_000674300.1	0.384527	0.271347	-0.502945	0.292802	0.337155	0.60594	0.845765	0.121099	0.390865	0.584935	0.581606	0.330296
Tb427_060025500.1	41.6788	55.0838	0.402314	0.00151649	43.4488	45.4041	0.0635079	0.422734	37.886	33.715	-0.168275	0.104055
Tb427_000758800.1	0.00558745	0.00550811	-0.0206333	0.124387	0.00550352	0.00530454	-0.053128	0.00212355	0.00550035	0.00546863	-0.00834284	0.593035
Tb427_060021200.1	74.1214	85.3028	0.202703	0.00228024	83.1009	89.4067	0.105519	0.0172782	73.9722	75.1968	0.0236882	0.469346
Tb427_000801800.1	0.123634	0.189755	0.61807	0.344702	0.173976	0.23767	0.450072	0.167808	0.215267	0.483082	1.16614	0.01447
Tb427_100107400.1	26.435	27.6037	0.0624091	0.0357435	26.2981	28.2341	0.102483	0.0094102	25.9151	27.6451	0.0932304	0.324874
Tb427_070045600.1	19.4416	18.6029	-0.0636158	0.582452	22.0724	25.4645	0.206245	0.0116246	22.1856	23.2777	0.0693197	0.448919
Tb427_030029800.1	9.59398	12.8866	0.425671	0.047128	12.7384	17.8817	0.489292	0.000594036	10.5605	12.2885	0.218632	0.120854
Tb427_110174600.1	33.7148	41.3602	0.294859	0.000650367	37.4324	42.9546	0.198524	0.00192961	35.6492	38.301	0.103509	0.0720468
Tb427_100026500.1	30.4533	39.638	0.380284	0.0035673	35.5539	38.6112	0.119009	0.0753308	32.0221	32.2727	0.011245	0.795916
Tb427_090088000.1	27.5788	37.9528	0.460647	0.00205037	30.6573	36.2125	0.240256	0.0134445	26.0175	26.3262	0.0170182	0.707657
Tb427_080053100.1	64.1969	80.5719	0.327772	0.111938	67.4194	69.4489	0.042788	0.498896	59.8242	62.283	0.0581086	0.563125
Tb427_070014200.1	232.551	289.854	0.317782	0.219351	214.433	191.858	-0.160486	0.149581	184.902	190.178	0.0405966	0.756159
Tb427_020027000.1	40.3673	44.5463	0.142121	0.0507238	50.0611	43.3622	-0.207252	0.00480886	41.6379	41.5282	-0.00380738	0.962633
Tb427_070080600.1	31.1983	31.9181	0.0329094	0.561368	36.045	38.7528	0.104505	0.0952365	36.7063	35.3745	-0.0533175	0.193712
Tb427_110122000.1	11.6948	11.5698	-0.015505	0.919965	14.7747	17.9865	0.283786	0.0145434	15.8715	17.1129	0.108643	0.106513
Tb427_000407100.1	0.00519674	0.00512295	-0.0206333	0.124387	0.00511869	0.00493362	-0.053128	0.00212355	0.00737816	0.00508623	-0.536664	0.36274
Tb427_050037000.1	47.7954	44.358	-0.107677	0.413193	49.1102	56.5476	0.203442	0.0265188	49.2194	52.3529	0.0890439	0.122572
Tb427_040018300.1	78.758	90.606	0.202182	0.0183088	83.691	97.5676	0.221329	0.0173177	72.307	71.2156	-0.0219421	0.815076
Tb427_100023600.1	745.621	548.298	-0.443482	0.00449982	1048.79	439.166	-1.25588	0.000435819	605.804	568.188	-0.0924827	0.0673136
Tb427_100089700.1	68.4509	92.0124	0.42676	0.016339	66.2406	96.2288	0.538753	0.000250406	60.7988	59.6444	-0.0276577	0.730333
Tb427_050028700.1	0.00489751	0.00482796	-0.0206333	0.124387	0.00482394	0.00464953	-0.053128	0.00212355	0.00695332	0.00479336	-0.536664	0.361233
Tb427_090043000.1	133.818	190.838	0.512079	0.188632	127.972	104.975	-0.285789	0.058015	101.101	108.237	0.0984001	0.687727
Tb427_040021300.1	38.0956	38.7469	0.0244561	0.761645	37.1471	39.4242	0.0858311	0.0805722	37.9603	43.3996	0.19319	0.123353
Tb427_100014400.1	22.8719	26.0082	0.185393	0.0126619	26.4744	29.624	0.162169	0.00156446	24.1921	24.7607	0.0335141	0.655415
Tb427_110144200.1	64.3152	79.6733	0.308937	0.136808	67.0417	67.424	0.00820359	0.913588	59.2074	63.2126	0.0944359	0.394236
Tb427_000394600.1	0.0126317	0.0124523	-0.0206333	0.124387	0.012442	0.0172956	0.475193	0.420662	0.0124348	0.0178306	0.519978	0.385738
Tb427_000816700.1	0.0130797	0.0250879	0.939661	0.0356032	0.0323884	0.032496	0.00478437	0.991489	0.0195837	0.0411318	1.0706	0.00692813
Tb427_090021400.1	37.0558	44.2552	0.256146	0.0714838	40.4205	41.0699	0.0229929	0.679329	35.5044	37.9681	0.0967863	0.141015
Tb427_000306200.1	0.0101477	0.0100036	-0.0206333	0.988213	0.0128862	0.047119	1.87048	0.062848	0.0246362	0.0155759	-0.661462	0.144426
Tb427_000683500.1	0.535932	0.660702	0.301949	0.0914937	0.692693	0.810397	0.226413	0.314373	0.777129	1.11491	0.520707	0.031777
Tb427_010023600.1	33.991	41.786	0.29787	0.00311928	40.4909	43.7914	0.113052	0.105415	37.9593	39.8162	0.0689054	0.294092
Tb427_110005100.1	9.34785	10.3057	0.140738	0.213949	10.2845	11.1897	0.121697	0.144867	10.222	10.4079	0.0260035	0.704676
Tb427_050048600.1	0.0137676	0.0135721	-0.0206333	0.124387	0.0135608	0.0130705	-0.053128	0.00212355	0.013553	0.0134749	-0.00834284	0.593035
Tb427_100088800.1	199.172	165.082	-0.270827	0.000156232	168.464	134.719	-0.322489	0.00206855	181.351	182.668	0.01044	0.765987
Tb427_100083500.1	69.2531	66.2834	-0.0632308	0.0614084	75.433	67.7858	-0.154213	0.00744939	67.6395	65.7878	-0.0400461	0.209597
Tb427_000059400.1	0.0210876	0.0207882	-0.0206333	0.124387	0.0207709	0.0200199	-0.053128	0.00212355	0.0207589	0.0206392	-0.00834284	0.593035
Tb427_000406500.1	0.0140748	0.00811409	-0.794609	0.358994	0.00810734	0.00781421	-0.053128	0.00212355	0.00810266	0.00805594	-0.00834284	0.593035
Tb427_000236300.1	0.00649263	0.00640043	-0.0206333	0.124387	0.0063951	0.00616388	-0.053128	0.00212355	0.00639141	0.00635456	-0.00834284	0.593035
Tb427_100046700.1	122.08	154.605	0.340759	0.0419313	139.726	122.912	-0.184979	0.0649159	116.085	124.901	0.10561	0.246595
Tb427_100152900.1	30.2903	31.3951	0.0516845	0.515439	33.0182	37.7106	0.191707	0.000169961	32.6568	34.0015	0.0582146	0.181145
Tb427_000066100.1	0.00528282	0.0052078	-0.0206333	0.124387	0.00520347	0.00501533	-0.053128	0.00212355	0.00520046	0.00517048	-0.00834284	0.593035
Tb427_110156400.1	50.0159	69.6064	0.476834	0.0147867	51.5329	58.8298	0.191053	0.0584756	44.2087	47.0446	0.0896966	0.227653
Tb427_110017600.1	34.6252	36.2721	0.0670379	0.634416	34.7497	40.2068	0.21044	0.121041	37.0174	48.6501	0.394237	0.00552464
Tb427_100020900.1	42.6433	42.996	0.0118818	0.848766	51.7281	69.5745	0.427612	0.00144625	42.3746	34.3632	-0.302337	0.049186
Tb427_080082200.1	55.4159	86.4293	0.641222	0.00643371	91.9267	129.232	0.491406	0.00817597	79.1268	97.3061	0.298363	0.0242789
Tb427_000358000.1	0.00480528	0.00473704	-0.0206333	0.124387	0.0047331	0.00456197	-0.053128	0.00212355	0.00473037	0.00470309	-0.00834284	0.593035
Tb427_050013000.1	38.6631	57.2383	0.566022	0.00334332	43.656	54.5637	0.321762	0.00187848	36.9352	38.8063	0.0712976	0.244102
Tb427_090082200.1	28.3629	29.0836	0.0362022	0.503049	27.2724	30.3979	0.15653	0.0106068	24.4234	25.9345	0.086609	0.168243
Tb427_030019600.1	29.213	32.2413	0.142301	0.0812958	31.2679	31.7844	0.0236363	0.479347	29.2438	30.8086	0.0752025	0.175332
Tb427_110050800.1	36.3523	47.2257	0.377527	0.00154751	42.6082	48.7817	0.195209	0.00279526	35.5389	38.3875	0.111239	0.0972582
Tb427_110033300.1	19.7978	20.6716	0.0623115	0.557522	22.0103	25.2393	0.197495	0.0258846	21.8466	23.1509	0.0836621	0.0971272
Tb427_000749700.1	0.00752685	0.0222599	1.56433	1.28184e-08	0.00741379	0.0148637	1.00351	0.129579	0.00740951	0.0106247	0.519978	0.385738
Tb427_000686200.1	0.00945038	0.0134363	0.507688	0.384165	0.00930842	0.00897187	-0.053128	0.00212355	0.00930305	0.00924941	-0.00834284	0.593035
Tb427_050030400.1	45.1191	53.9068	0.256729	0.115958	49.1601	66.2894	0.431291	0.00111482	47.2678	49.9311	0.0790797	0.338279
Tb427_070050400.1	159.271	166.138	0.0609021	0.221756	167.635	171.304	0.0312382	0.262492	147.796	151.289	0.0336975	0.252453
Tb427_100123700.1	37.4611	46.5988	0.314897	0.0563572	41.2841	42.9103	0.0557365	0.2395	39.0866	42.966	0.136521	0.072563
Tb427_000093100.1	0.00708778	0.00698714	-0.0206333	0.124387	0.00698132	0.0067289	-0.053128	0.00212355	0.00697729	0.010005	0.519978	0.378157
Tb427_100161800.1	8.61361	6.58257	-0.387967	0.0552942	6.88393	6.75784	-0.0266705	0.883875	7.95464	9.20679	0.210901	0.268096
Tb427_100069800.1	24.4168	25.542	0.0649983	0.0557747	25.763	24.24	-0.0879114	0.189679	25.786	25.8368	0.00284045	0.967734
Tb427_110068300.1	10.3095	12.731	0.304361	0.00325591	11.1078	12.9569	0.222142	0.0101149	9.80167	10.3503	0.0785692	0.0256558
Tb427_060037800.1	20.72	27.2532	0.395398	0.00509541	23.5814	31.3359	0.410171	0.000366848	23.0358	25.4702	0.144931	0.174448
Tb427_100017900.1	16.1959	8.52773	-0.925393	0.156137	11.3334	16.3527	0.528943	0.247007	24.3344	18.5644	-0.390463	0.0312665
Tb427_000296900.1	0.0231964	0.022867	-0.0206333	0.124387	0.022848	0.0220219	-0.053128	0.00212355	0.0228348	0.0227031	-0.00834284	0.593035
Tb427_020031000.1	25.281	32.0376	0.341711	0.0207823	28.247	31.4426	0.15462	0.000776245	27.982	30.173	0.108761	0.18513
Tb427_110162100.1	21.0986	28.6166	0.439704	0.008133	26.974	28.8704	0.0980237	0.227566	22.4873	23.8087	0.0823783	0.360541
Tb427_110067700.1	32.6409	25.9193	-0.332656	0.221744	34.731	30.9697	-0.165365	0.149042	35.8691	34.1742	-0.0698345	0.440822
Tb427_050023100.1	184.199	175.445	-0.0702449	0.312016	202.018	209.129	0.0499095	0.217942	195.198	207.269	0.0865665	0.205932
Tb427_000558900.1	0.0386606	0.0549665	0.507688	0.384165	0.0549207	0.052935	-0.053128	0.9471	0.0380579	0.0545726	0.519978	0.385738
Tb427_000384500.1	0.00547554	0.00539779	-0.0206333	0.124387	0.0123476	0.0141103	0.192527	0.848246	0.00979461	0.00675204	-0.536664	0.400742
Tb427_000618800.1	0.0193303	0.0190558	-0.0206333	0.124387	0.01904	0.0183516	-0.053128	0.00212355	0.019029	0.0189192	-0.00834284	0.593035
Tb427_100030000.1	4.76802	5.67914	0.252282	0.00680978	6.91915	7.69726	0.153751	0.136361	5.75696	6.46844	0.16811	0.215356
Tb427_020010800.1	0.00659897	0.00650526	-0.0206333	0.124387	0.00649985	0.00626484	-0.053128	0.00212355	0.0064961	0.00645864	-0.00834284	0.593035
Tb427_100010900.1	24.5728	28.3597	0.206782	0.0171606	28.4637	28.2319	-0.011796	0.822072	25.2599	27.7325	0.134728	0.0260954
Tb427_100134700.1	10.4126	8.81238	-0.240721	0.61226	10.6664	17.4469	0.709897	0.0325251	10.1626	10.8029	0.0881434	0.602037
Tb427_000010400.1	0.0915452	0.140311	0.61607	0.165548	0.0545305	0.272239	2.31974	0.000652903	0.104191	0.917343	3.13823	4.04698e-05
Tb427_100006500.1	28.3419	23.0968	-0.295246	0.141716	28.3343	27.4857	-0.0438666	0.353418	30.2938	27.8623	-0.120708	0.0747597
Tb427_050048800.1	0.0137676	0.0135721	-0.0206333	0.124387	0.0135608	0.0130705	-0.053128	0.00212355	0.013553	0.0134749	-0.00834284	0.593035
Tb427_040036000.1	47.7124	46.6594	-0.0321959	0.850932	46.3974	54.5832	0.234415	0.0149736	43.7324	49.6784	0.183917	0.103232
Tb427_080035600.1	43.3366	54.2857	0.324986	0.0961963	49.77	51.5251	0.0500002	0.552498	44.2863	48.2751	0.124421	0.0756306
Tb427_110111300.1	24.3009	31.6746	0.382315	2.26526e-07	31.9632	32.7815	0.0364729	0.589958	25.5261	26.5316	0.0557376	0.270084
Tb427_100062300.1	43.0578	48.7999	0.180603	0.01571	50.413	53.2621	0.0793134	0.0361646	48.7877	47.4216	-0.0409715	0.647174
Tb427_060030600.1	19.2555	17.7651	-0.116226	0.741558	23.0545	30.8021	0.417981	0.085694	21.2444	19.2174	-0.144668	0.304534
Tb427_110171700.1	10.0265	10.4627	0.0614452	0.233266	11.5265	11.5999	0.0091667	0.925547	11.8487	13.6768	0.206997	0.138204
Tb427_100150600.1	21.3459	22.6377	0.0847665	0.177847	24.6192	25.361	0.0428282	0.544823	25.1858	27.002	0.100454	0.14027
Tb427_040023600.1	27.2631	39.0736	0.519244	0.003959	32.4679	34.3864	0.082826	0.403599	26.7494	26.2775	-0.0256823	0.276416
Tb427_070040900.1	38.0521	33.9949	-0.162658	0.0526632	38.458	37.7185	-0.0280102	0.388541	38.4143	38.0735	-0.0128538	0.668665
Tb427_000034500.1	0.0109983	0.0108421	-0.0206333	0.124387	0.0108331	0.0104414	-0.053128	0.00212355	0.0108268	0.0107644	-0.00834284	0.593035
Tb427_050014900.1	74.4391	78.6999	0.0803013	0.00388803	84.9467	83.4455	-0.0257241	0.233382	75.8239	78.829	0.0560736	0.25274
Tb427_060031300.1	51.2581	63.6332	0.312	0.0515812	55.6077	64.4669	0.213273	0.0671159	57.2757	58.3955	0.0279325	0.248629
Tb427_110056000.1	14.5852	16.1121	0.143639	0.392958	13.55	18.2938	0.433058	0.00306825	15.019	16.6969	0.152796	0.156767
Tb427_110121900.1	8.29906	7.71548	-0.105191	0.701902	9.29425	11.0276	0.246708	0.1761	8.91178	8.04419	-0.147766	0.128494
Tb427_000670400.1	0.0185203	0.0217958	0.234938	0.512022	0.0340248	0.10286	1.59603	0.000147895	0.0233576	0.0233548	-0.000174315	0.999765
Tb427_110161100.1	80	92.0129	0.201835	0.095636	93.2858	90.2232	-0.0481587	0.562827	83.1085	95.925	0.206911	0.0349871
Tb427_000723400.1	0.147564	0.172614	0.226212	0.462514	0.265236	0.382693	0.528912	0.0360484	0.293946	0.26698	-0.138819	0.762691
Tb427_090030000.1	29.8186	36.1314	0.277041	0.0111438	32.1739	35.4262	0.138926	0.00384318	33.701	37.7012	0.161818	0.104161
Tb427_040038200.1	44.4431	53.9728	0.280273	0.062429	45.8542	52.9088	0.206454	0.00919887	44.8215	47.4561	0.0824031	0.3404
Tb427_000068300.1	0.0141756	0.0139743	-0.0206333	0.124387	0.0139626	0.0134578	-0.053128	0.00212355	0.0139546	0.0138741	-0.00834284	0.593035
Tb427_040036100.1	80.2315	82.626	0.042426	0.708647	77.7428	70.5606	-0.139846	0.150198	68.7694	74.06	0.106929	0.053903
Tb427_000816400.1	0.00386289	0.0132017	1.77297	0.0273408	0.00548757	0.0107232	0.966503	0.17228	0.00380267	0.00786426	1.0483	0.114554
Tb427_000674400.1	0.221495	0.125768	-0.816502	0.0072777	0.185607	0.314636	0.761432	0.0560923	0.203212	0.242363	0.254181	0.48257
Tb427_070013300.1	45.9537	39.4457	-0.220312	0.0626401	40.4609	35.4052	-0.192567	0.039538	40.4461	40.0655	-0.0136396	0.809019
Tb427_050008900.1	26.3463	29.5141	0.163805	0.294999	25.2105	30.1555	0.258397	0.102601	22.9445	24.704	0.106596	0.363815
Tb427_070079900.1	14.0156	13.4609	-0.0582581	0.81864	18.0834	20.7382	0.197625	0.190232	19.065	19.1523	0.00659136	0.947501
Tb427_070019300.1	42.2282	53.0371	0.328795	0.015746	49.2237	48.946	-0.00816206	0.924816	49.2844	54.9923	0.158101	0.0360612
Tb427_000205900.1	0.0108579	0.0107037	-0.0206333	0.124387	0.0106948	0.0103081	-0.053128	0.00212355	0.0106886	0.010627	-0.00834284	0.593035
Tb427_110129000.1	59.2412	36.9237	-0.682054	0.0167801	36.1139	29.5971	-0.287099	0.00263258	44.1243	40.1064	-0.13774	0.164137
Tb427_100091500.1	0.222977	0.155487	-0.520095	0.112417	0.487513	0.21606	-1.17401	0.0191034	0.141587	0.158114	0.159278	0.762509
Tb427_110094300.1	57.893	70.9369	0.293148	0.0720017	64.6427	63.4639	-0.0265517	0.676387	54.4928	57.7896	0.0847449	0.140105
Tb427_100045400.1	29.2445	35.8112	0.292244	0.00552816	33.8506	38.6745	0.1922	0.0137498	30.6638	32.3076	0.0753372	0.193362
Tb427_110023200.1	39.6362	48.2911	0.28494	0.000105374	47.4222	49.8622	0.0723838	0.159693	42.1207	40.446	-0.0585348	0.312585
Tb427_010028900.1	11.1017	8.35074	-0.410809	0.0807539	10.1538	10.2444	0.0128128	0.849392	12.236	12.9273	0.0792886	0.272982
Tb427_100142400.1	59.2991	59.7818	0.011696	0.871268	54.4007	73.1104	0.426451	0.00220723	54.6477	56.1342	0.0387177	0.382606
Tb427_090068300.1	53.4276	66.4755	0.315236	0.00877223	57.1018	65.9995	0.208921	0.00588835	54.6727	59.2415	0.115786	0.027572
Tb427_000624000.1	0.00537179	0.00529551	-0.0206333	0.124387	0.00763109	0.0050998	-0.581449	0.337727	0.0130415	0.00525756	-1.31064	0.129849
Tb427_100167300.1	28.0337	38.4232	0.454815	0.000479954	31.9585	45.7726	0.518288	3.97842e-05	27.0576	29.6122	0.130161	0.180747
Tb427_090037500.1	35.3043	35.4311	0.00517085	0.944252	36.1495	34.7366	-0.0575198	0.431424	34.9836	33.3133	-0.0705784	0.149391
Tb427_100051600.1	42.7525	40.7956	-0.0675963	0.43284	47.6564	47.2831	-0.0113447	0.923218	48.9652	57.1237	0.222331	0.0795205
Tb427_110068700.1	42.8201	40.1937	-0.0913205	0.0963097	44.8485	39.4838	-0.1838	0.0288278	41.1296	42.1939	0.0368579	0.492895
Tb427_100102500.1	30.963	41.2488	0.413808	0.00322187	33.0001	39.4571	0.257811	0.0398546	29.0474	28.2461	-0.0403589	0.665132
Tb427_000233700.1	0.0205774	0.0202852	-0.0206333	0.124387	0.0202683	0.0195355	-0.053128	0.00212355	0.0202566	0.0201398	-0.00834284	0.593035
Tb427_000407800.1	0.00981385	0.0096745	-0.0206333	0.124387	0.00966644	0.00931694	-0.053128	0.00212355	0.00966086	0.00960516	-0.00834284	0.593035
Tb427_110058000.1	48.7952	64.1623	0.394987	0.0038158	44.3803	65.9071	0.570512	0.000280881	42.8915	43.1544	0.00881653	0.86537
Tb427_110065900.1	37.2588	41.7303	0.163515	0.034808	37.819	39.2907	0.0550768	0.393628	36.1022	40.0509	0.149747	0.00196867
Tb427_110055300.1	24.932	26.7187	0.0998487	0.150903	26.421	25.4693	-0.0529287	0.230257	26.7427	29.4576	0.139497	0.0278903
Tb427_070041400.1	77.7024	91.4542	0.23509	0.124086	82.6687	77.0479	-0.101585	0.331424	76.1188	78.8446	0.050759	0.350386
Tb427_000306300.1	0.00741745	0.00731212	-0.0206333	0.124387	0.00730603	0.0101561	0.475193	0.416794	0.00730182	0.00725971	-0.00834284	0.593035
Tb427_020016900.1	73.5532	76.5107	0.0568727	0.211137	80.6181	83.5963	0.0523349	0.370971	71.7626	75.7433	0.0778847	0.00210316
Tb427_040031600.1	33.0693	29.4857	-0.165478	0.350455	34.2456	35.0384	0.0330157	0.752901	35.9651	33.036	-0.12256	0.0198449
Tb427_100108700.1	28.7925	34.814	0.273976	0.0252078	30.2058	35.6379	0.238586	0.00564733	30.5964	33.0303	0.110428	0.0603134
Tb427_100100700.1	13.1519	14.5195	0.142714	0.045818	14.7623	18.5631	0.330522	0.000631663	16.1631	16.4531	0.0256533	0.692657
Tb427_000839000.1	11.0781	11.3393	0.0336264	0.484313	10.1799	13.9631	0.455893	0.00449087	10.4854	10.7471	0.0355751	0.545447
Tb427_100126000.1	31.7608	34.425	0.116211	0.770041	36.8379	42.6063	0.209873	0.199877	35.0365	27.1874	-0.365921	0.000765826
Tb427_000522600.1	0.0104574	0.0103089	-0.0206333	0.124387	0.0103003	0.00992789	-0.053128	0.00212355	0.0102944	0.010235	-0.00834284	0.593035
Tb427_090060400.1	40.3348	50.0336	0.310874	0.0292883	48.3333	57.4457	0.249182	0.00324267	42.1649	43.823	0.0556482	0.48941
Tb427_000441000.1	0.0135723	0.0133796	-0.0206333	0.124387	0.0133685	0.0185836	0.475193	0.416794	0.0133608	0.0132837	-0.00834284	0.593035
Tb427_000198500.1	0.0349534	0.0344571	-0.0206333	0.124387	0.0344284	0.0331836	-0.053128	0.00212355	0.0344086	0.0342101	-0.00834284	0.593035
Tb427_100026700.1	33.4058	35.9727	0.106806	0.413092	28.4392	32.1852	0.178516	0.0075655	33.0944	34.8012	0.0725489	0.41228
Tb427_080037300.1	34.5847	39.0636	0.175691	0.0302177	41.2044	45.6771	0.148673	0.0586203	33.6794	36.6783	0.123062	0.165645
Tb427_090019100.1	32.0246	40.8614	0.351559	0.0573596	36.1089	37.6389	0.0598682	0.60598	33.9339	36.3749	0.100217	0.404753
Tb427_110161000.1	93.7294	99.5797	0.0873491	0.191796	83.7894	91.0756	0.120297	0.122697	82.0769	90.7355	0.144691	0.228165
Tb427_110108600.1	55.6739	68.7249	0.303833	0.0734146	57.3863	71.1997	0.311164	0.00502402	51.4933	52.8372	0.0371711	0.600051
Tb427_020009100.1	3.18712	3.42883	0.105463	0.6232	3.22938	4.23699	0.391781	0.00172696	2.45655	3.1302	0.349625	0.128749
Tb427_000555500.1	0.00722995	0.00845033	0.225022	0.820047	0.0102708	0.033314	1.69759	0.0335994	0.00711724	0.0174514	1.29395	0.0945702
Tb427_000192900.1	0.0059236	0.00404887	-0.548954	0.502594	0.00280499	0.0151223	2.43061	0.000118952	0.00280338	0.00401985	0.519978	0.3787
Tb427_100039800.1	61.9468	62.8815	0.0216055	0.685944	58.5911	61.3014	0.0652385	0.102152	56.6493	57.2557	0.0153622	0.77583
Tb427_030056200.1	39.8853	43.5724	0.127555	0.00102526	42.3583	42.6754	0.0107604	0.868404	36.2479	38.6609	0.0929772	0.0785438
Tb427_070034100.1	0.0093924	0.00925903	-0.0206333	0.124387	0.00925132	0.00891683	-0.053128	0.00212355	0.00924598	0.00919267	-0.00834284	0.593035
Tb427_000765300.1	0.00291279	0.00287143	-0.0206333	0.124387	0.00286903	0.0027653	-0.053128	0.00212355	0.00286738	0.00285085	-0.00834284	0.593035
Tb427_050039200.1	30.7195	33.7683	0.136513	0.162277	33.2988	44.0731	0.40443	0.00349974	33.9432	35.5086	0.065047	0.561336
Tb427_000288800.1	0.0150448	0.0266961	0.827364	1.63688e-07	0.0297165	0.0555938	0.90366	0.122625	0.024773	0.0200379	-0.306038	0.543013
Tb427_000025400.1	2.23035	0.518046	-2.10612	0.00115239	1.696	0.274824	-2.62556	0.000816987	1.49059	2.06142	0.467755	0.00125068
Tb427_040006700.1	41.7724	53.1497	0.347512	0.0816503	41.9945	43.243	0.042265	0.608354	36.1897	41.3146	0.191069	0.0809907
Tb427_000167500.1	0.00553493	0.00545633	-0.0206333	0.124387	0.0134453	0.00757855	-0.827104	0.389566	0.025705	0.0428527	0.737337	0.214924
Tb427_030007900.1	37.6515	48.7544	0.372825	0.0246249	40.0783	40.0752	-0.000109831	0.999284	36.9032	36.7408	-0.00636277	0.933283
Tb427_080086700.1	18.1232	23.2262	0.357915	4.36118e-06	20.9984	22.6911	0.111845	0.0882419	18.9242	19.7151	0.0590684	0.312849
Tb427_110031700.1	16.3014	16.7645	0.0404143	0.530096	18.255	22.8967	0.326846	0.002146	17.5922	18.4433	0.068159	0.180019
Tb427_110074400.1	31.5813	45.5448	0.528214	1.69756e-06	40.1156	44.2269	0.140762	0.11901	31.9928	32.507	0.0230045	0.648217
Tb427_110179400.1	33.478	35.7725	0.0956374	0.0402302	36.1778	35.6295	-0.0220325	0.666957	34.3329	35.1107	0.0323202	0.59812
Tb427_080036500.1	25.2148	27.9799	0.15012	0.00358676	29.7197	32.3824	0.123792	0.0373721	28.3694	31.3535	0.14429	0.0298458
Tb427_050029300.1	43.2058	48.3993	0.163761	0.19949	43.5427	47.3202	0.120024	0.197481	45.4012	47.2937	0.0589173	0.0421405
Tb427_100082200.1	33.5989	30.6859	-0.130836	0.126422	37.6638	31.6866	-0.249305	0.0321312	35.8795	37.626	0.068569	0.339567
Tb427_100155100.1	55.2612	49.4957	-0.158962	0.00043847	46.0654	41.1855	-0.161546	0.0332353	50.9535	54.9659	0.109355	0.0395393
Tb427_070062500.1	25.7418	31.936	0.311072	0.00270861	30.295	35.4108	0.225111	0.0103148	26.051	28.0704	0.107715	0.0595666
Tb427_030033100.1	34.9124	47.1866	0.434639	0.0282877	41.0224	44.0132	0.101527	0.249267	33.5724	35.8348	0.0940862	0.378125
Tb427_000745700.1	0.0322894	0.0388868	0.268223	0.522952	0.0432223	0.0490058	0.181176	0.673329	0.0373549	0.075627	1.0176	0.0291359
Tb427_000006400.1	0.00589133	0.0102169	0.794295	0.128775	0.00330757	0.00806655	1.28618	0.239085	0.0117579	0.023445	0.995648	0.0331884
Tb427_110126000.1	0.0677981	0.108627	0.680066	0.0560804	0.141167	0.213314	0.595577	0.657959	0.226201	0.232934	0.0423181	0.849376
Tb427_080086100.1	49.4751	61.7499	0.319735	0.00151319	52.3218	63.4915	0.279151	0.00112411	48.8733	49.6474	0.022671	0.24251
Tb427_070014100.1	548.985	632.799	0.204981	0.432642	486.307	418.771	-0.215705	0.0349783	455.945	494.863	0.118169	0.57232
Tb427_030029700.1	21.8517	26.6833	0.288188	0.00018076	23.6298	27.6992	0.229234	0.0110607	21.445	24.5244	0.19358	0.0620595
Tb427_030049900.1	21.8828	25.1566	0.201142	0.155596	27.7876	27.4088	-0.0198022	0.857249	26.3758	32.6286	0.306924	0.00314049
Tb427_000421800.1	0.0173578	0.0171114	-0.0206333	0.124387	0.0170971	0.0237668	0.475193	0.420461	0.0170872	0.0169887	-0.00834284	0.593035
Tb427_050034900.1	40.5296	53.1521	0.391149	0.0104877	44.7544	59.004	0.398783	0.0035015	39.446	38.1002	-0.0500797	0.491592
Tb427_100097100.1	23.4346	25.265	0.108499	0.164209	28.5038	26.2713	-0.117667	0.092766	26.2286	27.8251	0.0852461	0.232696
Tb427_090082500.1	493.252	571.619	0.212727	0.112275	540.828	398.449	-0.440775	0.00546933	402.098	420.395	0.0641961	0.440138
Tb427_000692100.1	0.0216237	0.0213167	-0.0206333	0.124387	0.0212989	0.0205289	-0.053128	0.00212355	0.0212866	0.0211639	-0.00834284	0.593035
Tb427_000820200.1	0.00139661	0.00137678	-0.0206333	0.124387	0.00137563	0.00132589	-0.053128	0.00212355	0.00137484	0.00136691	-0.00834284	0.593035
Tb427_110069200.1	30.2243	22.7124	-0.412228	0.00753791	31.347	30.8091	-0.0249685	0.657049	31.5133	34.0011	0.109623	0.136653
Tb427_070052600.1	65.9572	56.9421	-0.212034	0.0291619	63.0127	59.8248	-0.0748989	0.0329973	64.763	66.3458	0.0348335	0.294487
Tb427_000040600.1	0.00305581	0.00434466	0.507688	0.384165	0.00514687	0.0125523	1.28618	0.240224	0.00902452	0.0119007	0.399121	0.379497
Tb427_000639400.1	3.93539	4.01815	0.0300251	0.665015	4.17341	5.07102	0.281049	0.00518767	4.0824	4.42295	0.11559	0.109011
Tb427_070011900.1	24.5756	31.4338	0.355088	0.0366492	28.7141	31.9312	0.153204	0.0242125	26.7875	28.626	0.0957683	0.106609
Tb427_100033800.1	18.8214	16.8315	-0.161205	0.448793	20.1376	23.141	0.20056	0.103371	21.6188	22.0808	0.0305052	0.683555
Tb427_100117100.1	56.7985	89.8387	0.661485	0.00834163	68.3448	86.213	0.335074	0.00666177	58.2957	63.4748	0.122793	0.149904
Tb427_000754600.1	3.69776	3.45282	-0.0988748	0.327529	3.0633	4.85463	0.664276	0.00988982	4.08411	3.64056	-0.165862	0.0217745
Tb427_000548900.1	0.011277	0.0160332	0.507688	0.534831	0.00770156	0.0154407	1.00351	0.129443	0.00769711	0.0110371	0.519978	0.3787
Tb427_000755900.1	9.19117	7.20803	-0.350644	0.0470942	9.55857	7.75402	-0.301851	0.000840925	8.99856	9.94903	0.144863	0.169069
Tb427_040057200.1	31.3594	35.6565	0.18527	0.000132499	37.5568	43.7446	0.220034	0.0316434	38.1284	36.7231	-0.0541785	0.460697
Tb427_100089000.1	44.7831	49.4181	0.142084	0.0738673	43.7541	46.0426	0.073551	0.051491	42.6619	42.3313	-0.0112255	0.769832
Tb427_090079800.1	22.4616	24.5191	0.126446	0.00189157	27.3526	28.4188	0.0551649	0.466797	25.833	28.7492	0.154306	0.0706052
Tb427_070032900.1	0.00940394	0.0092704	-0.0206333	0.124387	0.00926268	0.00892778	-0.053128	0.00212355	0.00925734	0.00920396	-0.00834284	0.593035
Tb427_100079900.1	52.1411	70.6587	0.438446	0.058634	55.7965	57.6574	0.0473314	0.380084	47.768	49.512	0.0517352	0.462
Tb427_070076300.1	12.6604	13.7401	0.11807	0.828785	6.63506	8.37635	0.336213	0.136492	7.9723	12.4437	0.642347	0.0144439
Tb427_000831400.1	0.00895299	0.00882586	-0.0206333	0.124387	0.00881851	0.00849967	-0.053128	0.00212355	0.00881342	0.0087626	-0.00834284	0.593035
Tb427_000778600.1	0.117504	0.147061	0.323702	0.0961865	0.145442	0.210892	0.53606	0.046196	0.121653	0.0962079	-0.338543	0.392004
Tb427_000563900.1	0.0296698	0.0292485	-0.0206333	0.124387	0.0292241	0.0281675	-0.053128	0.00212355	0.0292073	0.0290388	-0.00834284	0.593035
Tb427_000320200.1	0.00946459	0.00786939	-0.266288	0.788177	0.00786284	0.0227357	1.53183	0.111478	0.00931705	0.00541723	-0.782319	0.366245
Tb427_070022600.1	30.4191	35.1318	0.207799	0.228449	33.3891	33.2977	-0.00395578	0.954183	29.6559	30.8284	0.0559388	0.646412
Tb427_000700200.1	0.0131085	0.0198722	0.600248	0.0342172	0.0278437	0.0349247	0.326893	0.434306	0.0277292	0.0300084	0.113962	0.707351
Tb427_100017300.1	87.0604	100.128	0.201751	0.000734191	88.8771	106.395	0.259547	0.00352266	83.9373	90.2573	0.104731	0.00264459
Tb427_000374700.1	0.00700989	0.00691035	-0.0206333	0.124387	0.00995816	0.00665496	-0.581449	0.332739	0.00995241	0.00989502	-0.00834284	0.991561
Tb427_000206900.1	0.00323397	0.00459796	0.507688	0.384165	0.00955618	0.0112349	0.233479	0.815863	0.00459148	0.004565	-0.00834284	0.991708
Tb427_070072700.1	16.1176	18.1589	0.172041	0.0111407	16.3053	17.4652	0.0991355	0.166095	17.3226	17.7481	0.0350065	0.28634
Tb427_000454600.1	0.0218086	0.0214989	-0.0206333	0.124387	0.021481	0.0207043	-0.053128	0.00212355	0.0214686	0.0213448	-0.00834284	0.593035
Tb427_050026100.1	41.0854	51.1744	0.316798	0.00859372	46.0713	61.7003	0.421407	0.00249857	43.6979	47.8022	0.129513	0.0587829
Tb427_050011200.1	13.8289	15.8958	0.20096	0.0021155	16.6073	16.9671	0.0309211	0.547122	16.7381	15.6411	-0.0977972	0.0915826
Tb427_010029500.1	27.5618	37.123	0.429645	0.00233084	31.1328	46.5438	0.580153	0.00014494	29.074	30.814	0.083855	0.452999
Tb427_100161300.1	14.267	15.2936	0.100244	0.227425	14.8584	18.5165	0.317533	0.00622387	15.6935	16.6151	0.0823293	0.326608
Tb427_070008200.1	29.7627	31.1963	0.0678718	0.187501	33.761	34.8308	0.0450089	0.304145	32.2429	34.2686	0.0879084	0.00676368
Tb427_000763900.1	0.00732517	0.0104147	0.507688	0.384165	0.00721514	0.00695427	-0.053128	0.00212355	0.0104	0.0071694	-0.536664	0.377646
Tb427_000055900.1	0.00724887	0.00714593	-0.0206333	0.124387	0.00713998	0.00688183	-0.053128	0.00212355	0.00713586	0.00709472	-0.00834284	0.593035
Tb427_060043500.1	20.899	23.2742	0.155297	0.144139	20.1088	32.7527	0.703789	6.32534e-05	22.8708	26.994	0.239134	0.0227852
Tb427_090064400.1	65.8589	67.6331	0.0383515	0.784896	68.4659	58.1045	-0.236735	0.0614396	61.5406	60.9282	-0.0144286	0.882397
Tb427_100064400.1	89.1895	116.099	0.380409	0.0119039	90.2445	98.5023	0.12632	0.0353378	85.6184	88.0261	0.0400102	0.526512
Tb427_000749400.1	0.853842	0.624557	-0.451134	0.324138	0.582359	1.22691	1.07504	0.00454616	1.25738	0.991269	-0.343078	0.181514
Tb427_000577700.1	0.0597233	0.0739814	0.308868	0.484137	0.0848421	0.0672245	-0.335794	0.599672	0.106549	0.02512	-2.08462	0.0903753
Tb427_100013700.1	26.9821	31.2941	0.213886	0.133889	28.9245	31.6044	0.127831	0.305155	30.2229	30.1562	-0.00318823	0.933445
Tb427_110061300.1	44.2962	57.7283	0.382094	5.43084e-05	49.264	61.0768	0.310092	0.00128382	44.5754	46.5683	0.0630991	0.378929
Tb427_100122600.1	43.0678	46.1502	0.0997251	0.00133544	47.3465	53.3021	0.170932	0.0316879	43.3695	44.3424	0.0320057	0.502745
Tb427_100136900.1	37.6236	43.8644	0.221414	0.00235492	43.5271	46.0298	0.0806541	0.239945	38.307	38.6373	0.0123886	0.807634
Tb427_000569400.1	0.0186248	0.0381911	1.03601	0.125793	0.0183451	0.0367796	1.00351	0.129579	0.0183345	0.0182288	-0.00834284	0.593035
Tb427_070016400.1	38.4617	40.1518	0.0620436	0.268758	45.9165	53.5929	0.22303	0.00342051	43.3717	43.161	-0.00702422	0.824719
Tb427_110075800.1	78.6002	105.868	0.429663	0.0584063	84.5663	90.9562	0.105089	0.122933	73.699	72.1209	-0.0312282	0.842499
Tb427_110034700.1	24.4174	29.352	0.265548	0.00106879	27.9369	32.0981	0.200318	0.0014749	26.75	28.4729	0.0900491	0.0793532
Tb427_110183700.1	46.0217	54.8192	0.252368	0.0641257	49.053	49.8667	0.0237372	0.383018	44.0889	45.7184	0.0523599	0.309581
Tb427_090035700.1	27.4577	32.5177	0.244017	0.09263	32.407	34.1011	0.0735135	0.333104	31.7853	35.6523	0.165635	0.0221402
Tb427_070032300.1	135.622	128.562	-0.0771268	0.479039	127.876	110.035	-0.216786	0.0307085	114.996	115.146	0.00188748	0.981034
Tb427_000060800.1	0.00934653	0.0092138	-0.0206333	0.124387	0.00920613	0.00887328	-0.053128	0.00212355	0.00920082	0.00914777	-0.00834284	0.593035
Tb427_000532200.1	0.00685914	0.00676174	-0.0206333	0.124387	0.00675611	0.00651184	-0.053128	0.00212355	0.00675222	0.00671328	-0.00834284	0.593035
Tb427_000184100.1	0.00722833	0.00712569	-0.0206333	0.124387	0.00711976	0.00686234	-0.053128	0.00212355	0.00711565	0.00707462	-0.00834284	0.593035
Tb427_090066100.1	228.87	171.844	-0.413435	7.02133e-05	218.779	130.68	-0.743438	7.33692e-05	198.914	172.399	-0.206394	0.116614
Tb427_100167800.1	31.2481	42.1821	0.432864	0.00598019	36.8479	41.6153	0.175533	0.0276153	33.2969	33.4404	0.00620424	0.92115
Tb427_110054400.1	40.9043	47.5969	0.218615	0.16938	43.3911	44.8298	0.0470596	0.551509	45.7593	47.328	0.0486274	0.504986
Tb427_030009400.1	268.075	255.189	-0.0710744	0.313068	237.925	239.54	0.00975835	0.87499	226.643	234.241	0.0475709	0.36939
Tb427_000749500.1	1.14651	0.985753	-0.217957	0.0617609	1.45116	1.72309	0.24779	0.0379359	1.15955	1.10098	-0.0747759	0.345656
Tb427_100138600.1	23.5348	28.1883	0.260296	0.000103188	28.6219	32.1511	0.167747	0.0316822	26.0568	25.6108	-0.0249057	0.68496
Tb427_000021400.1	0.0259645	0.0253955	-0.0319663	0.799811	0.0276551	0.0545813	0.980859	0.0698146	0.0217929	0.114971	2.39934	0.0167916
Tb427_100080000.1	32.4522	43.8438	0.434058	0.0106675	37.4268	39.9887	0.0955224	0.138926	33.0839	35.4304	0.098858	0.0503477
Tb427_110179800.1	55.3529	50.8358	-0.122815	0.125432	55.429	49.8141	-0.154086	0.00586271	55.6123	53.8796	-0.0456626	0.449206
Tb427_050022500.1	63.1293	83.1623	0.39762	0.0633566	73.1915	72.6356	-0.0109995	0.896205	57.5489	61.9485	0.10628	0.220249
Tb427_110006900.1	40.0355	53.8438	0.427498	0.00404688	48.7021	58.8443	0.272919	0.0109379	41.477	45.209	0.124301	0.104265
Tb427_100112200.1	16.8935	18.7406	0.149696	0.578614	20.608	10.427	-0.982874	0.0101782	14.6597	13.1008	-0.162197	0.30023
Tb427_080053800.1	51.7087	49.3312	-0.0679065	0.493342	55.5383	48.5005	-0.195484	0.00539744	51.1092	48.7077	-0.0694319	0.403335
Tb427_000472500.1	0.00528282	0.0052078	-0.0206333	0.124387	0.0075047	0.00723336	-0.053128	0.9471	0.00750037	0.010755	0.519978	0.52402
Tb427_100160500.1	242.296	202.772	-0.256911	0.000118625	193.757	178.191	-0.120822	0.0907637	226.875	226.197	-0.00431755	0.913553
Tb427_000771100.1	0.00248533	0.00245003	-0.0206333	0.124387	0.00244799	0.00235949	-0.053128	0.00212355	0.00352858	0.00243247	-0.536664	0.377646
Tb427_040030800.1	56.7952	47.5263	-0.257043	0.0261873	60.6481	55.156	-0.136946	0.00937264	54.0771	47.9603	-0.173178	0.0191711
Tb427_000497500.1	2.50795	2.79221	0.154896	0.42407	2.78205	4.06453	0.54694	0.00209067	2.57977	2.60742	0.015379	0.89082
Tb427_020014200.1	2.21815	3.00095	0.436057	0.0652304	2.89996	3.44253	0.247437	0.0988079	1.95434	2.24196	0.198077	0.282909
Tb427_100150200.1	33.529	42.3758	0.337833	0.00427207	38.5614	46.7205	0.276899	0.0157326	36.3483	35.315	-0.0416051	0.774885
Tb427_000266300.1	0.00474275	0.00467541	-0.0206333	0.124387	0.00673749	0.00450261	-0.581449	0.328165	0.00466882	0.0046419	-0.00834284	0.593035
Tb427_100108900.1	10.8738	24.7229	1.18499	0.00141407	7.98767	49.0149	2.61737	0.00151851	4.61941	4.12106	-0.164693	0.0310843
Tb427_000678800.1	2.20162	2.26075	0.0382329	0.709858	2.16575	3.49274	0.689493	0.0180511	2.87523	3.25884	0.180682	0.375686
Tb427_000688800.1	0.028777	0.0422577	0.554297	0.0027448	0.0114018	0.0380692	1.73936	0.033679	0.0348801	0.0246045	-0.503485	0.260261
Tb427_000596500.1	0.0218709	0.0215603	-0.0206333	0.124387	0.0215424	0.0207635	-0.053128	0.00212355	0.0215299	0.0214058	-0.00834284	0.593035
Tb427_070005500.1	158.527	171.565	0.114021	0.363784	126.732	118.136	-0.101337	0.367529	139.687	157.779	0.175702	0.0520914
Tb427_000758300.1	0.106285	0.0905066	-0.231839	0.444853	0.128582	0.122096	-0.0746735	0.702509	0.0874436	0.141545	0.694832	0.0152121
Tb427_110062400.1	24.4841	26.4669	0.112346	0.00234584	28.8308	34.8725	0.274475	0.00348581	29.1933	29.6873	0.0242092	0.420591
Tb427_100057700.1	668.524	792.556	0.245534	0.386411	595.722	514.521	-0.21141	0.0561436	587.003	688.844	0.230809	0.135878
Tb427_100030800.1	115.078	118.437	0.041507	0.583711	111.443	106.061	-0.0714135	0.376455	106.526	114.936	0.109615	0.240917
Tb427_090051700.1	31.0396	37.0884	0.256854	0.00267683	35.1187	38.545	0.134303	0.0296026	30.6326	31.8851	0.0578155	0.415594
Tb427_100112300.1	0.00992841	0.00978743	-0.0206333	0.124387	0.00977928	0.0094257	-0.053128	0.00212355	0.00977364	0.00971728	-0.00834284	0.593035
Tb427_060015600.1	42.986	42.5822	-0.0136146	0.827648	39.4665	46.1046	0.224282	0.00554752	36.4416	36.2922	-0.00592764	0.850665
Tb427_000022100.1	0.00298433	0.00294195	-0.0206333	0.124387	0.0029395	0.00408621	0.475193	0.416794	0.00423705	0.00292087	-0.536664	0.36274
Tb427_080085600.1	13.3333	15.1073	0.180215	4.83816e-05	16.0271	15.8792	-0.0133697	0.846478	14.3019	14.9684	0.0657086	0.393977
Tb427_100088700.1	26.1618	28.8873	0.142977	0.215678	31.0312	33.4885	0.109944	0.176805	29.3483	27.7482	-0.0808816	0.266399
Tb427_110092900.1	8.50444	9.98092	0.230956	0.000246353	9.72705	13.9814	0.523437	0.000305558	9.96888	12.2729	0.299974	0.00449752
Tb427_040035300.1	0.319221	0.32548	0.0280159	0.870575	0.205014	0.342022	0.738369	0.110899	0.231614	0.272009	0.231929	0.462558
Tb427_070063400.1	39.8381	35.7015	-0.158164	0.0636389	31.8227	29.5156	-0.108576	0.233087	33.2659	34.3502	0.0462736	0.0539056
Tb427_040005900.1	62.5044	70.9406	0.182655	0.0727545	56.4015	74.3645	0.39888	0.000507031	59.7922	58.5981	-0.0291042	0.425196
Tb427_000743300.1	0.0084304	0.00831069	-0.0206333	0.124387	0.00830377	0.00800354	-0.053128	0.00212355	0.00829898	0.00825113	-0.00834284	0.593035
Tb427_050052200.1	174.194	135.863	-0.358546	0.0481287	179.665	141.676	-0.342713	0.0069156	172.369	147.911	-0.220776	0.0037036
Tb427_110038400.1	20.2744	22.8127	0.170176	0.0518824	24.3657	29.555	0.278553	0.00162576	23.3339	27.1733	0.219764	0.0130241
Tb427_040039200.1	7.73057	8.22642	0.0896896	0.443396	7.4669	8.34125	0.159754	0.075626	7.16173	7.59894	0.0854885	0.156479
Tb427_080072000.1	4.85739	5.82861	0.262972	0.187515	5.88736	7.70407	0.388	0.0269485	5.37784	6.2322	0.212714	0.28432
Tb427_020021300.1	38.6876	35.8678	-0.109186	0.305154	40.1794	42.4837	0.0804555	0.0930133	39.3541	40.3169	0.03487	0.306299
Tb427_080035900.1	36.9514	52.0818	0.495151	0.0156995	49.0175	54.6661	0.15735	0.0233568	37.2284	38.0908	0.0330407	0.628216
Tb427_100078900.1	83.3727	70.4256	-0.243475	0.10425	78.0306	73.6529	-0.0832978	0.232004	80.4207	91.0152	0.178541	0.0973961
Tb427_000799000.1	0.0425914	0.121802	1.51591	0.00796703	0.124055	0.160721	0.373578	0.422636	0.0828848	0.234981	1.50337	0.0130877
Tb427_000189000.1	0.00539451	0.0053179	-0.0206333	0.124387	0.00531348	0.00512136	-0.053128	0.00212355	0.00531041	0.00527979	-0.00834284	0.593035
Tb427_050017800.1	65.1756	73.4533	0.172495	0.0779811	67.3432	68.967	0.0343733	0.596091	64.9023	71.3079	0.135792	0.000395501
Tb427_090074800.1	25.4217	29.0882	0.194371	0.00674867	31.318	34.9242	0.157235	0.0381526	27.1089	30.2259	0.157018	0.00436922
Tb427_000660600.1	0.00278255	0.00395615	0.507688	0.384165	0.00879107	0.023377	1.41098	0.240365	0.00497741	0.0178167	1.83976	0.104761
Tb427_080011000.1	70.3544	72.9372	0.052014	0.0853303	72.1623	70.1748	-0.0402927	0.472006	69.1705	70.0319	0.0178546	0.81026
Tb427_100097700.1	35.3856	42.0174	0.247823	0.0799802	31.9748	35.067	0.133182	0.0473556	32.3662	34.4503	0.0900313	0.0201875
Tb427_040019100.1	84.8627	74.4879	-0.188125	0.133495	87.1276	80.4376	-0.115259	0.0213456	87.4963	80.9822	-0.111616	0.00955892
Tb427_090092100.1	2.39831	2.8234	0.235414	0.179014	2.16544	2.98458	0.462872	0.0322064	1.43726	1.42001	-0.0174161	0.920073
Tb427_110034500.1	36.3943	41.4988	0.189358	0.0814031	41.6103	38.7114	-0.104179	0.0561365	36.5377	38.9895	0.0936996	0.221821
Tb427_070038300.1	21.1815	23.705	0.162386	0.0575688	23.3923	31.4711	0.427994	0.00166355	23.2215	24.4958	0.0770716	0.30739
Tb427_000340100.1	0.0109983	0.0108421	-0.0206333	0.124387	0.0108331	0.0104414	-0.053128	0.00212355	0.0108268	0.0107644	-0.00834284	0.593035
Tb427_100099800.1	30.6594	37.0601	0.273537	0.00157833	37.2837	44.5091	0.255554	0.000997282	32.4395	32.7002	0.0115462	0.850973
Tb427_110043000.1	72.8906	50.1596	-0.539205	0.00020094	54.9529	49.6916	-0.145192	0.0463082	69.5827	68.891	-0.014415	0.774236
Tb427_040050300.1	37.2659	42.8806	0.202467	0.0541838	37.4644	42.0224	0.165637	0.0643303	36.011	34.1703	-0.0756942	0.13303
Tb427_040034300.1	33.0622	37.984	0.200211	0.152185	39.7979	37.2522	-0.0953648	0.113819	33.9083	38.3084	0.176024	0.0224237
Tb427_110020500.1	10.2374	11.3142	0.14429	0.00986108	12.5155	16.4009	0.390056	0.000129268	13.3915	14.728	0.137236	0.0051869
Tb427_000092000.1	0.00582557	0.0119456	1.03601	0.125793	0.00827573	0.00553061	-0.581449	0.328165	0.00573476	0.00570169	-0.00834284	0.593035
Tb427_100007700.1	36.2938	48.3049	0.412446	0.0236579	42.0494	45.6891	0.119766	0.13395	34.749	42.0138	0.273892	0.00214815
Tb427_060011000.1	18.4534	19.6193	0.0883929	0.232561	18.4379	23.7481	0.36514	9.86662e-05	17.8181	16.916	-0.0749504	0.344808
Tb427_100144600.1	24.4756	30.7809	0.330687	0.00168537	31.1524	34.152	0.132627	0.0266917	29.4908	30.8948	0.0670983	0.0711043
Tb427_080019700.1	33.0406	36.3087	0.136077	0.208447	41.7116	44.7741	0.102217	0.162833	41.9504	46.2149	0.139673	0.0444254
Tb427_110147700.1	69.3218	66.3162	-0.0639478	0.70149	55.712	45.1498	-0.303269	0.0501108	53.688	54.7877	0.0292529	0.776886
Tb427_020009000.1	30.1949	37.8695	0.326732	4.02556e-05	29.615	35.6501	0.267579	0.0287751	26.607	29.2965	0.138921	0.138475
Tb427_000552500.1	0.0115633	0.00790368	-0.548954	0.502594	0.0113896	0.050784	2.15666	0.0159773	0.0306095	0.0113174	-1.43544	0.0621406
Tb427_000024300.1	0.00331233	0.0067921	1.03601	0.125793	0.00326258	0.00654107	1.00351	0.129579	0.0032607	0.00467562	0.519978	0.385738
Tb427_100053600.1	78.7512	85.3294	0.115741	0.105961	81.2352	75.1633	-0.112077	0.143065	73.6897	71.1278	-0.051049	0.389701
Tb427_100040200.1	86.5423	63.5214	-0.446163	0.00889824	68.6558	61.8025	-0.151715	0.0854904	79.3272	78.7066	-0.0113315	0.704351
Tb427_000273600.1	0.473082	0.580201	0.294463	0.226312	0.750627	0.787762	0.0696645	0.447147	0.594863	0.667739	0.166728	0.402124
Tb427_090025900.1	20.6609	20.689	0.00196489	0.987236	20.8169	26.4327	0.344569	0.00590925	22.0632	22.4697	0.0263375	0.72481
Tb427_110106200.1	41.521	45.1347	0.120395	0.163585	42.779	42.5097	-0.00910985	0.918321	41.7102	42.1799	0.0161565	0.866739
Tb427_090047800.1	18.9937	24.567	0.371202	0.000444861	23.5456	29.4513	0.322873	0.00179029	22.1115	24.4089	0.142614	0.0289128
Tb427_100142900.1	915.109	981.169	0.100557	0.653718	738.328	666.646	-0.147342	0.283079	779.538	817.241	0.0681411	0.464581
Tb427_020022800.1	12.8766	15.1879	0.238171	0.0736783	15.0465	15.5134	0.0440862	0.317826	14.0795	16.2305	0.205117	0.0532179
Tb427_100125700.1	41.3645	48.5904	0.23228	0.0825549	52.6214	50.2107	-0.0676559	0.296248	44.2724	54.0876	0.288889	0.00262315
Tb427_000171100.1	0.00516519	0.00509184	-0.0206333	0.124387	0.0050876	0.00490365	-0.053128	0.00212355	0.00733336	0.00505535	-0.536664	0.361233
Tb427_100014900.1	38.8313	37.501	-0.0502901	0.0541759	48.6399	44.4789	-0.12902	0.0935078	40.4468	43.5511	0.106685	0.262662
Tb427_050046800.1	0.27338	0.418955	0.615888	0.127232	0.4846	0.566719	0.225838	0.323065	0.29891	0.57131	0.934562	0.0420735
Tb427_020012700.1	25.427	21.4431	-0.24585	0.119303	23.4648	21.4171	-0.131733	0.0161755	24.7646	27.8335	0.168543	0.249221
Tb427_000061100.1	0.021442	0.0211376	-0.0206333	0.124387	0.02112	0.0203563	-0.053128	0.00212355	0.0211078	0.0209861	-0.00834284	0.593035
Tb427_070032800.1	0.00940394	0.0092704	-0.0206333	0.124387	0.00926268	0.00892778	-0.053128	0.00212355	0.00925734	0.00920396	-0.00834284	0.593035
Tb427_070071500.1	23.2843	25.4645	0.12913	0.10607	31.0532	34.1373	0.136604	0.0277254	28.0547	26.2217	-0.0974816	0.141185
Tb427_000207900.1	0.00502284	0.00495151	-0.0206333	0.124387	0.00713537	0.00687739	-0.053128	0.94679	0.00494454	0.00709014	0.519978	0.3787
Tb427_100116700.1	29.9035	16.7838	-0.833247	1.01469e-05	16.5027	14.889	-0.148456	0.253819	17.1399	10.537	-0.701901	0.0269955
Tb427_000307700.1	0.0117585	0.0115916	-0.0206333	0.124387	0.016704	0.0161001	-0.053128	0.946274	0.0115752	0.0165981	0.519978	0.3787
Tb427_030031300.1	9.05893	9.10774	0.00775268	0.919619	9.86658	12.4041	0.330198	0.00736809	10.1893	10.2899	0.0141793	0.878563
Tb427_100043000.1	1523.67	1720.03	0.174888	0.508354	1272.23	1218.04	-0.0627968	0.654806	1408.22	1601.44	0.185504	0.288685
Tb427_110006500.1	41.6437	38.382	-0.117667	0.0516186	43.7577	45.1534	0.0452949	0.271644	42.9602	46.1798	0.104261	0.0621644
Tb427_100128100.1	10.0963	10.609	0.0714617	0.695892	13.1195	15.0791	0.200844	0.0165254	11.4324	13.6272	0.253371	0.220396
Tb427_000652800.1	0.0578317	0.0693499	0.262032	0.315457	0.0599144	0.115254	0.943838	0.130042	0.0456734	0.0587272	0.362674	0.35813
Tb427_090006900.1	26.1375	31.0533	0.248627	0.0164196	31.3609	39.4946	0.332686	0.00726698	26.1402	28.3908	0.119157	0.0915758
Tb427_110170200.1	35.004	44.0364	0.331177	0.00126619	42.717	45.5369	0.0922279	0.0905618	34.0523	35.7845	0.0715857	0.223565
Tb427_000318400.1	0.00526103	0.00747998	0.507688	0.384165	0.00518201	0.00499465	-0.053128	0.00212355	0.00517902	0.0126989	1.29395	0.133754
Tb427_100109900.1	88.7478	97.2968	0.13268	0.173875	96.243	95.4979	-0.0112137	0.895874	83.1181	82.185	-0.0162869	0.809071
Tb427_000763300.1	0.879327	0.946847	0.106731	0.665892	0.851029	1.18352	0.475803	0.151994	1.0985	1.14192	0.0559265	0.650844
Tb427_080008800.1	29.0592	35.6516	0.294972	0.0217427	33.7317	42.2619	0.32525	0.00533722	30.4419	36.0694	0.244715	0.0850354
Tb427_090056900.1	24.2295	29.5216	0.285003	0.000320875	28.4582	30.2433	0.0877693	0.0309406	28.0443	29.0202	0.0493545	0.471515
Tb427_100071600.1	44.5715	56.5997	0.344674	0.00475762	50.5381	55.3217	0.130477	0.0354475	45.15	44.117	-0.0333912	0.412505
Tb427_090064100.1	64.2449	54.6456	-0.233478	0.0181324	48.9855	59.9292	0.290905	0.0193831	53.1106	49.5115	-0.101236	0.0430364
Tb427_110144800.1	0.00447649	0.00441293	-0.0206333	0.124387	0.00440925	0.00424983	-0.053128	0.00212355	0.00440671	0.0043813	-0.00834284	0.593035
Tb427_000497200.1	0.049801	0.0515903	0.0509263	0.701154	0.0473892	0.102026	1.10631	0.00352408	0.0482282	0.143848	1.57659	7.50451e-05
Tb427_090075200.1	34.563	45.3326	0.39132	0.0951585	37.2308	41.9275	0.1714	0.108301	31.6523	33.7233	0.0914337	0.388864
Tb427_050018300.1	143.95	141.588	-0.0238608	0.160444	178.796	197.013	0.13998	0.0855195	142.027	152.146	0.0992932	0.0143741
Tb427_000474200.1	0.00711808	0.0101203	0.507688	0.534831	0.00701116	0.0115554	0.720848	0.452434	0.00485846	0.00825995	0.765633	0.377132
Tb427_000430600.1	0.0108579	0.0222646	1.03601	0.125793	0.0106948	0.0103081	-0.053128	0.00212355	0.0106886	0.010627	-0.00834284	0.593035
Tb427_110161700.1	32.8588	41.0638	0.321589	0.0123915	39.4945	42.7365	0.113817	0.0414688	35.533	38.3053	0.108385	0.0918852
Tb427_100075800.1	47.4323	65.3316	0.461911	0.00144035	55.6157	59.4102	0.0952164	0.425556	44.6208	51.9834	0.220336	0.0396069
Tb427_080044400.1	22.7397	24.723	0.120646	0.0106102	25.4965	29.6392	0.217207	0.0240402	23.8791	25.3122	0.084087	0.144566
Tb427_060025900.1	22.8389	30.0722	0.39694	0.0189689	25.1326	27.8579	0.148529	0.169361	23.0939	22.9045	-0.0118806	0.798591
Tb427_000734200.1	0.0204447	0.0139743	-0.548954	0.352177	0.0139626	0.0194095	0.475193	0.420461	0.0139546	0.0200099	0.519978	0.385738
Tb427_040007600.1	19.9905	29.7814	0.575099	0.0102386	22.8155	33.9191	0.57208	0.000118264	21.1714	24.063	0.184699	0.0398943
Tb427_100147100.1	43.3578	49.0974	0.179357	0.025973	44.4356	48.4464	0.124674	0.0234642	42.6683	43.7949	0.0375999	0.379336
Tb427_000433800.1	0.00508287	0.00722667	0.507688	0.384165	0.00722066	0.0103962	0.525861	0.571851	0.00721649	0.0122689	0.765633	0.424849
Tb427_050037400.1	192.266	188.192	-0.0308982	0.798612	223.589	183.742	-0.283172	0.0214785	182.271	203.642	0.159951	0.023509
Tb427_060016100.1	41.1268	46.5659	0.179197	0.0709264	45.9409	47.2203	0.0396268	0.711083	44.6401	44.3574	-0.00916623	0.85221
Tb427_060040600.1	33.5864	39.0186	0.216283	0.00111182	34.7565	40.7066	0.22798	0.0157497	36.3652	38.7077	0.0900619	0.00574502
Tb427_090015200.1	32.9259	34.7472	0.0776748	0.32225	34.4853	37.081	0.104698	0.214967	31.9108	36.5354	0.195253	0.0989489
Tb427_060011300.1	5.80509	6.34768	0.128913	0.282835	7.2355	8.604	0.249916	0.041214	7.86773	8.4214	0.0981122	0.401722
Tb427_030014600.1	6.73498	3.20898	-1.06956	0.000926976	8.76955	6.82241	-0.362221	0.0151578	8.31395	7.44219	-0.159806	0.0335333
Tb427_110093200.1	26.512	32.7744	0.305923	0.027949	30.6057	34.2534	0.162444	0.00404186	28.079	28.9205	0.0426033	0.674871
Tb427_050042000.1	49.8911	57.9724	0.216584	0.122117	57.1644	56.9136	-0.00634387	0.937839	50.5334	53.3218	0.0774885	0.436901
Tb427_000358400.1	6.26836	6.06587	-0.0473732	0.424712	6.28685	7.64409	0.282007	0.0549553	6.07096	5.5669	-0.125051	0.0997215
Tb427_000082800.1	0.00458859	0.00313637	-0.548954	0.352177	0.00451966	0.00435625	-0.053128	0.946519	0.00772405	0.00311389	-1.31064	0.132585
Tb427_000803700.1	0.0260368	0.025667	-0.0206333	0.124387	0.0256457	0.0247184	-0.053128	0.00212355	0.0256309	0.0254831	-0.00834284	0.593035
Tb427_080072800.1	1.61925	1.15939	-0.481953	0.205966	1.42674	2.27843	0.675317	0.0283991	3.19455	2.97544	-0.102512	0.383145
Tb427_100100200.1	55.41	63.7574	0.202447	0.0107106	63.6172	69.1802	0.120941	0.0706814	62.0332	65.0169	0.0677735	0.217444
Tb427_060036700.1	37.157	45.8045	0.301857	0.00708001	37.774	42.0543	0.154859	0.0155402	35.4159	39.193	0.146199	0.00234038
Tb427_110036200.1	53.0456	45.8428	-0.210539	0.00697954	54.4487	45.1963	-0.268693	0.00305413	51.3444	52.704	0.0377051	0.710219
Tb427_090034600.1	22.1218	25.4722	0.203457	0.00778136	22.8034	30.7975	0.43356	0.00115189	20.2421	21.7523	0.103812	0.149446
Tb427_000375600.1	0.0186248	0.0183604	-0.0206333	0.124387	0.0183451	0.0176818	-0.053128	0.00212355	0.0183345	0.0229668	0.32499	0.392796
Tb427_090084200.1	12.392	16.6245	0.423898	0.009956	18.9125	19.4463	0.0401497	0.594397	15.4855	17.3117	0.160836	0.0199864
Tb427_060051500.1	77.94	90.7385	0.21935	0.000102149	78.7504	75.9998	-0.0512931	0.459285	78.9799	82.3392	0.0600945	0.478796
Tb427_100109100.1	9.3097	17.8676	0.940539	0.00637776	5.95572	41.6043	2.80438	0.000587617	3.60772	3.31888	-0.120391	0.149291
Tb427_070061500.1	50.7792	47.3732	-0.100165	0.469868	52.9205	58.2112	0.137469	0.0525761	45.0659	44.3473	-0.0231907	0.770265
Tb427_110052100.1	57.7175	69.655	0.271218	0.0346075	64.6281	66.6649	0.044767	0.122219	52.1073	54.3394	0.0605131	0.325463
Tb427_090053000.1	7.95483	7.9891	0.00620223	0.977504	7.70502	9.79072	0.345616	0.000109322	8.8823	10.2748	0.210104	0.180582
Tb427_110142100.1	63.1625	51.8947	-0.283482	0.0267569	65.0733	62.2674	-0.063588	0.316435	63.5586	59.1874	-0.102798	0.0325431
Tb427_000663200.1	0.0625916	0.0867369	0.470677	0.120557	0.0730958	0.127162	0.798811	0.0428428	0.0994127	0.0685315	-0.536664	0.437861
Tb427_090059800.1	18.2106	15.2751	-0.253592	0.145088	19.2607	18.8038	-0.034632	0.460058	19.898	19.9839	0.00621393	0.888434
Tb427_000446100.1	0.161766	0.166487	0.0415044	0.968913	0.255611	0.635792	1.3146	0.0226628	0.352552	0.289937	-0.282098	0.248521
Tb427_020014900.1	10.6446	10.1005	-0.0756983	0.276023	8.92813	9.08057	0.0244252	0.779229	11.7392	13.2146	0.170796	0.0306099
Tb427_110109800.1	43.4598	42.321	-0.0383061	0.741203	45.0401	48.0675	0.0938533	0.203815	43.8004	42.0437	-0.0590554	0.404585
Tb427_100171000.1	39.2567	53.1335	0.436682	5.64875e-05	50.309	72.3486	0.524149	9.13913e-06	44.7288	48.5795	0.119143	0.251452
Tb427_110062700.1	15.833	19.5124	0.301456	0.149372	18.7355	19.2358	0.0380227	0.646229	14.7508	15.5495	0.0760678	0.234315
Tb427_090058600.1	70.212	78.1879	0.155229	0.0380409	75.0946	80.3019	0.0967264	0.239278	68.3294	77.6357	0.184214	0.0126928
Tb427_110154800.1	54.9549	59.5015	0.114676	0.133701	65.6033	54.5022	-0.267453	0.0527589	61.1705	66.3329	0.116888	0.569412
Tb427_000441300.1	0.0147208	0.0145117	-0.0206333	0.124387	0.00697071	0.0114888	0.720848	0.450585	0.0133268	0.0118442	-0.170152	0.8791
Tb427_000543100.1	0.0118472	0.00561466	-1.07727	0.114292	0.00959294	0.0197864	1.04447	0.439034	0.0138274	0.00803971	-0.782319	0.42004
Tb427_080018400.1	116.485	93.6193	-0.315265	6.12559e-05	85.4662	80.824	-0.0805708	0.0773597	102.23	97.5889	-0.0670346	0.138413
Tb427_030049400.1	39.4331	34.3165	-0.200505	0.00945327	35.364	34.2419	-0.0465167	0.259611	37.1869	40.9817	0.140188	0.0166796
Tb427_000497600.1	0.912809	1.08805	0.253364	0.21509	0.917761	1.56618	0.771057	9.28236e-05	0.848449	1.14512	0.432592	0.0776027
Tb427_000661800.1	0.0234092	0.0230768	-0.0206333	0.124387	0.0230576	0.0222239	-0.053128	0.00212355	0.0230443	0.0229114	-0.00834284	0.593035
Tb427_010009600.1	27.194	31.971	0.233479	0.0756328	31.1867	34.5009	0.145702	0.00390397	29.6902	31.6848	0.0938036	0.250989
Tb427_070054100.1	45.34	56.6385	0.320999	0.0315003	52.925	54.7628	0.0492466	0.343246	44.7004	40.9494	-0.126447	0.130397
Tb427_070012800.1	0.0904562	0.111087	0.296397	0.649153	0.157167	0.499272	1.66753	0.0113341	0.0660122	0.152182	1.20499	0.102387
Tb427_050040200.1	24.4481	26.412	0.111468	0.0399101	27.2104	36.4464	0.421618	0.00130948	26.1776	25.8634	-0.017417	0.831678
Tb427_000753800.1	1.89022	2.34033	0.308159	0.235924	1.80696	2.25606	0.320239	0.104463	1.74878	1.65909	-0.0759555	0.446341
Tb427_020027400.1	16.8122	17.025	0.0181455	0.869819	19.9374	19.2342	-0.0518077	0.516283	17.1725	16.5411	-0.0540474	0.537308
Tb427_110185500.1	31.5384	45.0295	0.513761	0.00933099	39.4137	41.721	0.0820789	0.160502	34.0423	37.9728	0.157636	0.0871382
Tb427_100045600.1	1242.23	1329.04	0.09746	0.47038	1050.39	918.893	-0.192951	0.086785	1136.18	1130.75	-0.00690844	0.930703
Tb427_100052000.1	45.8993	59.2933	0.369396	7.30285e-05	49.161	50.1606	0.0290407	0.661479	40.6678	38.8951	-0.0642991	0.556786
Tb427_110102100.1	163.382	149.48	-0.128293	0.124472	166.309	156.805	-0.0848943	0.210843	155.012	163.123	0.0735751	0.249254
Tb427_000165900.1	0.00613589	0.0145397	1.24465	0.0805357	0.0197694	0.00996097	-0.988913	0.0446319	0.0148965	0.015237	0.0326094	0.959712
Tb427_090024800.1	40.8682	48.1425	0.236335	0.0080219	39.3296	41.8086	0.0881834	0.113794	39.7801	43.8883	0.141789	0.25395
Tb427_000643000.1	5.39566	5.10737	-0.0792198	0.332579	5.73154	4.29871	-0.41502	0.000521966	4.92994	4.95532	0.00740783	0.920179
Tb427_000611100.1	0.0150982	0.0148838	-0.0206333	0.124387	0.0148714	0.0143338	-0.053128	0.00212355	0.0148629	0.0147772	-0.00834284	0.593035
Tb427_110015500.1	73.3031	90.8453	0.309538	0.000441536	75.6118	86.4651	0.193506	0.000366854	75.7775	81.7565	0.109565	0.0141696
Tb427_000031700.1	0.00850534	0.00838456	-0.0206333	0.124387	0.00837758	0.0116457	0.475193	0.420461	0.00837275	0.00832447	-0.00834284	0.593035
Tb427_110131700.1	47.3248	55.5878	0.232172	0.00199245	54.8867	64.8677	0.241043	7.9396e-05	48.9459	48.9335	-0.000365925	0.994797
Tb427_110091400.1	31.7054	29.8217	-0.0883624	0.435271	33.8933	32.9992	-0.03857	0.547597	31.8301	30.436	-0.0646134	0.182283
Tb427_010016200.1	6.23695	6.10931	-0.0298301	0.860918	6.16759	8.91308	0.531216	0.00942733	6.39293	7.15623	0.162722	0.165074
Tb427_030022200.1	21.5627	19.338	-0.157099	0.117249	23.7668	29.3837	0.306067	0.0371583	24.3802	22.8089	-0.0961125	0.48311
Tb427_110071200.1	36.0335	44.9895	0.32025	0.0926769	39.3381	41.2866	0.0697459	0.414332	35.4084	33.7158	-0.0706701	0.255237
Tb427_040056400.1	24.5527	30.3887	0.307656	0.0311322	29.9774	34.2769	0.193364	0.00847866	28.9839	32.8229	0.179453	0.0275935
Tb427_000166500.1	0.0125013	0.00776348	-0.6873	0.113289	0.0148386	0.0107831	-0.460592	0.691281	0.00775254	0.00770784	-0.00834284	0.593035
Tb427_090066500.1	25.7143	31.8698	0.309619	0.043214	33.8138	35.495	0.0700001	0.338663	29.4271	30.7699	0.0643739	0.324522
Tb427_110067600.1	33.153	42.1638	0.346865	0.0293576	38.0394	40.839	0.102452	0.25015	34.4969	35.9758	0.0605588	0.499863
Tb427_000818900.1	3.14362	3.07533	-0.0316857	0.9074	3.22718	3.89762	0.272317	0.101804	3.29409	3.58181	0.120808	0.376329
Tb427_060013800.1	0.00463086	0.0045651	-0.0206333	0.124387	0.0045613	0.00439638	-0.053128	0.00212355	0.00455866	0.00453238	-0.00834284	0.593035
Tb427_050038000.1	20.371	19.3351	-0.0752918	0.669088	25.0055	30.3634	0.280088	0.0126015	24.8447	26.1336	0.0729657	0.0981793
Tb427_000238200.1	0.00548732	0.0054094	-0.0206333	0.124387	0.00540489	0.00520947	-0.053128	0.00212355	0.0077907	0.00537063	-0.536664	0.361233
Tb427_030054600.1	40.8118	51.2397	0.328277	0.00153779	44.1463	48.1765	0.126035	0.00728295	37.9971	41.5596	0.129291	0.0646979
Tb427_100076400.1	14.5998	17.0825	0.226567	0.168952	19.3377	25.1557	0.379469	8.30009e-05	18.58	21.2285	0.192251	0.0541187
Tb427_110149700.1	24.231	30.9591	0.35351	0.0216836	15.6995	22.811	0.539013	0.00176896	19.8843	18.7027	-0.0883854	0.293251
Tb427_100122500.1	27.3315	27.5556	0.0117766	0.864989	29.9504	31.0592	0.0524456	0.0482165	27.7405	30.1184	0.118652	0.00476908
Tb427_060043000.1	11.3644	11.471	0.0134669	0.71087	14.9503	15.9326	0.0918115	0.0588207	12.7821	16.5077	0.369011	0.00227774
Tb427_090045600.1	41.8589	68.5178	0.710945	0.00284316	41.7578	54.8455	0.393326	0.0213274	43.4276	58.83	0.43794	0.00148613
Tb427_090025000.1	58.6938	72.8397	0.311518	0.0348748	68.0639	64.3428	-0.0811107	0.423842	55.617	60.6367	0.124667	0.0553391
Tb427_050014200.1	124.387	129.803	0.06149	0.563708	114.32	112.361	-0.0249398	0.725529	109.849	105.968	-0.0519003	0.586821
Tb427_040033300.1	32.0435	43.0121	0.424711	0.0207577	34.5375	45.3124	0.391741	0.0033635	29.9566	33.1821	0.147533	0.0396532
Tb427_110179500.1	21.2357	27.6319	0.379844	0.000109254	25.9761	28.9113	0.154449	0.00470832	25.1435	25.8697	0.0410772	0.257925
Tb427_000065500.1	0.0145806	0.0143735	-0.0206333	0.124387	0.020713	0.0138423	-0.581449	0.332739	0.0143533	0.0142705	-0.00834284	0.593035
Tb427_110172900.1	29.7257	28.2363	-0.0741572	0.127116	31.2033	31.6968	0.0226388	0.393093	30.9609	32.3609	0.0638061	0.270535
Tb427_080054700.1	35.8376	45.8535	0.355557	9.15128e-06	39.4091	47.4275	0.267194	0.00862983	35.73	36.8252	0.0435553	0.615777
Tb427_090005700.1	18.8443	25.2416	0.421672	0.0333299	21.8067	24.6192	0.175016	0.00838893	18.9474	20.2525	0.0961006	0.095227
Tb427_100029200.1	60.8357	64.0801	0.0749582	0.243102	62.3442	61.4319	-0.0212677	0.761458	59.6363	63.7983	0.097328	0.347822
Tb427_000157600.1	0.0135723	0.0133796	-0.0206333	0.124387	0.0133685	0.0128851	-0.053128	0.00212355	0.0133608	0.0132837	-0.00834284	0.593035
Tb427_080077700.1	28.8564	39.598	0.456536	0.00645933	32.8046	41.9023	0.353131	0.000319884	29.2763	29.4496	0.00851571	0.838703
Tb427_080006700.1	95.4883	78.3224	-0.2859	0.00121979	79.3898	79.5326	0.00259267	0.950167	97.8667	103.362	0.0788099	0.065618
Tb427_110047100.1	31.824	29.5108	-0.108873	0.0295964	31.8171	27.7408	-0.197792	0.0177726	31.6129	35.6557	0.173617	0.041065
Tb427_030059000.1	149.988	166.141	0.147561	0.053902	149.989	166.834	0.153556	0.0998245	135.892	138.835	0.0309136	0.513606
Tb427_110041300.1	436.828	452.234	0.0500045	0.779004	366.473	321.867	-0.187239	0.179518	382.532	400.504	0.0662363	0.598674
Tb427_090044400.1	28.2052	28.6396	0.0220497	0.810316	29.4327	30.0467	0.0297847	0.751694	28.8667	29.9388	0.0526104	0.26891
Tb427_020010200.1	33.5635	27.9891	-0.262028	0.0860143	36.0013	36.8751	0.0346011	0.620942	38.373	38.5619	0.00708608	0.908407
Tb427_030029400.1	44.2166	45.6284	0.0453413	0.663457	53.388	53.4478	0.00161364	0.988276	44.2909	54.1354	0.289561	0.132702
Tb427_110184500.1	29.0928	38.9272	0.42012	0.00934993	32.8981	36.3979	0.145849	0.00134192	31.3372	33.9162	0.114098	0.137615
Tb427_100089400.1	33.5812	43.0912	0.359737	0.00446966	41.8642	44.804	0.0979095	0.164812	36.2862	38.1417	0.0719471	0.574218
Tb427_060046500.1	41.0124	53.8127	0.391884	0.034629	46.4548	52.0483	0.164024	0.0778773	38.3022	46.7425	0.287307	0.0447473
Tb427_000040700.1	0.0161494	0.0159201	-0.0206333	0.124387	0.0159068	0.0153317	-0.053128	0.00212355	0.0158976	0.015806	-0.00834284	0.593035
Tb427_050027700.1	49.5577	63.9457	0.367737	0.0146663	57.9112	61.5518	0.0879593	0.224794	51.4557	50.8822	-0.0161702	0.805465
Tb427_050024200.1	10.0509	15.9364	0.665001	0.0723339	11.801	13.1132	0.152106	0.167227	7.95944	6.89617	-0.206871	0.447199
Tb427_080037400.1	24.6124	27.8191	0.176692	0.000236645	28.4057	32.4481	0.191953	0.00103452	27.9819	30.5744	0.127832	0.00450691
Tb427_110101400.1	43.375	49.922	0.202812	0.0500558	41.4873	50.6876	0.288964	0.00339723	42.2097	41.4502	-0.026194	0.533685
Tb427_000558600.1	0.00526103	0.00518633	-0.0206333	0.124387	0.00518201	0.00499465	-0.053128	0.00212355	0.00517902	0.00514916	-0.00834284	0.593035
Tb427_080026100.1	36.9789	48.8143	0.400601	0.0456407	41.6257	42.1382	0.0176555	0.814054	32.8269	36.8798	0.167954	0.050332
Tb427_000829300.1	12.3232	10.8744	-0.18044	0.00377274	11.7916	10.6674	-0.144556	0.179588	11.4363	11.0558	-0.0488211	0.558557
Tb427_000291200.1	0.0100854	0.00994217	-0.0206333	0.124387	0.00993389	0.00957472	-0.053128	0.00212355	0.0143189	0.00987091	-0.536664	0.36274
Tb427_030019700.1	42.5604	51.982	0.2885	0.088132	43.7591	58.2027	0.411505	0.000922591	43.8104	45.1185	0.0424474	0.535912
Tb427_070068600.1	23.5785	22.015	-0.0989825	0.47218	28.4047	26.4927	-0.100535	0.0405329	25.7777	24.305	-0.0848668	0.410999
Tb427_000599000.1	0.00531584	0.00524035	-0.0206333	0.124387	0.00523599	0.00504668	-0.053128	0.00212355	0.00523297	0.00520279	-0.00834284	0.593035
Tb427_110020200.1	20.36	23.6184	0.214173	0.0262682	27.1198	30.7259	0.180106	0.0241007	25.4714	28.3205	0.152967	0.13618
Tb427_110015300.1	30.1509	33.9386	0.170725	0.000324827	33.337	36.3934	0.12655	0.0141432	33.0609	35.3265	0.0956239	0.145679
Tb427_040014900.1	45.3859	57.6316	0.344615	0.0519686	46.7618	51.0593	0.126843	0.127662	46.2557	46.2162	-0.00123284	0.984456
Tb427_110169500.1	101.741	75.5876	-0.428686	0.0231577	99.4723	77.5314	-0.359515	0.00206077	92.6972	80.8266	-0.197695	0.00190365
Tb427_000005900.1	1.31548	1.83646	0.481337	0.400459	0.637563	11.0068	4.10968	0.00811025	1.73027	5.83639	1.75408	0.0012736
Tb427_030007000.1	34.6537	37.2963	0.106022	0.0351068	34.8309	35.1798	0.0143788	0.760042	32.3025	33.1532	0.037502	0.633615
Tb427_000493000.1	0.0286697	0.0282626	-0.0206333	0.124387	0.028239	0.027218	-0.053128	0.00212355	0.0282227	0.02806	-0.00834284	0.593035
Tb427_000286900.1	27.5957	29.2294	0.082974	0.403122	29.0109	29.243	0.0114978	0.827407	24.3166	29.4028	0.274012	0.00142036
Tb427_100102200.1	55.2998	57.4882	0.0559913	0.45301	50.5247	55.2422	0.128782	0.260286	57.4676	55.9205	-0.0393728	0.716138
Tb427_080073100.1	38.3091	51.0204	0.413384	0.0548057	41.2344	46.7568	0.18133	0.0190496	37.8378	38.861	0.0384948	0.567889
Tb427_000212900.1	0.00541741	0.00534049	-0.0206333	0.124387	0.00533604	0.0087946	0.720848	0.405337	0.00533296	0.00764711	0.519978	0.378157
Tb427_000753900.1	0.00892168	0.008795	-0.0206333	0.124387	0.00878767	0.00846995	-0.053128	0.00212355	0.0087826	0.00873196	-0.00834284	0.593035
Tb427_110073100.1	28.7608	37.7008	0.390488	0.00587728	29.6223	36.0204	0.28213	0.00710856	26.376	26.6305	0.0138561	0.753501
Tb427_000289200.1	0.00740741	0.00579578	-0.353967	0.339811	0.008352	0.00558158	-0.581449	0.328165	0.00578761	0.00575424	-0.00834284	0.593035
Tb427_090045100.1	28.2308	39.608	0.488522	0.0115495	33.4942	38.6268	0.205693	0.0450621	31.3303	34.9434	0.157462	0.0180043
Tb427_000254000.1	0.00514436	0.00507131	-0.0206333	0.124387	0.007308	0.00488388	-0.581449	0.328165	0.00506416	0.00503496	-0.00834284	0.593035
Tb427_100097000.1	27.6356	37.6317	0.445419	0.00251153	33.7026	36.3735	0.110028	0.0863103	30.1704	31.8399	0.0777007	0.124195
Tb427_020026000.1	38.7227	50.2263	0.375261	0.00651946	47.4052	53.7192	0.180392	0.162027	36.182	36.2056	0.000940036	0.983021
Tb427_000259600.1	0.00714734	0.00704585	-0.0206333	0.124387	0.00703998	0.00678545	-0.053128	0.00212355	0.00703592	0.00699535	-0.00834284	0.593035
Tb427_110055600.1	27.2497	29.1178	0.0956614	0.55962	30.3864	46.2293	0.605381	0.00211798	34.9545	37.2196	0.0905835	0.291847
Tb427_090058700.1	30.7997	38.6436	0.327314	0.0324623	34.423	39.0138	0.180612	0.0781691	31.2284	37.3697	0.25901	0.0341136
Tb427_070057200.1	26.7923	30.1763	0.171598	0.055869	31.96	33.8295	0.082017	0.034939	28.3984	30.4193	0.0991783	0.281818
Tb427_050012500.1	42.9667	54.0589	0.331314	0.00364893	51.1482	53.3145	0.0598442	0.130745	45.9447	46.1445	0.00626116	0.866098
Tb427_100127000.1	43.0371	73.6331	0.774771	0.00192805	44.5409	74.966	0.751107	0.00113656	41.8975	46.0942	0.137721	0.00973227
Tb427_070034500.1	0.00940394	0.0092704	-0.0206333	0.124387	0.00926268	0.00892778	-0.053128	0.00212355	0.00925734	0.00920396	-0.00834284	0.593035
Tb427_000249100.1	0.0266351	0.0357308	0.423841	0.763393	0.0376496	0.104628	1.47456	0.0717801	0.0318949	0.0291627	-0.1292	0.748995
Tb427_110188600.1	32.7488	36.1526	0.142658	0.156541	36.8816	33.679	-0.131053	0.035166	35.1929	35.6351	0.0180176	0.696421
Tb427_110075300.1	70.6014	76.6259	0.118134	0.0622161	73.9348	77.9695	0.0766564	0.231632	66.9568	65.7118	-0.027078	0.194489
Tb427_080059200.1	114.2	116.882	0.0334854	0.754435	108.809	95.6347	-0.18619	0.0577118	107.476	113.887	0.0835806	0.375668
Tb427_040005300.1	12.5125	18.14	0.535808	0.0179672	16.8963	18.7616	0.151078	0.195772	11.7172	12.0183	0.0366079	0.628709
Tb427_040021800.1	61.6452	67.9942	0.141425	0.00458009	68.2331	69.8425	0.0336349	0.513486	61.1211	63.2876	0.0502532	0.274762
Tb427_070079700.1	15.6864	12.7868	-0.294854	0.319231	17.5626	19.7417	0.168734	0.401251	20.4159	20.543	0.00895603	0.886337
Tb427_040041600.1	2.26835	2.38822	0.0742901	0.74834	2.75618	3.75362	0.445613	0.0251172	3.37728	3.63902	0.107688	0.373546
Tb427_100096500.1	33.8578	36.768	0.118962	0.300807	33.9748	32.7882	-0.0512899	0.705633	29.6652	39.1545	0.400407	0.0247408
Tb427_000311500.1	15.9081	16.5098	0.053566	0.823936	18.8198	25.221	0.422371	0.0254749	16.9888	15.4046	-0.141227	0.242258
Tb427_000267100.1	0.00650919	0.0133474	1.03601	0.125793	0.00641141	0.0152402	1.24917	0.143625	0.00924152	0.00637077	-0.536664	0.36274
Tb427_110012400.1	188.807	173.96	-0.11815	0.0549651	167.458	156.197	-0.100436	0.135098	165.141	168.477	0.0288566	0.199288
Tb427_110054000.1	34.5601	44.2599	0.356893	0.0252679	35.2942	39.1809	0.150718	0.0393232	32.0824	33.3772	0.0570807	0.345642
Tb427_020021400.1	55.0663	59.7591	0.11799	0.00715965	55.4936	56.6983	0.0309842	0.448796	50.1658	50.8964	0.0208574	0.631514
Tb427_090029900.1	37.4767	48.0873	0.35966	0.0115053	43.3021	50.1878	0.212901	0.00690542	41.5332	46.18	0.153001	0.0107002
Tb427_000314600.1	0.00631585	0.00622616	-0.0206333	0.124387	0.00783794	0.00599605	-0.386461	0.318412	0.00621739	0.00618154	-0.00834284	0.593035
Tb427_070016700.1	9.08544	9.9816	0.135714	0.24014	8.78674	11.4846	0.386295	0.0186136	10.124	12.4428	0.297528	0.00367182
Tb427_000820800.1	0.251013	0.189984	-0.401888	0.0322131	0.251457	0.510968	1.02292	0.0010785	0.261462	0.281933	0.108754	0.171197
Tb427_100024700.1	0.0188542	0.013222	-0.511944	0.097231	0.0053568	0.00744651	0.475193	0.560991	0.00634753	0.00532284	-0.253998	0.79819
Tb427_000113500.1	0.0171165	0.0116994	-0.548954	0.352177	0.0116896	0.011267	-0.053128	0.00212355	0.0116829	0.0167525	0.519978	0.385738
Tb427_100119000.1	42.2844	50.4973	0.256082	0.00945088	52.3855	54.4811	0.0565858	0.240797	46.0574	44.0584	-0.0640185	0.187856
Tb427_000805600.1	0.016898	0.0166581	-0.0206333	0.124387	0.0166442	0.0231372	0.475193	0.420461	0.0166346	0.0165387	-0.00834284	0.593035
Tb427_100040900.1	24.5653	30.589	0.316392	0.0431197	26.1428	30.7494	0.234142	0.00678804	25.4175	25.7355	0.0179371	0.798725
Tb427_000152000.1	0.00324631	0.00320021	-0.0206333	0.124387	0.00461167	0.0064107	0.475193	0.558692	0.00664733	0.00317728	-1.06498	0.107652
Tb427_080044700.1	94.5158	124.038	0.39215	0.00244253	94.9541	124.58	0.391767	0.000364673	96.8489	97.6783	0.0123025	0.588908
Tb427_040005500.1	89.0208	64.6556	-0.461368	0.00318177	68.9028	50.5074	-0.448068	0.00269301	77.2427	74.7914	-0.0465268	0.299974
Tb427_100032400.1	69.2784	86.3841	0.31836	0.00283713	71.5105	77.8969	0.123411	0.0183443	61.0442	62.8132	0.0412143	0.678014
Tb427_100038600.1	751.899	835.814	0.152643	0.167357	634.457	548.579	-0.209822	0.0756323	671.098	687.29	0.0343948	0.787703
Tb427_070026100.1	13.5449	11.8563	-0.192102	0.50757	13.8697	19.4784	0.489939	0.0154679	16.469	16.8342	0.031643	0.697075
Tb427_020006500.1	59.7827	37.209	-0.684078	0.0118082	41.4727	33.9067	-0.290589	0.00867452	56.817	56.0753	-0.018958	0.750915
Tb427_010008300.1	54.9736	57.6256	0.0679706	0.341039	55.3727	52.3458	-0.081102	0.353053	49.5638	48.3805	-0.034862	0.568564
Tb427_110060600.1	29.6883	37.2464	0.32721	0.0101157	32.1596	39.8949	0.310953	0.00175223	30.6924	32.6942	0.0911534	0.0323951
Tb427_040045800.1	1.34708	1.53694	0.190224	0.0106715	1.6569	2.68028	0.693895	0.000950629	1.57857	1.67994	0.0897923	0.180099
Tb427_070078100.1	27.5909	23.3866	-0.238509	0.306126	25.3874	26.3878	0.0557585	0.632445	28.5417	27.747	-0.0407427	0.31602
Tb427_030009800.1	40.4808	47.1954	0.221407	0.000352139	51.0069	48.4312	-0.0747553	0.119369	40.6218	39.526	-0.0394524	0.498205
Tb427_070059800.1	18.0103	19.972	0.149158	0.113146	19.3165	18.8318	-0.0366659	0.32044	18.3572	17.5448	-0.0652979	0.0690696
Tb427_020030600.1	49.9106	68.7063	0.461095	0.0569723	49.8009	57.266	0.201507	0.00269977	48.3689	50.3127	0.0568428	0.57019
Tb427_000759800.1	0.00304487	0.00300163	-0.0206333	0.124387	0.00299913	0.0028907	-0.053128	0.00212355	0.0029974	0.00298012	-0.00834284	0.593035
Tb427_000721400.1	9.83548	8.40903	-0.226055	0.0314235	9.47739	7.28937	-0.378695	0.00116635	8.9512	10.2581	0.196611	0.14462
Tb427_110034400.1	33.2103	45.7711	0.462804	0.010278	33.0166	34.682	0.0709984	0.358866	32.153	37.6996	0.2296	0.0391076
Tb427_000739600.1	0.0340214	0.0335382	-0.0206333	0.124387	0.0335103	0.0322987	-0.053128	0.00212355	0.033491	0.0332979	-0.00834284	0.593035
Tb427_090033000.1	0.147708	0.170713	0.208823	0.00152802	0.174697	0.182441	0.0625716	0.783724	0.0967592	0.121397	0.327258	0.0627963
Tb427_000176100.1	0.0230763	0.0227486	-0.0206333	0.97958	0.0227297	0.0105322	-1.10977	0.1008	0.0157508	0.010858	-0.536664	0.36274
Tb427_100145100.1	14.336	22.6753	0.661481	4.30484e-05	14.8213	25.4658	0.780889	4.50978e-05	14.501	14.9337	0.0424277	0.644717
Tb427_090033700.1	0.288398	0.391443	0.440741	0.0283233	0.293671	0.406346	0.468511	0.0110953	0.24621	0.225016	-0.129867	0.341118
Tb427_000519900.1	0.00516519	0.00509184	-0.0206333	0.124387	0.0050876	0.00707229	0.475193	0.420461	0.00508466	0.00729107	0.519978	0.378157
Tb427_000382500.1	0.00575982	0.00567803	-0.0206333	0.124387	0.00818232	0.0134857	0.720848	0.451211	0.00567003	0.00813045	0.519978	0.378157
Tb427_070012400.1	83.1039	69.0729	-0.266796	0.00297391	76.7773	67.4869	-0.186072	0.00885432	81.3381	76.4824	-0.0888033	0.0534201
Tb427_040009800.1	28.4049	31.0449	0.128216	0.0698093	31.6702	38.0258	0.263851	0.000374051	28.4129	33.3501	0.231143	0.000317309
Tb427_000197900.1	1.51461	2.00833	0.407049	0.027863	1.59047	1.65278	0.0554416	0.366257	1.31802	1.48412	0.171244	0.0371958
Tb427_030037600.1	45.9881	62.1309	0.43405	0.000214901	56.738	59.1911	0.0610646	0.469244	50.2219	49.9086	-0.00902709	0.921372
Tb427_100108200.1	23.8905	21.9642	-0.121284	0.347247	25.8287	30.8084	0.254345	0.0290388	27.6795	27.7045	0.00130321	0.990674
Tb427_110007900.1	17.8631	23.0353	0.366864	1.61677e-05	22.9526	30.5015	0.410222	0.00120554	22.6268	25.9596	0.198235	0.0395343
Tb427_100014600.1	1128.82	1236.62	0.131584	0.351525	969.895	907.072	-0.0966111	0.262738	969.682	1018.35	0.0706472	0.287725
Tb427_000709800.1	0.00478725	0.00471927	-0.0206333	0.124387	0.00680069	0.00454485	-0.581449	0.332739	0.00679677	0.00468544	-0.536664	0.377646
Tb427_070075300.1	73.6422	94.0205	0.352442	0.00093838	84.5452	129.065	0.610299	0.000881241	74.2127	68.4232	-0.11718	0.0140975
Tb427_030054900.1	10.5553	10.9909	0.058343	0.495706	12.0495	15.3707	0.351208	0.000841091	13.3678	15.1729	0.182733	0.0117411
Tb427_020017100.1	16.3663	18.2195	0.154754	5.78802e-05	18.7179	20.6049	0.138569	0.0208377	17.2007	18.2065	0.0819853	0.190869
Tb427_020008700.1	79.0149	53.8835	-0.55228	0.00730423	52.6991	48.0918	-0.131986	0.163356	67.1629	69.2465	0.0440762	0.152313
Tb427_010016800.1	46.9282	34.0802	-0.46152	0.109035	34.6577	47.0545	0.441158	0.00485738	53.5317	58.4946	0.127911	0.118287
Tb427_000639100.1	0.54181	0.611517	0.174606	0.621216	0.529671	0.831183	0.650069	0.104255	0.700039	0.788659	0.171966	0.481103
Tb427_000474500.1	0.0141756	0.0139743	-0.0206333	0.124387	0.0139626	0.0279934	1.00351	0.129579	0.023862	0.0138741	-0.782319	0.365224
Tb427_110067400.1	47.675	45.4939	-0.0675587	0.150347	67.4577	50.487	-0.41807	0.00616505	54.795	56.4022	0.0417071	0.549937
Tb427_000163900.1	0.0108097	0.00512295	-1.07727	0.114292	0.00511869	0.00711551	0.475193	0.420461	0.00511573	0.00733562	0.519978	0.385738
Tb427_000373100.1	0.0184899	0.0182273	-0.0206333	0.124387	0.0182121	0.0175537	-0.053128	0.00212355	0.0182016	0.0260999	0.519978	0.385738
Tb427_050047000.1	5.89898	6.71751	0.187463	0.24521	6.68884	9.79491	0.550275	0.00214776	6.53273	6.29492	-0.0534961	0.763848
Tb427_100013900.1	68.4929	57.5616	-0.25085	0.0689554	64.0184	60.0983	-0.091162	0.0990425	65.476	62.0125	-0.0784077	0.0352635
Tb427_070073300.1	23.4165	22.5364	-0.0552721	0.48177	26.458	27.155	0.0375126	0.626806	25.1223	24.6494	-0.0274161	0.648953
Tb427_020017900.1	30.4038	44.0819	0.535934	0.0260611	33.939	39.6241	0.223435	0.0656612	32.3476	37.0479	0.195735	0.111101
Tb427_000018700.1	0.238539	1.39182	2.54468	0.0014832	0.0751229	3.48123	5.5342	0.000265298	0.116138	0.169882	0.548697	0.0658417
Tb427_000346100.1	0.00491638	0.00927115	0.915152	0.379617	0.0145276	0.0239437	0.720848	0.405337	0.00698011	0.00481183	-0.536664	0.377646
Tb427_080087200.1	16.6824	18.876	0.178221	0.000196184	20.259	23.7205	0.22757	0.0191208	19.2422	19.7761	0.0394886	0.593536
Tb427_050053100.1	24.0858	18.2063	-0.403745	0.000530134	22.8709	20.5342	-0.155484	0.10515	28.5225	29.6735	0.0570711	0.54259
Tb427_090040600.1	28.1312	32.7648	0.219973	0.157445	31.7914	34.5669	0.120756	0.101923	28.7657	31.2353	0.118831	0.147494
Tb427_040036500.1	53.2965	52.9079	-0.0105566	0.892024	50.0706	45.0044	-0.153898	0.0927571	48.53	49.7704	0.0364087	0.664921
Tb427_080031100.1	17.1811	17.1781	-0.000247591	0.996405	18.8108	19.9202	0.082671	0.142051	18.1409	17.3159	-0.0671516	0.276392
Tb427_100032500.1	113.518	115.518	0.0251945	0.596433	111.925	108.604	-0.0434599	0.364075	103.574	102.898	-0.00944698	0.450538
Tb427_000630400.1	0.00517566	0.00510217	-0.0206333	0.124387	0.0106041	0.0135563	0.354336	0.731765	0.0152849	0.0124928	-0.291008	0.690522
Tb427_000671200.1	1.44949	1.35252	-0.0999006	0.548211	1.54673	1.863	0.268407	0.0477172	1.25291	1.35439	0.112359	0.438554
Tb427_040037700.1	0.0133127	0.0131237	-0.0206333	0.124387	0.0131127	0.0126386	-0.053128	0.00212355	0.0131052	0.0130296	-0.00834284	0.593035
Tb427_090075500.1	40.4471	42.4269	0.0689462	0.167107	42.7666	46.4809	0.120155	0.0369036	42.2157	45.8952	0.120566	0.044751
Tb427_000613600.1	0.00633152	0.00624161	-0.0206333	0.124387	0.00623641	0.00601093	-0.053128	0.00212355	0.00623281	0.00619688	-0.00834284	0.593035
Tb427_000766200.1	0.173032	0.209048	0.272798	0.276835	0.206489	0.266714	0.369224	0.282119	0.197049	0.518927	1.39698	0.00840402
Tb427_000807500.1	0.0187618	0.0184954	-0.0206333	0.124387	0.01848	0.0178118	-0.053128	0.00212355	0.0184693	0.0183628	-0.00834284	0.593035
Tb427_000138400.1	0.00486019	0.00479118	-0.0206333	0.124387	0.00478719	0.00665469	0.475193	0.420461	0.00478443	0.00475684	-0.00834284	0.593035
Tb427_000400700.1	0.0155585	0.0153376	-0.0206333	0.124387	0.0153248	0.0213031	0.475193	0.416794	0.015316	0.0152277	-0.00834284	0.593035
Tb427_110043400.1	64.1165	65.7921	0.0372175	0.482078	71.1852	59.2521	-0.264712	0.00604679	61.0343	62.0043	0.0227473	0.551406
Tb427_000727900.1	0.0178819	0.017628	-0.0206333	0.985725	0.0309009	0.0260184	-0.248116	0.757394	0.0575809	0.0318025	-0.85645	0.114495
Tb427_100128900.1	12.8078	17.7016	0.466851	0.0215587	15.1368	15.8488	0.066318	0.308838	14.9811	18.1764	0.278915	0.0044578
Tb427_050041100.1	28.2375	28.2399	0.000122799	0.997051	28.2087	25.3026	-0.156858	0.126613	28.1401	28.074	-0.00339439	0.956916
Tb427_090025500.1	23.5523	29.032	0.301773	0.00319589	26.4634	29.3403	0.148883	0.0151998	25.6333	26.8377	0.0662412	0.220029
Tb427_100156700.1	58.3031	57.0368	-0.0316806	0.572034	62.2667	57.9969	-0.102486	0.127243	59.7913	68.7844	0.202145	0.00359175
Tb427_110029600.1	60.9984	53.6287	-0.185767	0.0615737	54.0383	52.6623	-0.0372103	0.527629	59.3747	60.2344	0.0207392	0.523852
Tb427_110010700.1	47.9578	57.083	0.251297	0.00334258	49.3868	56.3088	0.189233	0.0459391	48.7434	49.3683	0.0183781	0.840756
Tb427_000125500.1	0.00594779	0.00586333	-0.0206333	0.124387	0.00585845	0.00564663	-0.053128	0.00212355	0.00585507	0.00582131	-0.00834284	0.593035
Tb427_000734400.1	0.365884	0.437097	0.256566	0.181912	0.542884	0.501659	-0.113937	0.728805	0.373974	0.933858	1.32026	0.00241325
Tb427_090061100.1	35.0104	48.365	0.46618	0.051804	36.1884	41.7237	0.205337	0.075522	31.2279	34.1996	0.131141	0.0947984
Tb427_110158600.1	12.5462	11.2277	-0.160187	0.292646	11.3028	12.1842	0.108329	0.0858609	12.196	13.612	0.158475	0.304363
Tb427_050014400.1	137.776	147.862	0.101924	0.451616	129.844	147.749	0.186371	0.0596197	114.329	105.249	-0.119381	0.0612596
Tb427_000813100.1	0.0103304	0.0101837	-0.0206333	0.124387	0.0211653	0.0204	-0.053128	0.946949	0.0146667	0.0145821	-0.00834284	0.991703
Tb427_110166400.1	33.2622	32.6586	-0.0264195	0.635824	33.3606	36.6345	0.135058	0.077147	33.9298	34.7531	0.0345857	0.589067
Tb427_110105100.1	48.7366	60.7535	0.317963	0.0500388	51.2481	57.5468	0.167237	0.0299605	46.9607	49.5363	0.0770342	0.10777
Tb427_110168400.1	45.8141	56.0277	0.290347	0.0359558	43.7364	50.5253	0.208169	0.0156084	37.9666	41.6671	0.134175	0.122579
Tb427_000485100.1	1.76212	1.48746	-0.244464	0.00147785	1.78847	1.86349	0.0592817	0.647228	1.8095	2.50418	0.468746	0.00249696
Tb427_090017000.1	1.91657	2.09614	0.129209	0.174026	1.877	2.37748	0.341002	0.0075867	1.73101	1.87332	0.113983	0.210266
Tb427_080035000.1	29.7278	30.924	0.0569155	0.0012515	31.4016	30.9988	-0.0186263	0.750832	34.2923	38.9998	0.185582	0.00247759
Tb427_110032300.1	42.3943	50.8565	0.262563	0.0195799	46.2451	53.6409	0.214035	0.0145484	45.6844	51.0355	0.1598	0.0603059
Tb427_110056100.1	15.5317	13.9591	-0.154011	0.334378	15.8031	18.3704	0.217179	0.0490197	17.1261	17.2845	0.0132845	0.829823
Tb427_100063700.1	79.2665	101.996	0.363727	0.0567241	75.5632	85.545	0.179	0.178883	78.8869	84.365	0.0968598	0.308759
Tb427_050039500.1	50.9675	59.0559	0.212505	0.000699564	66.5892	65.0674	-0.0333537	0.631692	60.0706	65.9088	0.133812	0.0176453
Tb427_030018000.1	30.5296	39.6046	0.375459	0.00100527	35.5095	44.7803	0.334658	0.000242477	34.4696	35.5715	0.0453978	0.245891
Tb427_110082200.1	143.307	151.923	0.0842337	0.381012	140.785	168.701	0.260973	0.00864646	129.52	132.459	0.0323662	0.50228
Tb427_090059600.1	28.0627	32.0214	0.19038	0.00401417	27.9187	32.45	0.216984	0.0592399	29.483	34.5897	0.230458	0.0129158
Tb427_100142100.1	36.4965	40.8695	0.163267	0.150335	37.2548	39.613	0.0885485	0.0137325	37.5648	39.1027	0.0578863	0.0543593
Tb427_000436700.1	0.00675027	0.0138417	1.03601	0.125793	0.00664887	0.00924263	0.475193	0.420461	0.0095838	0.00660672	-0.536664	0.377646
Tb427_110048400.1	68.7521	69.7805	0.0214193	0.623942	75.8634	75.3704	-0.00940508	0.765911	71.3167	68.5154	-0.0578111	0.394692
Tb427_100097500.1	23.2231	25.8994	0.157362	0.116689	25.9789	27.1932	0.065904	0.394549	20.9784	20.1816	-0.0558678	0.0195986
Tb427_100056000.1	16.4061	17.6933	0.108974	0.286604	19.1525	27.5908	0.526655	0.00761351	21.0837	24.8963	0.239807	0.0204234
Tb427_050042700.1	9.12346	11.1268	0.286381	0.0951969	10.3165	14.0026	0.440739	0.000258322	9.81111	10.6548	0.119017	0.220542
Tb427_070043600.1	26.2293	34.4496	0.393309	0.0423462	28.2309	30.1676	0.0957223	0.194584	24.5318	26.3461	0.102935	0.328079
Tb427_110010500.1	37.3753	28.3442	-0.39903	6.47934e-05	33.3377	28.3657	-0.233009	0.00266687	35.9579	37.7407	0.0698098	0.0888814
Tb427_080089100.1	10.6222	14.8274	0.481175	0.00197767	14.3399	23.5362	0.714849	0.0013919	14.4468	16.8098	0.218548	0.0189069
Tb427_090063400.1	30.8834	35.0745	0.183592	3.03399e-07	30.0214	34.102	0.183861	0.0584705	28.3024	29.6257	0.0659218	0.295706
Tb427_070047200.1	187.11	184.755	-0.0182765	0.880936	187.105	161.655	-0.210936	0.105421	168.931	181.487	0.103437	0.136342
Tb427_110061600.1	57.2008	58.4828	0.0319776	0.56174	57.9059	64.7565	0.161317	0.0276867	56.6994	57.3224	0.0157649	0.509113
Tb427_100066000.1	40.9942	45.5062	0.150645	0.069226	45.6634	50.1446	0.135056	0.00457749	47.4266	49.1532	0.051586	0.361048
Tb427_110006400.1	54.7825	65.6553	0.261198	0.163566	56.8169	62.1618	0.129708	0.0940171	50.5966	56.8773	0.168812	0.0390685
Tb427_030040100.1	14.3967	18.7015	0.377415	0.0216015	15.2459	22.7373	0.576639	0.00660269	15.5101	16.0291	0.0474826	0.60134
Tb427_000547900.1	0.00991631	0.0317308	1.67801	0.223872	0.0240884	0.0444134	0.882657	0.17368	0.0183108	0.04129	1.1731	0.328478
Tb427_070039000.1	92.2897	83.2659	-0.148443	0.141289	90.1321	86.4975	-0.0593828	0.419179	87.8011	84.3239	-0.058297	0.217814
Tb427_110077100.1	27.6363	36.6511	0.407294	0.0269579	33.4201	38.9814	0.22207	0.0757928	32.0531	32.7486	0.03097	0.486307
Tb427_030052300.1	35.2442	46.1942	0.390324	0.0188747	41.9423	43.1718	0.0416817	0.68057	35.6092	35.7014	0.00373369	0.964079
Tb427_000765800.1	0.403617	0.580676	0.524746	8.06493e-05	0.546991	0.871231	0.671539	0.0885177	0.5598	0.652136	0.220262	0.4922
Tb427_040042400.1	13.5364	11.5154	-0.23328	0.31357	14.9065	15.7404	0.0785308	0.490257	17.4992	22.0352	0.332519	0.0153972
Tb427_110155800.1	40.3332	52.9924	0.393816	0.0239703	39.0315	42.3514	0.117772	0.360505	35.0904	39.8399	0.183137	0.128172
Tb427_100024400.1	99.1794	80.9087	-0.293746	0.0500512	80.8736	79.3657	-0.0271539	0.819137	78.7046	87.459	0.152158	0.241716
Tb427_000244800.1	0.00533808	0.00526228	-0.0206333	0.124387	0.0052579	0.00506779	-0.053128	0.00212355	0.00525486	0.00522456	-0.00834284	0.593035
Tb427_110037000.1	34.1932	44.1011	0.367108	0.00278812	41.8472	48.5722	0.215001	0.0659136	37.4	38.8507	0.0549015	0.532151
Tb427_100123400.1	27.6812	30.5839	0.143867	0.00468252	31.3102	33.4977	0.0974291	0.0228986	28.3865	30.6178	0.109165	0.0341501
Tb427_100151600.1	36.5682	30.3117	-0.270714	0.189258	31.97	33.1087	0.0504933	0.543048	36.8143	37.5883	0.0300163	0.388677
Tb427_030050600.1	101.551	95.5898	-0.0872816	0.391549	100.799	94.9777	-0.0858181	0.102915	92.6299	96.2094	0.0546999	0.311467
Tb427_100101800.1	78.739	86.349	0.133102	0.27324	90.0661	101.986	0.179322	0.0579781	87.2414	77.7801	-0.165611	0.0446005
Tb427_090072200.1	19.2121	24.9011	0.374189	0.0319246	22.6131	27.6645	0.290878	0.00592704	19.5323	19.5483	0.00117884	0.97607
Tb427_100117400.1	114.526	118.563	0.0499748	0.58018	107.268	94.2141	-0.187204	0.0404995	100.705	113.652	0.174496	0.0481797
Tb427_000532300.1	0.030137	0.0142826	-1.07727	0.107013	0.0244026	0.0137548	-0.827104	0.390958	0.0142625	0.018808	0.399121	0.731927
Tb427_060015800.1	28.5149	29.2656	0.0374927	0.754004	30.6543	37.4691	0.289611	0.00627273	29.0308	27.9155	-0.0565171	0.418224
Tb427_100161600.1	17.3485	18.9608	0.128209	0.0050624	19.3197	22.1203	0.195303	0.00340798	18.619	20.4548	0.135668	0.0545468
Tb427_040044500.1	14.7786	12.8423	-0.202603	0.126625	16.2117	17.3759	0.100055	0.21276	16.5683	18.0566	0.124097	0.172469
Tb427_010030200.1	89.2138	104.688	0.230751	0.0384191	89.4077	92.7632	0.0531536	0.381029	84.3999	89.9194	0.0913918	0.10787
Tb427_000370500.1	0.021442	0.0211376	-0.0206333	0.124387	0.02112	0.0293589	0.475193	0.420461	0.0211078	0.0209861	-0.00834284	0.593035
Tb427_100041300.1	37.9914	44.5463	0.229631	0.000177632	39.4974	44.8692	0.183966	0.00553807	38.8458	39.7906	0.034666	0.398895
Tb427_000547700.1	0.0101872	0.00482796	-1.07727	0.114292	0.00482394	0.0128277	1.41098	0.157509	0.0100284	0.00997059	-0.00834284	0.991544
Tb427_100041200.1	118.742	192.653	0.698175	0.000103007	91.9844	174.13	0.9207	2.78685e-05	108.784	112.631	0.0501371	0.0469901
Tb427_050008400.1	124.121	141.853	0.192648	0.0398129	150.067	159.851	0.0911185	0.214462	122.892	133.548	0.119965	0.0115595
Tb427_000722800.1	0.0254417	0.0445704	0.808893	0.469153	0.0272492	0.0311394	0.192527	0.865077	0.0351103	0.044251	0.333815	0.598699
Tb427_000813300.1	0.00218086	0.00214989	-0.0206333	0.124387	0.0021481	0.00207043	-0.053128	0.00212355	0.00214686	0.00213448	-0.00834284	0.593035
Tb427_000559500.1	0.0283511	0.0279485	-0.0206333	0.124387	0.0279253	0.0269156	-0.053128	0.00212355	0.0279092	0.0277482	-0.00834284	0.593035
Tb427_090066200.1	415.193	272.022	-0.610057	0.00314459	638.555	224.958	-1.50515	0.000243993	305.751	261.675	-0.224583	0.0327238
Tb427_000397300.1	0.006379	0.0130804	1.03601	0.125793	0.0130696	0.0240972	0.882657	0.259714	0.0154867	0.0153974	-0.00834284	0.993504
Tb427_040012000.1	11.7639	18.2643	0.634659	3.58502e-05	12.7189	12.3153	-0.0465266	0.788917	9.09723	8.8383	-0.0416589	0.808645
Tb427_070013600.1	31.2393	35.2076	0.172527	0.019056	37.6592	38.8841	0.0461751	0.310015	34.6217	35.2203	0.0247325	0.259167
Tb427_070009700.1	41.8348	46.8091	0.162084	0.0479639	49.9599	48.927	-0.030141	0.706606	48.4553	49.422	0.0284965	0.548118
Tb427_000139900.1	0.0283511	0.0279485	-0.0206333	0.124387	0.0279253	0.0269156	-0.053128	0.00212355	0.0279092	0.0277482	-0.00834284	0.593035
Tb427_000697200.1	0.0029385	0.00289678	-0.0206333	0.124387	0.00289437	0.00278972	-0.053128	0.00212355	0.0028927	0.00287602	-0.00834284	0.593035
Tb427_000070600.1	0.0148349	0.0146242	-0.0206333	0.124387	0.0146121	0.0140838	-0.053128	0.00212355	0.0146036	0.0145194	-0.00834284	0.593035
Tb427_000294700.1	0.00250157	0.00246605	-0.0206333	0.124387	0.00246399	0.00237491	-0.053128	0.00212355	0.00246257	0.00353117	0.519978	0.3787
Tb427_070021500.1	23.2682	29.0617	0.320758	0.12466	22.6728	26.0683	0.20133	0.025593	22.9668	26.2219	0.191223	0.0271781
Tb427_040021200.1	77.7922	79.8159	0.0370501	0.382937	80.3563	78.6868	-0.03029	0.43921	69.836	67.8158	-0.04235	0.478849
Tb427_110021900.1	69.1015	61.5474	-0.167019	0.00282149	58.223	54.6395	-0.0916444	0.189703	61.3776	66.6405	0.118686	0.0411454
Tb427_000342500.1	0.0123864	0.0122105	-0.0206333	0.124387	0.0122004	0.0117592	-0.053128	0.00212355	0.0175858	0.012123	-0.536664	0.361233
Tb427_090026000.1	345.09	944.081	1.45194	0.017065	316.655	2656.89	3.06875	9.14053e-05	458.016	379.81	-0.270123	0.0251345
Tb427_110142700.1	38.6701	40.69	0.0734549	0.35625	43.7581	55.0724	0.33178	0.00300527	44.008	43.3296	-0.0224115	0.482288
Tb427_090076900.1	31.6159	47.2232	0.578845	0.00275777	34.6994	46.9756	0.437001	0.000802715	34.7853	38.5039	0.146526	0.0278613
Tb427_100024000.1	30.1273	43.31	0.523628	0.0427951	35.3334	38.9115	0.139165	0.2769	33.5875	37.6044	0.162977	0.0140215
Tb427_110133900.1	69.8257	83.0966	0.251032	0.110352	69.254	85.6181	0.306019	0.0201523	65.6059	64.0816	-0.0339151	0.645851
Tb427_110108800.1	969.096	1170.23	0.272076	0.304583	780.593	679.686	-0.199702	0.139753	754.69	745.503	-0.0176688	0.935678
Tb427_100011500.1	76.5297	67.2337	-0.186834	0.0531404	77.1489	53.9988	-0.51472	0.00065794	73.5444	79.8962	0.119513	0.161985
Tb427_100057400.1	664.983	725.02	0.124703	0.565527	562.563	510.104	-0.141223	0.210344	577.962	603.454	0.0622679	0.603605
Tb427_040006400.1	36.6791	32.7429	-0.163778	0.0211656	32.3337	30.3304	-0.0922726	0.0523565	34.6426	35.267	0.0257728	0.7039
Tb427_090088600.1	933.991	1098.22	0.233687	0.381951	781.681	709.735	-0.139299	0.237931	764.961	782.748	0.0331611	0.885431
Tb427_100138200.1	167.178	158.923	-0.0730607	0.256448	160.315	147.215	-0.122985	0.179989	152.474	154.706	0.0209624	0.50526
Tb427_110187400.1	280.727	220.654	-0.34738	0.000818153	190.457	160.441	-0.247423	0.0121894	246.237	248.592	0.0137326	0.828538
Tb427_110110300.1	49.3153	67.2235	0.44693	0.0335461	63.0931	66.0212	0.0654489	0.382964	53.8658	61.736	0.196741	0.0181934
Tb427_000265200.1	0.00713187	0.00487475	-0.548954	0.352177	0.00487069	0.00469458	-0.053128	0.00212355	0.00486788	0.00483981	-0.00834284	0.593035
Tb427_000450900.1	0.0129523	0.0127684	-0.0206333	0.124387	0.0127577	0.0177346	0.475193	0.420662	0.0127504	0.0126769	-0.00834284	0.593035
Tb427_110146600.1	33.6514	31.4602	-0.0971364	0.0171965	38.2613	39.2684	0.0374813	0.157677	35.9095	38.3707	0.0956412	0.0711956
Tb427_090037900.1	0.0213663	0.0128012	-0.739059	0.644329	0.0418388	0.120815	1.52989	0.018297	0.0344873	0.0301603	-0.193415	0.77522
Tb427_030045300.1	34.3749	38.0302	0.145789	0.065352	40.7647	45.181	0.148396	0.00729318	38.3535	37.8816	-0.0178639	0.545552
Tb427_000480800.1	1.59852	1.99856	0.322225	0.00961774	2.78842	3.10782	0.156455	0.432162	2.31151	2.11953	-0.125094	0.430536
Tb427_000713900.1	0.0165688	0.0163336	-0.0206333	0.124387	0.01632	0.0157299	-0.053128	0.00212355	0.0163105	0.0162165	-0.00834284	0.593035
Tb427_010013200.1	53.0131	53.382	0.010004	0.854005	52.6914	52.8355	0.00394102	0.950085	53.1506	55.5849	0.0646071	0.457821
Tb427_040038400.1	61.3657	59.7327	-0.0389111	0.0597706	62.2492	56.0482	-0.151387	0.00560735	63.6774	67.2976	0.0797738	0.215011
Tb427_010029200.1	25.0187	25.3178	0.0171413	0.880177	26.7393	30.2647	0.178676	0.00364973	25.0939	25.9181	0.0466263	0.588519
Tb427_100084100.1	47.152	63.6992	0.433955	0.0217143	52.4738	58.4167	0.154784	0.0114818	43.9034	43.6475	-0.00843315	0.919993
Tb427_080045100.1	24.177	31.6642	0.389218	0.000354803	27.1097	32.8692	0.277923	0.00488269	25.1212	24.9114	-0.0120973	0.812198
Tb427_070044300.1	23.2664	33.5878	0.529689	0.00214014	26.506	31.7502	0.260446	0.00954206	22.4342	23.4852	0.0660512	0.341211
Tb427_080018200.1	24.6697	27.5738	0.160554	0.0868505	30.5485	29.4423	-0.0532141	0.357272	26.9902	31.5748	0.226337	0.0051474
Tb427_000435500.1	0.0111424	0.0158419	0.507688	0.384165	0.010975	0.0105782	-0.053128	0.00212355	0.0109687	0.0109054	-0.00834284	0.593035
Tb427_110097900.1	14.6313	18.963	0.374127	0.0678882	16.8863	20.3864	0.271756	0.0263063	13.968	14.7814	0.0816582	0.435874
Tb427_100110600.1	185.224	176.989	-0.0656147	0.460506	157.188	160.456	0.0296901	0.686707	176.531	186.836	0.0818479	0.31782
Tb427_000316200.1	0.0171248	0.0168817	-0.0206333	0.124387	0.0168676	0.0162578	-0.053128	0.00212355	0.0168579	0.0167607	-0.00834284	0.593035
Tb427_000092300.1	0.00502284	0.00495151	-0.0206333	0.124387	0.00494739	0.00476851	-0.053128	0.00212355	0.00494454	0.00709014	0.519978	0.3787
Tb427_000371900.1	0.00570828	0.00562722	-0.0206333	0.124387	0.00562254	0.00541925	-0.053128	0.00212355	0.00561929	0.00558689	-0.00834284	0.593035
Tb427_000126700.1	0.0113167	0.00536326	-1.07727	0.114292	0.00535879	0.00744928	0.475193	0.420461	0.0053557	0.00767972	0.519978	0.378157
Tb427_070008900.1	33.2632	32.899	-0.0158837	0.529408	34.3602	38.3446	0.158286	0.00977395	33.7376	36.7157	0.122042	0.20685
Tb427_080007900.1	38.2245	44.456	0.217878	0.00432527	38.4567	45.4468	0.240943	0.0128729	41.3006	46.6986	0.177219	0.00570542
Tb427_110150700.1	120.281	115.042	-0.0642466	0.312574	134.555	128.827	-0.0627544	0.114776	114.281	121.369	0.086808	0.0889059
Tb427_000776300.1	0.353718	0.45825	0.373534	0.000182376	0.408595	0.487117	0.253598	0.080138	0.382929	0.343507	-0.156737	0.299279
Tb427_000653200.1	0.117365	0.123702	0.0758689	0.438929	0.0940052	0.169095	0.847019	0.221447	0.0677503	0.161421	1.25253	0.103649
Tb427_060016300.1	70.056	87.1037	0.314226	0.0316982	74.0874	84.8575	0.195815	0.0304957	60.8077	58.7731	-0.049097	0.520672
Tb427_100126100.1	65.469	73.8292	0.17338	0.0906605	69.1668	72.9019	0.0758768	0.35734	65.0668	67.6918	0.0570596	0.31268
Tb427_110051900.1	194.782	193.558	-0.00909577	0.91709	173.889	220.04	0.3396	0.0105199	186.589	173.411	-0.105671	0.250982
Tb427_000635700.1	0.0130259	0.0242598	0.897187	0.286127	0.0222991	0.0460834	1.04726	0.173666	0.0248519	0.0233704	-0.0886789	0.843956
Tb427_080083800.1	23.4199	24.5781	0.0696378	0.629255	28.8614	30.5687	0.0829149	0.133813	26.5748	26.8344	0.0140258	0.839073
Tb427_000343600.1	0.021442	0.0211376	-0.0206333	0.124387	0.02112	0.0203563	-0.053128	0.00212355	0.0211078	0.0209861	-0.00834284	0.593035
Tb427_100140700.1	79.6021	67.3462	-0.241211	0.0686265	80.4289	76.3746	-0.0746205	0.34348	80.7114	84.5571	0.0671534	0.214819
Tb427_110029700.1	25.6101	28.3561	0.146945	0.149957	28.4653	27.43	-0.0534495	0.608092	21.1138	22.4167	0.086388	0.446039
Tb427_110163600.1	31.9212	33.819	0.0833226	0.325268	32.1156	34.9817	0.123325	0.0226026	31.4428	33.5209	0.092331	0.161728
Tb427_000773900.1	0.114883	0.0318401	-1.85125	0.00150286	0.0458832	0.0442242	-0.053128	0.947113	0.0877207	0.0657554	-0.415807	0.685985
Tb427_000452700.1	0.00570828	0.00562722	-0.0206333	0.124387	0.00562254	0.00541925	-0.053128	0.00212355	0.00561929	0.00558689	-0.00834284	0.593035
Tb427_000090100.1	0.00901626	0.00888823	-0.0206333	0.124387	0.00888083	0.00855974	-0.053128	0.00212355	0.0088757	0.00882453	-0.00834284	0.593035
Tb427_100061900.1	15.6227	19.8623	0.346388	0.0225766	19.8285	22.214	0.163896	0.0551621	19.2983	22.3217	0.209973	0.00980392
Tb427_000014100.1	0.0303762	0.0299449	-0.0206333	0.124387	0.0299199	0.0288382	-0.053128	0.00212355	0.0299027	0.0618414	1.0483	0.120028
Tb427_020012500.1	32.3358	39.4592	0.287231	0.00219882	38.2556	44.8081	0.228088	0.00718276	32.7157	32.5883	-0.00563235	0.959241
Tb427_040047000.1	23.5922	23.1548	-0.0269983	0.833201	25.2898	35.044	0.470611	0.00262454	27.3726	29.7371	0.119532	0.230472
Tb427_110073800.1	8.35104	7.89936	-0.0802213	0.689908	9.7502	11.2818	0.210489	0.0890845	11.2586	11.6224	0.0458843	0.435168
Tb427_090050700.1	185.657	152.806	-0.280936	0.00212492	175.016	126.725	-0.465785	0.0142035	170.08	175.638	0.0463869	0.663945
Tb427_090033100.1	0.147521	0.20697	0.488502	0.0045567	0.1936	0.328806	0.764161	0.00372856	0.0959213	0.160952	0.746708	0.0123453
Tb427_100052500.1	100.239	113.145	0.174723	0.169634	101.648	105.78	0.0574894	0.458109	92.7574	92.7987	0.000642171	0.985047
Tb427_090009900.1	0.0619289	0.0607312	-0.0281732	0.9351	0.0521717	0.130097	1.31824	0.0458587	0.0618207	0.0428933	-0.527338	0.0160754
Tb427_050038800.1	21.8976	19.3855	-0.175796	0.156585	22.5603	20.8703	-0.112338	0.0545528	23.3072	25.2388	0.114867	0.0805017
Tb427_090061500.1	25.0137	28.104	0.168054	0.11455	26.6553	27.2028	0.0293346	0.516038	25.8438	29.0876	0.170586	0.00758897
Tb427_030011700.1	30.7881	31.1032	0.0146936	0.176699	33.0343	35.9809	0.123267	0.000571193	31.6385	31.1689	-0.0215765	0.466456
Tb427_000458100.1	0.0131701	0.00624161	-1.07727	0.114292	0.00623641	0.00866926	0.475193	0.420662	0.00623281	0.00619688	-0.00834284	0.593035
Tb427_110071000.1	8.40395	7.02071	-0.259452	0.186037	8.54524	10.1577	0.249375	0.000439946	8.33891	8.61594	0.0471504	0.7435
Tb427_110103700.1	0.991135	1.35948	0.455901	0.00236424	1.49536	1.36216	-0.134599	0.447746	0.879365	0.920482	0.0659278	0.752483
Tb427_010017600.1	0.00482344	0.00475495	-0.0206333	0.124387	0.00475099	0.00457922	-0.053128	0.00212355	0.00474825	0.00472087	-0.00834284	0.593035
Tb427_100012200.1	26.8746	28.7625	0.0979471	0.0152824	30.4986	33.1032	0.118226	0.0059354	26.831	27.5002	0.0355402	0.518437
Tb427_000591000.1	0.00304487	0.0043291	0.507688	0.384165	0.0167755	0.00797522	-1.07276	0.265534	0.0172015	0.0106	-0.698473	0.545832
Tb427_000346200.1	0.00517566	0.00510217	-0.0206333	0.124387	0.00871732	0.012118	0.475193	0.669102	0.00734823	0.0050656	-0.536664	0.36274
Tb427_100120000.1	25.0628	29.6894	0.244399	0.00369132	26.647	32.8781	0.303155	0.00110743	25.2004	25.0813	-0.00683607	0.923101
Tb427_000561500.1	0.00614844	0.0126077	1.03601	0.125793	0.00873438	0.00583712	-0.581449	0.332739	0.00605259	0.00601769	-0.00834284	0.593035
Tb427_100135900.1	31.9151	34.3205	0.10483	0.289275	39.924	41.5206	0.0565687	0.146017	36.5582	36.9887	0.0168883	0.600445
Tb427_100110800.1	27.5183	35.8875	0.383091	0.0194888	36.624	37.8036	0.0457318	0.322973	30.6092	36.5152	0.254532	0.0454416
Tb427_040007300.1	21.4894	25.0664	0.222126	0.0418809	23.9164	28.4612	0.250998	0.0141416	20.4782	24.6183	0.26564	0.00151786
Tb427_000164400.1	0.00517916	0.00510562	-0.0206333	0.124387	0.00735745	0.00491693	-0.581449	0.332739	0.00509843	0.00506903	-0.00834284	0.593035
Tb427_100043500.1	26.277	31.8346	0.276794	0.00613284	31.9877	35.0812	0.133184	0.00845943	30.5361	33.2232	0.121674	0.0483193
Tb427_060031000.1	33.5986	33.6667	0.00292133	0.96222	37.1826	46.5036	0.322712	0.00162591	34.2665	33.8903	-0.0159278	0.744985
Tb427_100139000.1	34.0188	43.2778	0.347297	0.0233646	37.0249	42.8197	0.209777	0.0208645	35.9809	39.9875	0.152317	0.00298572
Tb427_090007800.1	12.6169	12.9341	0.0358221	0.647295	12.6933	12.7195	0.00296937	0.974679	13.3662	14.0388	0.0708305	0.440676
Tb427_040028800.1	22.5741	20.0303	-0.172491	0.0812979	22.9947	23.0446	0.00312329	0.952385	22.3485	22.9363	0.0374493	0.62739
Tb427_070063500.1	14.0819	19.762	0.488882	0.00138527	14.6872	24.0897	0.713862	9.61011e-05	14.67	16.1388	0.137658	0.276831
Tb427_080008400.1	37.3567	41.0701	0.136721	0.101263	34.9916	36.7666	0.0713877	0.165789	36.8974	42.2064	0.193943	0.0378742
Tb427_040030000.1	52.6594	67.5631	0.359545	0.000131158	52.1688	77.3042	0.56736	0.000202022	49.7769	54.3522	0.126862	0.026555
Tb427_090013600.1	69.8982	111.349	0.671764	0.000433916	67.8226	142.582	1.07195	0.000474037	60.997	61.2756	0.00657397	0.955448
Tb427_100094600.1	30.6111	32.5678	0.0893929	0.0274849	35.2834	33.5172	-0.0740872	0.17721	32.5508	33.3826	0.0364055	0.358798
Tb427_000571500.1	0.00538313	0.00765356	0.507688	0.384165	0.0121392	0.00873893	-0.474139	0.653358	0.00529921	0.00526865	-0.00834284	0.593035
Tb427_110056700.1	26.1217	33.3043	0.350459	0.00270289	32.5184	36.5036	0.166783	0.0345425	30.907	34.3214	0.151173	0.0201139
Tb427_030020900.1	28.3817	37.1663	0.389035	0.0396787	32.2493	33.8121	0.0682727	0.262783	27.7222	30.2215	0.124535	0.111209
Tb427_000503100.1	0.0532885	0.0432189	-0.302162	0.357515	0.0595659	0.0611875	0.0387501	0.942613	0.0289255	0.0486569	0.750304	0.468163
Tb427_060026500.1	41.4675	45.8118	0.143738	0.203442	42.5614	43.4916	0.0311891	0.689744	38.2853	37.7064	-0.0219802	0.816713
Tb427_030028000.1	67.1674	83.7358	0.318083	0.109595	74.584	80.328	0.107038	0.244738	67.6689	72.1449	0.0924053	0.179503
Tb427_000257000.1	0.0165688	0.0163336	-0.0206333	0.124387	0.01632	0.0157299	-0.053128	0.00212355	0.0163105	0.0162165	-0.00834284	0.593035
Tb427_100058600.1	1393.93	1540.83	0.144558	0.519188	1074.64	988.832	-0.120057	0.233297	1191.13	1292	0.117272	0.373336
Tb427_100081600.1	39.003	48.0912	0.302188	0.0172525	44.9418	46.8698	0.060601	0.267801	37.9255	38.6144	0.0259678	0.618114
Tb427_100038700.1	512.911	580.21	0.177867	0.225664	467.586	396.551	-0.237726	0.0457122	457.021	474.516	0.054198	0.684881
Tb427_000332100.1	0.00515475	0.00508155	-0.0206333	0.124387	0.00732277	0.0101794	0.475193	0.560903	0.00507439	0.00727634	0.519978	0.378157
Tb427_100106700.1	42.4111	49.3073	0.217362	0.00833696	51.5381	55.067	0.0955487	0.0392958	44.1963	43.1138	-0.0357762	0.603342
Tb427_110134900.1	1274.15	1260.5	-0.015543	0.952052	909.396	849.757	-0.0978577	0.380053	1110.54	1183.46	0.0917477	0.597404
Tb427_110052800.1	2.72619	3.08477	0.178279	0.445034	2.59709	3.76304	0.535	0.018792	2.36498	2.30619	-0.0363143	0.843394
Tb427_110083300.1	29.7713	38.5628	0.373285	1.16981e-05	35.4378	43.4236	0.293192	0.00528216	33.8139	36.0289	0.0915383	0.0782721
Tb427_060039600.1	34.103	32.5657	-0.0665452	0.566974	31.2127	27.2244	-0.197231	0.0811336	34.5603	44.5397	0.365976	0.00693624
Tb427_000264400.1	0.00741945	0.00507131	-0.548954	0.352177	0.00506709	0.00704378	0.475193	0.416794	0.00506416	0.00503496	-0.00834284	0.593035
Tb427_060011600.1	2.65589	2.31072	-0.200857	0.268512	2.434	2.63542	0.114699	0.235826	2.80685	3.00776	0.0997342	0.334137
Tb427_010006700.1	37.5189	41.8236	0.1567	0.196112	38.5441	40.1671	0.0595044	0.265638	32.7436	37.2435	0.185775	0.0405551
Tb427_010031500.1	43.5712	51.0922	0.229729	0.050389	47.2717	50.2439	0.087974	0.00147734	45.353	47.9194	0.0794127	0.212177
Tb427_090041000.1	25.027	30.7771	0.298373	0.0112849	30.8518	34.2196	0.149466	0.139931	29.1522	31.4559	0.109725	0.233091
Tb427_070078700.1	7.70673	8.27262	0.102226	0.299387	7.99159	9.25853	0.2123	0.00100213	9.51783	9.87475	0.0531117	0.255905
Tb427_110069800.1	23.7186	28.6324	0.271631	0.00580596	33.6069	33.3881	-0.00942589	0.845526	27.3674	29.3828	0.102511	0.00237166
Tb427_050025300.1	118.389	102.767	-0.20415	0.0539437	115.787	106.19	-0.124829	0.113621	109.224	98.8764	-0.143591	0.0313425
Tb427_090024200.1	0.00317759	0.00313246	-0.0206333	0.124387	0.00312986	0.00301669	-0.053128	0.00212355	0.00312805	0.00311001	-0.00834284	0.593035
Tb427_070043400.1	23.4182	27.5097	0.232308	0.0161728	24.1545	27.4044	0.182112	0.0821749	19.8752	22.1475	0.156179	0.113922
Tb427_110135700.1	20.5823	18.9085	-0.122374	0.459679	22.03	24.6616	0.162802	0.158386	24.9481	25.4331	0.0277813	0.734268
Tb427_110145100.1	30.6368	35.7655	0.223303	0.0412184	34.3	36.4794	0.0888736	0.12777	30.8923	33.0007	0.095248	0.0612994
Tb427_000250900.1	0.0051237	0.00505094	-0.0206333	0.124387	0.00504674	0.00486427	-0.053128	0.00212355	0.00800657	0.0488434	2.60891	0.0208198
Tb427_100092400.1	39.9358	48.2248	0.272091	0.00357027	43.4472	52.8564	0.282813	0.00206905	42.5862	43.0912	0.0170073	0.67802
Tb427_110061200.1	35.4023	44.029	0.314612	0.01969	42.6613	48.1624	0.17498	0.0418902	36.2466	39.5427	0.125565	0.0134598
Tb427_110033900.1	32.8397	36.9949	0.171887	0.000135728	35.4813	39.6875	0.161626	0.0140775	34.3272	34.2967	-0.00128315	0.973655
Tb427_100125400.1	45.3024	48.5925	0.101147	0.140622	46.0815	46.3347	0.00790446	0.857204	43.0749	44.903	0.0599627	0.199289
Tb427_040019800.1	38.2921	45.5656	0.250898	0.0200572	42.1467	42.421	0.00935816	0.736584	36.4467	36.3361	-0.00438704	0.931832
Tb427_110092500.1	6.94037	7.90469	0.187697	0.136938	9.13585	11.9352	0.385616	0.0119873	9.1051	9.9038	0.121307	0.262267
Tb427_000252800.1	0.00516519	0.00509184	-0.0206333	0.124387	0.0050876	0.0135288	1.41098	0.157509	0.00508466	0.00864452	0.765633	0.376763
Tb427_110069900.1	64.0714	78.4435	0.291972	0.0399475	71.3923	76.0806	0.0917615	0.242987	61.8853	66.3651	0.100827	0.108063
Tb427_040030700.1	23.2672	28.0268	0.268512	0.00430615	28.0679	33.7074	0.264143	0.0109315	25.3094	27.0439	0.0956322	0.10283
Tb427_020019700.1	18.6876	17.8146	-0.0690227	0.540921	19.7369	23.227	0.234905	0.0230609	21.956	24.0919	0.133936	0.266692
Tb427_110076200.1	15.3645	14.5632	-0.0772769	0.266893	14.53	16.5583	0.188519	0.122497	21.6213	21.7475	0.00839462	0.947147
Tb427_080079600.1	24.0149	26.5004	0.142083	0.0837555	25.8948	28.0308	0.114353	0.147666	26.1977	23.7538	-0.141278	0.0622674
Tb427_030031500.1	28.0449	33.975	0.276736	0.024664	34.2495	38.3473	0.16304	0.0130827	32.3983	36.0232	0.153009	0.0227062
Tb427_000591500.1	0.00517566	0.00510217	-0.0206333	0.124387	0.00509792	0.0049136	-0.053128	0.00212355	0.00509498	0.0050656	-0.00834284	0.593035
Tb427_110065100.1	55.6878	64.2444	0.206209	0.000291551	60.4448	65.2167	0.109622	0.0924702	54.4001	55.4405	0.0273315	0.588551
Tb427_020013700.1	28.7329	33.8528	0.236572	0.0122921	35.992	41.6658	0.211186	0.00212078	32.9592	31.9585	-0.0444813	0.60656
Tb427_000650300.1	0.00181265	0.00178691	-0.0206333	0.124387	0.00178542	0.00172087	-0.053128	0.00212355	0.00178439	0.0017741	-0.00834284	0.593035
Tb427_000508800.1	0.0163558	0.0232541	0.507688	0.534831	0.0111701	0.0155276	0.475193	0.420662	0.0111637	0.016008	0.519978	0.378157
Tb427_000580100.1	0.0223247	0.0326545	0.54864	0.145687	0.0128595	0.0599931	2.22196	0.050595	0.00891112	0.0489835	2.45862	0.0544418
Tb427_000277300.1	1.28825	1.46221	0.182739	0.511174	1.49002	2.18251	0.55066	0.0222228	2.00898	1.85298	-0.116612	0.568849
Tb427_000402700.1	0.0130037	0.00888823	-0.548954	0.352177	0.0410833	0.0403822	-0.0248317	0.983933	0.0353169	0.0243462	-0.536664	0.586052
Tb427_020023000.1	13.3373	18.7709	0.493036	0.000110828	16.004	25.1674	0.65312	0.000134169	14.6547	15.9685	0.123869	0.0500812
Tb427_000685300.1	0.0120929	0.0119212	-0.0206333	0.124387	0.0119113	0.0114806	-0.053128	0.00212355	0.0119044	0.0118357	-0.00834284	0.593035
Tb427_040006300.1	37.586	37.1087	-0.0184385	0.863306	46.9277	51.3014	0.128559	0.0108414	41.4448	42.3519	0.0312376	0.680779
Tb427_090011100.1	0.0667523	0.0578937	-0.20541	0.541671	0.0830361	0.169023	1.02541	0.00988673	0.0902397	0.0785435	-0.200271	0.214145
Tb427_090007700.1	31.24	48.5129	0.634975	0.00894733	39.2577	57.2843	0.545165	0.00533065	37.8137	41.8306	0.145648	0.10033
Tb427_100169300.1	7.09375	8.65888	0.287632	0.00253373	7.84451	11.3729	0.535846	0.000769349	10.4425	9.85863	-0.0830089	0.111564
Tb427_040051900.1	42.5249	43.4203	0.0300631	0.70999	37.74	38.8738	0.0427027	0.591011	42.7346	52.7621	0.304097	0.00581887
Tb427_110095400.1	55.6246	70.8307	0.348653	0.0437087	57.5243	62.7539	0.125534	0.216291	52.0005	52.516	0.0142316	0.869004
Tb427_000301100.1	0.00554696	0.00546819	-0.0206333	0.124387	0.00546364	0.00759503	0.475193	0.420461	0.00546049	0.005429	-0.00834284	0.593035
Tb427_070042000.1	9.76613	10.473	0.100822	0.441003	9.79768	13.1047	0.419573	0.000887182	11.0298	11.8942	0.108852	0.25908
Tb427_070049600.1	108.157	98.9751	-0.127994	0.000788143	101.245	106.409	0.0717691	0.106192	96.6464	94.8756	-0.0266798	0.369891
Tb427_050027200.1	80.3221	79.2688	-0.0190447	0.758344	84.2482	74.9411	-0.168888	0.007941	75.6714	78.4416	0.0518699	0.288435
Tb427_090059700.1	23.3609	31.8583	0.447571	0.00464909	26.5755	34.8085	0.38934	0.00767358	23.5028	27.3842	0.220513	0.0324278
Tb427_080064300.1	27.9883	31.9166	0.189479	0.00235383	28.4147	33.4083	0.233572	0.00610234	24.6643	25.8158	0.0658286	0.357651
Tb427_110153800.1	51.2602	65.3211	0.349708	0.00120328	57.978	90.2208	0.637953	0.000112402	48.5556	59.1725	0.285287	0.000115485
Tb427_000143600.1	0.0184899	0.0182273	-0.0206333	0.124387	0.0182121	0.0253168	0.475193	0.416794	0.0182016	0.0180967	-0.00834284	0.593035
Tb427_000322900.1	0.0049836	0.00491283	-0.0206333	0.124387	0.00490874	0.00682366	0.475193	0.420461	0.00490591	0.0173492	1.82227	0.00170162
Tb427_000444700.1	0.0140455	0.0138461	-0.0206333	0.124387	0.00461151	0.00924552	1.00351	0.132029	0.00460885	0.00660879	0.519978	0.385738
Tb427_090054600.1	74.5078	60.732	-0.294933	0.109658	75.7429	70.2973	-0.107642	0.24835	76.1641	79.2736	0.057729	0.121454
Tb427_110089000.1	29.7739	34.9274	0.23031	0.0197486	35.577	36.5033	0.037082	0.535668	32.8623	33.9208	0.0457367	0.383063
Tb427_100014700.1	791.608	899.877	0.184941	0.520879	610.673	556.826	-0.133175	0.106169	601.911	677.876	0.17147	0.411007
Tb427_070047700.1	82.4402	105.285	0.352876	0.000419228	93.1015	107.124	0.202399	0.022279	82.632	85.9077	0.0560878	0.139556
Tb427_100098000.1	65.9624	86.9288	0.39819	0.0029829	77.9134	94.607	0.280075	0.0134952	72.8378	82.2152	0.174718	0.0425735
Tb427_090026900.1	36.1317	44.3472	0.29558	0.00471502	40.8215	49.5549	0.2797	3.19495e-05	37.6272	39.3005	0.0627719	0.234946
Tb427_000319700.1	0.00714734	0.014656	1.03601	0.125793	0.0101534	0.00678545	-0.581449	0.337727	0.0101476	0.00699535	-0.536664	0.377646
Tb427_000413800.1	0.00500314	0.0049321	-0.0206333	0.124387	0.00710739	0.00685042	-0.053128	0.946876	0.00492515	0.00706233	0.519978	0.385738
Tb427_080057700.1	39.6142	40.2692	0.023661	0.0163991	42.2867	41.827	-0.0157695	0.589205	43.48	47.528	0.128427	0.0104947
Tb427_000757800.1	1.9974	1.74644	-0.193705	0.275495	2.08296	2.47238	0.247266	0.14047	2.59512	2.03106	-0.353568	0.08615
Tb427_000051700.1	0.00572108	0.00563984	-0.0206333	0.124387	0.00563514	0.0054314	-0.053128	0.00212355	0.00563189	0.00559942	-0.00834284	0.593035
Tb427_090090100.1	25.3935	23.427	-0.116285	0.448967	23.5097	26.8156	0.189818	0.0679845	26.2146	26.8669	0.0354593	0.645499
Tb427_030032600.1	54.564	42.8871	-0.347407	0.0650911	49.9882	48.1577	-0.0538197	0.268546	49.9822	47.2433	-0.0813055	0.0809899
Tb427_100164100.1	35.0413	37.2186	0.0869662	0.396461	39.9833	48.4421	0.276864	0.000683707	39.617	39.0237	-0.0217718	0.628699
Tb427_090088100.1	175.643	199.446	0.183355	0.0797091	163.876	153.267	-0.0965568	0.204502	159.833	167.492	0.0675264	0.445833
Tb427_090021000.1	35.492	41.402	0.222205	0.135856	42.9008	52.54	0.292412	0.0201715	40.9309	41.5223	0.0206968	0.759734
Tb427_100130000.1	45.7764	63.9113	0.481467	0.00352075	46.6008	59.5696	0.354221	0.0515769	48.1808	62.9277	0.385238	0.00153905
Tb427_000192500.1	0.0177261	0.0298808	0.753343	0.107189	0.012106	0.0132572	0.131052	0.920536	0.00707554	0.00487762	-0.536664	0.36274
Tb427_100136800.1	216.36	258.314	0.255693	0.0673193	228.86	247.097	0.110607	0.174046	193.921	196.306	0.0176381	0.766244
Tb427_100149000.1	9.19773	13.0986	0.510066	0.0615919	10.3057	11.6487	0.176727	0.0797344	9.12048	9.14477	0.00383674	0.970373
Tb427_000475600.1	0.0049836	0.00491283	-0.0206333	0.124387	0.00490874	0.00473126	-0.053128	0.00212355	0.00490591	0.00487762	-0.00834284	0.593035
Tb427_100044300.1	16.5754	15.367	-0.109204	0.217683	15.1491	18.2591	0.269383	0.00353181	14.9174	16.4953	0.145055	0.0681951
Tb427_000345000.1	0.00726952	0.00716629	-0.0206333	0.124387	0.00716033	0.00690144	-0.053128	0.00212355	0.00715619	0.00711493	-0.00834284	0.593035
Tb427_110072800.1	27.8187	31.7879	0.192424	0.00269362	32.0119	32.9884	0.0433487	0.346708	31.1253	33.1541	0.0910985	0.0698576
Tb427_040026000.1	31.4845	34.2649	0.122092	0.196653	33.0928	37.9337	0.19696	0.0123531	30.6345	33.8841	0.14545	0.0387185
Tb427_000109000.1	25.6875	23.0824	-0.154277	0.327777	29.162	33.4015	0.195821	0.036101	28.0335	26.5526	-0.0782979	0.381781
Tb427_100014300.1	56.1273	62.6166	0.157842	0.0262504	64.5055	57.6145	-0.16299	0.0335682	56.0444	55.7956	-0.00641794	0.854833
Tb427_090048400.1	56.4451	67.0967	0.249393	0.00691264	63.4337	61.9993	-0.0329993	0.62068	57.8801	59.7196	0.0451367	0.599677
Tb427_110047700.1	31.7614	40.0542	0.334676	0.0145518	32.5325	38.8968	0.257771	0.0100868	29.7091	31.7597	0.0962921	0.274897
Tb427_050023500.1	123.637	184.285	0.575822	0.00122955	148.611	182.89	0.299437	0.0109764	126.933	150.768	0.248264	0.0128039
Tb427_000651100.1	0.00676817	0.00667207	-0.0206333	0.124387	0.00961477	0.00642548	-0.581449	0.332739	0.00666266	0.00662425	-0.00834284	0.593035
Tb427_000611200.1	0.0160478	0.0109689	-0.548954	0.36425	0.00526892	0.0152353	1.53183	3.4947e-09	0.00526588	0.00523552	-0.00834284	0.593035
Tb427_000240600.1	0.0187129	0.00747998	-1.32293	0.0818812	0.0317957	0.0530318	0.738025	0.346329	0.0383177	0.0242921	-0.65752	0.227209
Tb427_060029300.1	34.2129	44.3021	0.372835	0.0256545	37.2358	41.1917	0.145666	0.072808	32.1715	31.6296	-0.0245072	0.245272
Tb427_000105400.1	0.101969	0.123103	0.271738	0.346519	0.125683	0.142044	0.176547	0.197313	0.132652	0.121887	-0.122102	0.710192
Tb427_000433300.1	0.0168695	0.0261516	0.632486	0.0899843	0.0140145	0.0135078	-0.053128	0.956641	0.0067336	0.00669477	-0.00834284	0.991708
Tb427_000651500.1	0.026859	0.0264776	-0.0206333	0.124387	0.0264555	0.025499	-0.053128	0.00212355	0.0381334	0.0262878	-0.536664	0.36274
Tb427_050036600.1	57.8093	67.1055	0.215129	0.103587	63.5496	64.9264	0.0309239	0.433296	54.7109	56.4389	0.0448621	0.25783
Tb427_090069000.1	32.8501	42.2818	0.364142	0.0162818	33.3522	40.9009	0.29435	0.00915414	36.5385	45.1563	0.30551	0.0010268
Tb427_000746700.1	1.51708	1.31889	-0.201975	0.108877	1.65875	1.66135	0.00225749	0.969245	1.62312	1.80695	0.154789	0.264934
Tb427_000420900.1	0.0207248	0.0133659	-0.6328	0.629208	0.0436844	0.071802	0.716906	0.0702644	0.0228232	0.0295125	0.370825	0.799718
Tb427_110012100.1	1834.99	1785.9	-0.039128	0.785675	1361.17	1200.46	-0.181266	0.165403	1545.84	1555.9	0.00936317	0.927351
Tb427_070072300.1	16.7628	15.1978	-0.141405	0.494482	16.058	16.8644	0.0706868	0.472446	17.9125	16.9293	-0.0814495	0.269846
Tb427_010016600.1	92.1663	76.194	-0.274563	0.000680124	76.4201	69.7336	-0.132098	0.0787477	85.4152	90.6189	0.0853198	0.34568
Tb427_010021200.1	0.226709	0.337228	0.572887	0.00747175	0.25041	0.391238	0.643752	0.0239564	0.244263	0.202241	-0.272357	0.145322
Tb427_000466300.1	0.00539451	0.0053179	-0.0206333	0.124387	0.00766336	0.0153641	1.00351	0.133603	0.00531041	0.00761478	0.519978	0.385738
Tb427_030010300.1	42.0049	47.6826	0.182908	0.0503104	42.4599	52.6139	0.309345	0.000327928	45.6351	44.5593	-0.0344182	0.51589
Tb427_100091400.1	0.00335443	0.00330679	-0.0206333	0.124387	0.00330404	0.00318458	-0.053128	0.00212355	0.00330214	0.00328309	-0.00834284	0.593035
Tb427_000224300.1	0.0295475	0.0170341	-0.794609	0.358994	0.0170199	0.0280514	0.720848	0.402687	0.0170101	0.0243913	0.519978	0.385738
Tb427_090053600.1	57.7063	69.2829	0.263771	0.0285717	57.248	65.938	0.203886	0.0122714	54.661	56.3031	0.0427025	0.46656
Tb427_100080600.1	38.8478	47.7031	0.296251	0.0157893	44.095	44.5786	0.0157341	0.876765	39.0143	36.5235	-0.0951811	0.0422467
Tb427_000674800.1	0.00190988	0.00188276	-0.0206333	0.124387	0.00188119	0.00181318	-0.053128	0.00212355	0.00271159	0.00186927	-0.536664	0.377646
Tb427_100140600.1	19.2996	21.643	0.165325	0.00221877	23.0775	27.0766	0.23056	0.00426771	21.4162	21.1908	-0.0152636	0.29544
Tb427_000540600.1	0.00735332	0.0072489	-0.0206333	0.124387	0.00724287	0.0145211	1.00351	0.129579	0.00723869	0.0103798	0.519978	0.3787
Tb427_070080500.1	41.5493	46.5116	0.162767	0.000223697	46.7981	49.8649	0.0915739	0.0360738	41.4938	39.6513	-0.0655284	0.179852
Tb427_000429000.1	0.0172406	0.0169957	-0.0206333	0.124387	0.0169816	0.0163676	-0.053128	0.00212355	0.0169718	0.0168739	-0.00834284	0.593035
Tb427_110042300.1	42.9637	54.4305	0.341298	0.0222966	50.4611	55.6335	0.140781	0.0403613	45.1915	47.9831	0.0864753	0.236288
Tb427_050018800.1	14.5756	10.7734	-0.436085	0.0392412	16.0568	19.399	0.272793	0.00446385	12.9066	11.6437	-0.148561	0.128138
Tb427_030016600.1	88.7602	88.0779	-0.011132	0.879837	99.4942	94.1453	-0.0797234	0.4151	86.4158	97.7456	0.177736	0.030605
Tb427_000029500.1	0.0207447	0.0204502	-0.0206333	0.124387	0.0294697	0.0196944	-0.581449	0.332739	0.0294527	0.0203036	-0.536664	0.377646
Tb427_100140400.1	18.0904	18.1711	0.00641999	0.965144	20.3843	23.2842	0.191892	0.01269	20.7112	21.2208	0.0350652	0.340351
Tb427_000487700.1	3.38428	1.65701	-1.03026	0.00527768	2.73928	4.48211	0.710378	0.0414795	0.0177974	0.0182043	0.0326094	0.974883
Tb427_040047500.1	10.8924	11.353	0.0597598	0.0921396	10.362	12.4906	0.269536	0.0111669	12.1748	15.0324	0.304174	0.013534
Tb427_000601000.1	2.2542	1.94056	-0.21614	0.257131	2.28526	2.88226	0.334842	0.000470349	2.63588	2.20699	-0.256205	0.267895
Tb427_110180900.1	126.683	115.629	-0.131722	0.000333094	107.798	93.5712	-0.2042	0.0578996	117.811	117.975	0.00200614	0.973371
Tb427_110097200.1	1.29161	1.47684	0.193348	0.291444	1.87915	1.18783	-0.661755	0.137307	1.90796	1.45274	-0.393255	0.325865
Tb427_000140200.1	0.0186248	0.0264802	0.507688	0.384165	0.0452428	0.0487827	0.108681	0.923144	0.0313515	0.044956	0.519978	0.644715
Tb427_110056800.1	32.4616	52.2859	0.687688	0.00548201	32.6568	45.8813	0.490522	0.0016336	31.7185	37.3467	0.235658	0.00941108
Tb427_090036400.1	28.1359	33.339	0.244796	0.0182074	33.3344	33.8953	0.0240738	0.585744	29.4376	30.4294	0.0478057	0.33402
Tb427_000601100.1	5.14897	5.00316	-0.0414455	0.720272	5.86817	6.85392	0.224019	0.0331435	5.78824	5.51635	-0.0694095	0.191968
Tb427_050052000.1	70.7549	76.3552	0.109895	0.140675	77.1183	79.1465	0.0374532	0.556011	69.3836	72.231	0.0580239	0.571244
Tb427_100018900.1	624.783	803.882	0.363629	0.18878	621.849	536.029	-0.214253	0.0816673	533.173	542.401	0.0247562	0.877481
Tb427_000101700.1	0.010266	0.0256774	1.32262	0.122648	0.0142144	0.0666093	2.22837	0.0469532	0.010106	0.00696671	-0.536664	0.513902
Tb427_000565800.1	0.0229874	0.022661	-0.0206333	0.124387	0.0226421	0.0218235	-0.053128	0.00212355	0.022629	0.0224986	-0.00834284	0.593035
Tb427_030032900.1	31.0989	33.2202	0.0951986	0.473627	33.575	31.3911	-0.0970314	0.0920727	31.3912	32.8561	0.0657988	0.16301
Tb427_090060200.1	25.3413	34.0336	0.425471	0.0398185	29.8674	31.6348	0.0829421	0.326047	23.5768	26.6165	0.174956	0.0456875
Tb427_010033100.1	22.721	26.3958	0.216283	0.021749	26.3175	26.0924	-0.0123965	0.890598	24.6672	23.8458	-0.0488611	0.673809
Tb427_070046800.1	25.5573	33.0217	0.369677	0.000590006	31.2047	33.4649	0.100885	0.158884	31.3852	34.4991	0.136473	0.136443
Tb427_000534800.1	0.00639499	0.00630418	-0.0206333	0.124387	0.00629893	0.00607119	-0.053128	0.00212355	0.0062953	0.006259	-0.00834284	0.593035
Tb427_070039400.1	119.665	125.526	0.0689782	0.0487081	114.474	102.473	-0.159771	0.0942218	111.211	107.522	-0.0486651	0.525957
Tb427_050043100.1	35.4923	49.8888	0.491209	0.000743032	39.5505	50.3765	0.349055	0.000199958	35.903	39.5901	0.141036	0.0281167
Tb427_100092500.1	46.7124	60.1126	0.36386	0.0171911	52.4843	58.112	0.14695	0.172942	48.4512	50.8499	0.0697127	0.15349
Tb427_000115300.1	0.00525021	0.00746459	0.507688	0.384165	0.00745837	0.00718871	-0.053128	0.946506	0.00516836	0.0126728	1.29395	0.132657
Tb427_050017900.1	41.8345	46.2992	0.146292	0.00391938	48.8925	53.3997	0.127216	0.00422761	43.9541	43.7586	-0.00643097	0.863987
Tb427_000005600.1	0.714849	1.73306	1.27761	0.00577835	0.250564	2.25065	3.16709	0.00526228	0.321518	0.231156	-0.476029	0.393877
Tb427_000804800.1	0.107948	0.1055	-0.0330959	0.909941	0.136193	0.21069	0.629466	0.0663177	0.137647	0.12073	-0.189186	0.406217
Tb427_000749200.1	2.08638	1.68452	-0.308668	0.127313	2.36789	2.57456	0.120721	0.136532	2.25226	2.23781	-0.00928764	0.951125
Tb427_000337900.1	0.0154643	0.0152447	-0.0206333	0.124387	0.015232	0.0146812	-0.053128	0.00212355	0.0152232	0.0373271	1.29395	0.129511
Tb427_060054300.1	32.7503	39.6622	0.276259	0.0469605	35.562	43.0033	0.274111	0.00436923	33.6874	40.5936	0.269046	0.0170037
Tb427_100167500.1	41.5528	48.7357	0.230033	0.0488967	48.2508	54.8018	0.183671	0.0686857	45.8762	55.5902	0.277085	0.00994796
Tb427_090037000.1	14.2984	15.0456	0.0734902	0.286899	18.4726	20.4647	0.147747	0.198588	17.8532	22.4984	0.333637	0.0209763
Tb427_030055700.1	15.9152	16.032	0.0105424	0.912859	14.7388	17.9903	0.287602	0.000775742	17.0091	19.0474	0.163285	0.162057
Tb427_110099600.1	20.2087	22.2969	0.141865	0.0444742	24.6057	26.6475	0.11501	0.033037	24.4088	26.0814	0.0956224	0.0502819
Tb427_110060200.1	85.615	89.2904	0.060641	0.139291	83.9081	81.0653	-0.0497253	0.50804	75.5247	77.6542	0.0401162	0.499984
Tb427_110026100.1	34.6926	27.5874	-0.330615	0.0819368	32.0579	26.8282	-0.256929	0.0189252	35.3476	37.9314	0.10178	0.154087
Tb427_090006100.1	32.7527	42.0281	0.359743	0.0023692	39.2268	53.5113	0.448002	0.00355678	36.8633	40.1336	0.122625	0.0506257
Tb427_070063900.1	18.3314	23.2018	0.339915	0.000226802	22.7883	28.3928	0.317229	0.00203056	18.7274	20.9083	0.158924	0.0431583
Tb427_050034000.1	63.6005	74.5494	0.229159	0.132989	54.8615	62.8085	0.195165	0.109	57.5849	59.2125	0.0402121	0.527138
Tb427_090044200.1	65.1555	72.857	0.161181	0.0384003	71.24	76.5081	0.102925	0.00308984	65.3264	58.7339	-0.153472	0.00394899
Tb427_100142000.1	10.8936	13.2549	0.283048	0.0119848	15.0288	28.1591	0.90587	0.00052303	18.5343	23.2475	0.32688	0.0220539
Tb427_080012000.1	43.206	53.7141	0.314067	0.00333976	44.8686	77.9285	0.796445	3.86896e-05	47.9647	50.3645	0.0704351	0.321958
Tb427_070034600.1	4.49394	4.90083	0.125045	0.675076	5.17326	2.91635	-0.826911	0.0101341	3.48129	3.09705	-0.168727	0.548213
Tb427_030057700.1	25.5444	26.1432	0.0334328	0.40342	28.4541	28.812	0.0180333	0.52724	26.0341	28.5568	0.133432	0.100011
Tb427_110101500.1	22.9233	26.5227	0.210414	0.175122	24.5006	24.3128	-0.0111055	0.635958	22.3491	21.0877	-0.0838145	0.119974
Tb427_100145300.1	221.483	159.736	-0.471513	0.00872703	172.652	141.687	-0.285164	0.00216344	201.053	188.564	-0.0925224	0.0358357
Tb427_100085200.1	81.5169	133.451	0.711142	0.00465295	89.3195	145.439	0.703371	0.000104652	79.2648	82.4767	0.0573054	0.0330657
Tb427_110134000.1	27.4539	29.944	0.125257	0.0161428	31.221	30.4263	-0.0371954	0.538155	28.0444	28.5822	0.0274028	0.566972
Tb427_080076000.1	15.8993	19.3724	0.285042	0.000418612	20.3346	20.695	0.0253454	0.784301	17.1844	18.029	0.0692193	0.699492
Tb427_100139700.1	30.4252	33.3428	0.13211	0.18805	36.2991	46.147	0.346304	0.000272701	35.1278	34.6478	-0.0198532	0.644209
Tb427_040005700.1	32.7164	35.0829	0.100751	0.0789396	30.3121	40.1263	0.404657	0.0012216	28.4271	27.9152	-0.0262201	0.352183
Tb427_030040500.1	23.6124	24.0894	0.0288503	0.788064	24.1111	18.9743	-0.345655	0.0366463	19.3535	21.3125	0.139103	0.103734
Tb427_000423700.1	0.0256378	0.0497389	0.956104	0.0161835	0.0397115	0.0813964	1.03541	0.0288426	0.0259648	0.0146742	-0.823271	0.48768
Tb427_030023200.1	55.1986	72.9272	0.401825	0.0101908	64.9845	64.2285	-0.0168818	0.835543	51.2148	47.5365	-0.107524	0.196247
Tb427_000684900.1	0.0210876	0.0207882	-0.0206333	0.124387	0.0207709	0.0200199	-0.053128	0.00212355	0.0207589	0.0206392	-0.00834284	0.593035
Tb427_040049400.1	33.9213	41.0178	0.274059	0.0234126	39.5015	41.6463	0.0762778	0.305374	35.5321	34.3544	-0.0486287	0.606233
Tb427_100124900.1	33.2616	36.6092	0.138348	0.0124429	38.1438	38.522	0.0142374	0.638229	34.7402	36.2333	0.0607107	0.0448088
Tb427_000692000.1	0.0106317	0.0104807	-0.0206333	0.124387	0.010472	0.0100934	-0.053128	0.00212355	0.0104659	0.0104056	-0.00834284	0.593035
Tb427_080008600.1	21.7994	27.0695	0.312381	0.00055595	27.2224	31.0185	0.188333	0.000783304	24.6111	27.344	0.151915	0.0202602
Tb427_070049100.1	22.7677	26.3803	0.21247	0.0277582	25.3086	29.6191	0.226903	0.0341996	27.5427	29.6609	0.106895	0.129204
Tb427_080006200.1	28.4028	36.7476	0.371618	0.0361796	28.247	35.6917	0.337491	0.0262337	25.8622	30.0394	0.216011	0.0104938
Tb427_030025000.1	0.160615	0.106283	-0.595699	0.279089	0.215229	0.385342	0.840268	0.0562379	0.182285	0.253879	0.47795	0.343929
Tb427_010015000.1	22.6039	22.9843	0.0240733	0.808904	22.4631	28.3226	0.334399	0.00451375	24.0933	24.1552	0.0037029	0.949684
Tb427_070005800.1	102.788	123.008	0.259083	0.0201899	101.981	112.152	0.137156	0.217599	100.93	103.706	0.0391405	0.469583
Tb427_100028100.1	9.52064	10.1396	0.0908702	0.295208	11.3078	13.5199	0.257777	0.0004709	11.474	11.5384	0.00806776	0.920305
Tb427_000611000.1	0.0131526	0.0129658	-0.0206333	0.124387	0.012955	0.0124866	-0.053128	0.00212355	0.0129475	0.0128729	-0.00834284	0.593035
Tb427_040050900.1	67.2094	70.2334	0.0634937	0.214772	64.1787	62.723	-0.0330993	0.718822	67.181	78.5843	0.226189	0.00311263
Tb427_000778200.1	1.51444	1.88679	0.317155	0.167607	1.7353	2.65031	0.610977	0.00118382	1.68062	2.11605	0.332378	0.0662959
Tb427_080046100.1	32.9394	36.6627	0.154498	0.0134291	36.2352	39.5988	0.128063	0.00706147	33.6711	36.1855	0.103898	0.283426
Tb427_100156600.1	14.6728	11.8551	-0.307646	0.0311703	12.741	8.85757	-0.524497	0.010921	11.69	14.5344	0.314203	0.00812601
Tb427_000728700.1	0.00202187	0.00199316	-0.0206333	0.124387	0.0019915	0.0019195	-0.053128	0.00212355	0.00199035	0.00197888	-0.00834284	0.593035
Tb427_080063400.1	34.224	43.0357	0.330526	0.0281259	36.1601	42.2683	0.225175	0.094796	34.6668	38.9431	0.167812	0.0414284
Tb427_100044800.1	56.509	63.9487	0.178434	0.0737854	69.0457	62.6211	-0.140903	0.0395779	54.8996	55.0344	0.00353926	0.908388
Tb427_000194900.1	0.00598968	0.0122821	1.03601	0.125793	0.0162768	0.0140239	-0.214937	0.849445	0.0122648	0.0100244	-0.291008	0.771132
Tb427_050049400.1	0.0137676	0.0135721	-0.0206333	0.124387	0.0135608	0.0130705	-0.053128	0.00212355	0.013553	0.0134749	-0.00834284	0.593035
Tb427_110053400.1	39.8702	54.1239	0.440954	0.0163853	46.748	51.824	0.148717	0.0681149	42.0595	42.8663	0.0274124	0.808472
Tb427_110188200.1	18.6483	21.4154	0.199608	0.0524361	26.0322	27.5875	0.083719	0.0883382	20.8066	22.0966	0.0867828	0.0933082
Tb427_030016700.1	17.696	19.8307	0.164308	0.00682891	20.9518	25.9578	0.309091	0.000682484	17.4203	18.3985	0.0788162	0.181018
Tb427_110005400.1	37.3732	52.3614	0.4865	0.0286524	32.4743	46.8312	0.528173	0.00141263	31.7641	37.3841	0.235028	0.173415
Tb427_020021100.1	52.264	56.0597	0.101147	0.191784	48.7661	49.6722	0.0265613	0.667491	47.2878	52.2217	0.14318	0.00305994
Tb427_100080900.1	37.8783	41.7398	0.140054	0.103432	39.0475	42.9314	0.136802	0.0916088	34.8087	32.7359	-0.0885749	0.204255
Tb427_000079100.1	0.00702299	0.0202437	1.52732	0.0580789	0.00479633	0.00666739	0.475193	0.420662	0.009971	0.00687364	-0.536664	0.517364
Tb427_000696300.1	0.616604	0.587213	-0.0704605	0.00819735	0.590755	0.818422	0.470284	0.00134593	0.61773	0.944709	0.612893	0.00553893
Tb427_030058000.1	18.2485	19.3106	0.0816094	0.0958676	19.4304	24.6564	0.343645	0.00200997	19.7946	19.639	-0.0113854	0.838246
Tb427_080005800.1	85.9409	87.825	0.031287	0.308891	88.8311	91.5267	0.0431285	0.212983	76.3517	74.6767	-0.0320026	0.507737
Tb427_000331700.1	0.00491638	0.00484657	-0.0206333	0.124387	0.00484253	0.00466745	-0.053128	0.00212355	0.00483974	0.00481183	-0.00834284	0.593035
Tb427_090062200.1	31.2111	34.7905	0.156634	0.0545423	39.5418	40.41	0.0313332	0.42034	36.6871	41.9489	0.193358	0.00333556
Tb427_000399300.1	0.00586575	0.00578246	-0.0206333	0.124387	0.00577764	0.00803152	0.475193	0.420461	0.00577431	0.00827997	0.519978	0.378157
Tb427_000005000.1	0.445264	0.841948	0.91907	0.00533407	0.0891349	0.817809	3.1977	0.00138499	0.2233	0.403463	0.853452	0.00553828
Tb427_070023600.1	0.00620828	0.00612012	-0.0206333	0.124387	0.00611502	0.00589393	-0.053128	0.00212355	0.00611149	0.00607626	-0.00834284	0.593035
Tb427_040026800.1	28.467	32.0381	0.1705	0.000202719	34.31	36.1966	0.0772283	0.0345619	32.4095	34.1783	0.0766642	0.142591
Tb427_100011600.1	20.1466	14.8534	-0.439741	0.164579	22.9649	21.2464	-0.112211	0.47554	23.1802	21.0335	-0.140202	0.0777229
Tb427_070041100.1	7.15512	7.23096	0.0152114	0.933792	8.39354	9.54368	0.185266	0.0975735	8.62088	9.44136	0.13116	0.388907
Tb427_070034200.1	0.00949728	0.00936241	-0.0206333	0.124387	0.00935462	0.0090164	-0.053128	0.00212355	0.00934922	0.00929531	-0.00834284	0.593035
Tb427_000532700.1	0.00927855	0.0091468	-0.0206333	0.124387	0.00913918	0.00880875	-0.053128	0.00212355	0.00913391	0.0130974	0.519978	0.385738
Tb427_010022300.1	59.6114	51.1474	-0.220928	0.312065	48.1906	59.2318	0.297621	0.0133729	61.8912	60.3071	-0.0374059	0.628167
Tb427_000251700.1	0.00992841	0.0141159	0.507688	0.384165	0.00977928	0.0094257	-0.053128	0.00212355	0.00977364	0.00971728	-0.00834284	0.593035
Tb427_000298600.1	0.0286697	0.0282626	-0.0206333	0.124387	0.0407277	0.0392552	-0.053128	0.946506	0.0282227	0.02806	-0.00834284	0.593035
Tb427_110173900.1	15.9411	17.6335	0.145566	0.236333	20.3823	19.4301	-0.0690239	0.353078	19.4935	24.0251	0.301545	0.00274754
Tb427_020022600.1	178.023	130.158	-0.451803	0.073423	133.258	124.176	-0.101836	0.15473	167.986	155.177	-0.114427	0.0526527
Tb427_000839900.1	0.132967	0.120684	-0.139827	0.143119	0.167519	0.232698	0.474139	0.0675883	0.156446	0.26329	0.750983	0.0991777
Tb427_090029100.1	26.6324	37.7501	0.503299	0.0249463	30.0016	32.7791	0.127735	0.0904373	25.8857	29.7427	0.200379	0.133191
Tb427_010013600.1	33.1746	30.4329	-0.124448	0.22282	33.1755	37.5811	0.179889	0.0682627	33.3952	32.714	-0.0297291	0.599151
Tb427_000488800.1	0.0611372	0.0537513	-0.185752	0.394444	0.064509	0.100008	0.632549	0.150081	0.0597779	0.0540958	-0.144095	0.639235
Tb427_000747900.1	1.75553	2.58784	0.559843	0.0267858	2.4095	2.66407	0.144902	0.220117	1.83874	2.54818	0.47075	0.0124658
Tb427_000264200.1	0.00812372	0.00555269	-0.548954	0.352177	0.00948706	0.0225512	1.24917	0.196136	0.0115338	0.0114673	-0.00834284	0.991544
Tb427_070035400.1	26.6625	32.2808	0.275865	0.00390627	30.097	36.6628	0.2847	0.000216551	28.379	28.0905	-0.0147419	0.910127
Tb427_110124600.1	22.4062	18.3398	-0.28892	0.24046	20.2366	22.5145	0.153886	0.0388936	24.9193	24.2492	-0.0393291	0.602069
Tb427_000786300.1	0.0144592	0.0280306	0.955016	0.029234	0.00600607	0.0335693	2.48265	0.0221304	0.0170376	0.0214146	0.329873	0.146686
Tb427_000393300.1	0.00804922	0.00793492	-0.0206333	0.124387	0.00792831	0.0110212	0.475193	0.416794	0.011428	0.0113621	-0.00834284	0.991561
Tb427_000389300.1	0.0066448	0.00655044	-0.0206333	0.124387	0.00654499	0.00630835	-0.053128	0.00212355	0.00654121	0.00650349	-0.00834284	0.593035
Tb427_100060500.1	0.00918944	0.00905895	-0.0206333	0.124387	0.00905141	0.00872415	-0.053128	0.00212355	0.00904619	0.00899402	-0.00834284	0.593035
Tb427_090091300.1	13.7626	19.6386	0.512942	0.0194066	19.0542	34.6946	0.864605	0.0013965	16.2729	21.5937	0.408143	0.00399913
Tb427_110152900.1	95.0111	80.6016	-0.237286	0.107426	81.664	88.8897	0.122316	0.0262518	97.6022	98.7147	0.0163515	0.697469
Tb427_110072700.1	28.1692	33.9123	0.267692	0.0372085	32.7188	37.5155	0.197369	0.140026	33.0014	35.4155	0.101856	0.0908859
Tb427_110124300.1	35.0373	43.0766	0.298015	0.0325891	30.5621	26.8053	-0.189226	0.251772	27.588	28.9296	0.068508	0.543926
Tb427_000325100.1	0.0247728	0.0244211	-0.0206333	0.124387	0.0244007	0.0235185	-0.053128	0.00212355	0.0243866	0.024246	-0.00834284	0.593035
Tb427_010019000.1	0.00525381	0.00517921	-0.0206333	0.124387	0.0051749	0.00498779	-0.053128	0.00212355	0.00517191	0.00514209	-0.00834284	0.593035
Tb427_040022900.1	70.9249	56.6348	-0.324602	0.00627491	65.8669	65.574	-0.00642818	0.931163	73.2783	68.3411	-0.100634	0.13426
Tb427_000127300.1	0.0161835	0.0159537	-0.0206333	0.124387	0.0229901	0.0319586	0.475193	0.560991	0.0159312	0.0158394	-0.00834284	0.593035
Tb427_080028100.1	20.9074	26.3645	0.33458	0.00949846	26.6367	31.3624	0.235623	0.0348927	24.7935	27.1343	0.130155	0.00468231
Tb427_000454200.1	0.00885973	0.00873392	-0.0206333	0.124387	0.00872665	0.00841113	-0.053128	0.00212355	0.00872161	0.00867132	-0.00834284	0.593035
Tb427_000785100.1	0.0267314	0.0403295	0.593303	0.000240101	0.0521501	0.072367	0.472661	0.290943	0.0327211	0.0528748	0.69236	0.104926
Tb427_060049200.1	6.72395	7.72191	0.199649	0.218492	6.61557	6.6373	0.0047299	0.96767	6.14244	7.049	0.198607	0.0240207
Tb427_040017500.1	42.8111	56.4175	0.398158	0.0392258	46.6486	52.7401	0.177066	0.027768	40.6513	40.604	-0.00168197	0.973901
Tb427_000362100.1	0.0108579	0.0107037	-0.0206333	0.124387	0.0106948	0.0103081	-0.053128	0.00212355	0.0106886	0.010627	-0.00834284	0.593035
Tb427_000572200.1	0.0051237	0.00505094	-0.0206333	0.124387	0.0086298	0.00701549	-0.298783	0.764881	0.00727445	0.00501474	-0.536664	0.36274
Tb427_110146300.1	64.6625	78.3732	0.277432	0.00204754	71.0711	75.1213	0.07996	0.0652112	60.7909	66.1154	0.12113	0.132591
Tb427_100152200.1	54.5008	49.7438	-0.131762	0.0394604	52.7084	52.3616	-0.00952464	0.837825	53.1873	58.4284	0.135589	0.147912
Tb427_100170700.1	40.7114	45.7042	0.166892	0.0534506	44.0474	45.1945	0.0370889	0.413212	39.8186	41.1288	0.0467076	0.471921
Tb427_090089500.1	688.062	709.768	0.0448095	0.77009	532.261	477.141	-0.157718	0.0486804	585.133	561.178	-0.0603066	0.69105
Tb427_000388600.1	0.0050627	0.00499081	-0.0206333	0.124387	0.00498666	0.0118535	1.24917	0.141963	0.00498378	0.00495504	-0.00834284	0.593035
Tb427_070054200.1	36.1324	31.4319	-0.201064	0.0129795	31.8428	27.8557	-0.192993	0.038751	38.3259	41.8293	0.126196	0.0242814
Tb427_110166100.1	32.9745	39.6549	0.266149	0.00226679	38.2426	45.0134	0.235172	0.00450431	36.0907	37.365	0.0500616	0.128267
Tb427_100066800.1	2.894	3.84256	0.409004	0.0632381	3.44247	3.7356	0.117898	0.153984	2.88063	3.12124	0.115733	0.26468
Tb427_000275200.1	0.0102887	0.0101426	-0.0206333	0.124387	0.0101342	0.00976776	-0.053128	0.00212355	0.0101283	0.0100699	-0.00834284	0.593035
Tb427_100148800.1	0.0393175	0.0685193	0.801341	0.133531	0.0496904	0.108273	1.12364	0.0140731	0.0450526	0.0713189	0.662676	0.177114
Tb427_040031500.1	35.0891	34.9327	-0.0064421	0.952196	36.2726	42.3982	0.225122	0.00218817	38.9068	38.3367	-0.0212988	0.649261
Tb427_000187900.1	0.00539451	0.0053179	-0.0206333	0.124387	0.00531348	0.00512136	-0.053128	0.00212355	0.00531041	0.00527979	-0.00834284	0.593035
Tb427_110067200.1	307.79	286.425	-0.103788	0.0857337	239.535	243.269	0.0223128	0.355209	298.489	302.923	0.0212727	0.681626
Tb427_000108100.1	2.34916	2.68733	0.194026	0.298334	2.12664	2.95773	0.47591	0.0610831	2.14454	2.37318	0.146154	0.361953
Tb427_050050900.1	27.9032	28.4811	0.0295767	0.778784	29.9974	31.9507	0.0910105	0.22389	28.9637	27.8052	-0.0588921	0.378167
Tb427_090020900.1	44.2848	54.0808	0.288305	0.0305539	48.0519	48.3084	0.00767851	0.764492	43.4207	44.3519	0.0306153	0.686438
Tb427_000132800.1	0.0158485	0.0156234	-0.0206333	0.124387	0.0156104	0.015046	-0.053128	0.00212355	0.0156014	0.0155114	-0.00834284	0.593035
Tb427_020006000.1	0.00260456	0.00256758	-0.0206333	0.124387	0.00438684	0.00247268	-0.827104	0.348765	0.00256396	0.00254917	-0.00834284	0.593035
Tb427_060008500.1	33.1149	57.7664	0.80275	0.00510552	32.5514	53.2608	0.710353	0.000847211	28.3936	28.0758	-0.0162369	0.791832
Tb427_030048200.1	37.4131	49.5184	0.404419	0.0109364	42.7635	48.2536	0.174257	0.0478346	37.1445	41.3174	0.153599	0.0245751
Tb427_000750900.1	0.00526103	0.00518633	-0.0206333	0.124387	0.00518201	0.00499465	-0.053128	0.00212355	0.00746944	0.0107107	0.519978	0.523095
Tb427_020013100.1	49.8763	69.6345	0.481448	0.000227017	44.9191	75.243	0.744229	8.23243e-05	55.1435	57.0336	0.0486216	0.241535
Tb427_060017300.1	39.0962	51.06	0.385167	0.0735839	44.661	45.5464	0.0283223	0.682994	37.3057	40.3012	0.111426	0.0359237
Tb427_030020300.1	19.4577	23.1856	0.252887	0.000704822	21.5247	24.6201	0.193842	0.0419358	24.53	26.7407	0.124495	0.198775
Tb427_080011800.1	38.2774	44.9105	0.230558	0.00644471	43.9383	54.4518	0.3095	0.00373962	42.9508	48.9583	0.18887	0.0277846
Tb427_010024800.1	36.214	38.4785	0.0875083	0.404815	36.188	44.6156	0.302037	0.00825316	35.4712	33.7028	-0.0737799	0.321019
Tb427_090053300.1	37.7517	63.4172	0.74833	0.00367013	45.9094	69.0796	0.589471	0.00254319	37.8868	44.0884	0.218706	0.022898
Tb427_040050800.1	55.5343	62.4519	0.169367	0.0305313	76.4914	93.1573	0.28437	0.0564757	70.0868	93.5766	0.417005	0.0019628
Tb427_050045300.1	27.2234	27.6897	0.0245043	0.60288	29.4379	35.0983	0.253725	0.00896124	31.6058	33.0474	0.0643488	0.0520447
Tb427_070023000.1	35.4174	41.2618	0.220351	0.10905	39.1033	37.4206	-0.063457	0.342478	36.4559	37.0272	0.0224346	0.822347
Tb427_090007400.1	68.746	90.2679	0.392938	0.00333023	79.5899	91.9764	0.208679	0.0879856	70.2858	81.277	0.209615	0.000509355
Tb427_100071100.1	24.371	31.0164	0.347868	0.000174754	29.494	32.2932	0.130808	0.00834196	22.7336	23.8961	0.0719486	0.065329
Tb427_090023600.1	38.4102	51.4313	0.421156	0.000728539	44.455	55.5416	0.321222	0.000882474	40.5516	40.9579	0.0143817	0.88717
Tb427_030017400.1	21.6387	24.0166	0.150418	3.14128e-07	23.1767	25.7647	0.152723	0.00879293	22.0044	22.2762	0.0177068	0.514801
Tb427_070060500.1	38.2318	33.7202	-0.181158	0.0188996	32.283	27.8451	-0.213352	0.0317008	41.4262	51.1817	0.305083	0.00115328
Tb427_040016900.1	47.6667	57.2058	0.26318	0.0456149	53.4233	56.6176	0.083782	0.157651	46.9244	48.9105	0.0598067	0.0685738
Tb427_050013100.1	26.146	23.5476	-0.15101	0.0982469	26.9227	30.1488	0.163275	0.115087	27.789	27.896	0.00554803	0.945874
Tb427_100025100.1	0.00377084	0.00371729	-0.0206333	0.124387	0.0037142	0.00357991	-0.053128	0.00212355	0.00371206	0.00369065	-0.00834284	0.593035
Tb427_000733600.1	0.00261971	0.00258251	-0.0206333	0.124387	0.00258036	0.00248707	-0.053128	0.00212355	0.00257888	0.00256401	-0.00834284	0.593035
Tb427_050006700.1	48.9093	49.8123	0.0263919	0.731691	63.7571	58.3571	-0.127679	0.174026	50.499	60.7591	0.266845	0.0212049
Tb427_000364000.1	0.00729029	0.00718677	-0.0206333	0.124387	0.00718078	0.00692116	-0.053128	0.00212355	0.00717664	0.00713526	-0.00834284	0.593035
Tb427_100082100.1	49.3391	56.7578	0.202087	0.00238221	52.1396	57.4446	0.139792	0.0335202	49.6304	48.391	-0.036486	0.170629
Tb427_000245900.1	5.91167	2.82441	-1.06562	0.0330652	4.6603	6.42686	0.46369	0.0544601	7.12722	5.97407	-0.254626	0.41635
Tb427_000362700.1	0.0880158	0.086766	-0.0206333	0.973635	0.0821332	0.0652511	-0.331962	0.570461	0.0404882	0.0489675	0.274323	0.821606
Tb427_100100100.1	53.6643	68.954	0.361672	0.00172044	69.5672	80.0579	0.202636	0.00487235	60.6379	65.2007	0.104668	0.0755853
Tb427_110135600.1	34.3051	41.7662	0.283911	0.00019525	38.137	43.1398	0.17783	0.0370686	34.2882	36.5265	0.0912341	0.335591
Tb427_080050800.1	88.4728	84.3466	-0.0689041	0.110482	94.5481	79.3265	-0.253245	0.00111741	88.6673	82.5518	-0.103102	0.00401963
Tb427_100093100.1	49.612	58.6002	0.240218	0.0243969	63.8567	66.2699	0.053515	0.420332	46.5425	53.8099	0.209322	0.0199601
Tb427_080066900.1	39.5155	49.508	0.325242	0.054431	47.3489	48.3096	0.0289793	0.539911	40.8774	44.0525	0.10792	0.132321
Tb427_030013300.1	30.0597	39.9283	0.409584	0.0103526	35.9419	46.3249	0.366123	0.00275497	30.5453	34.4248	0.172501	0.0752737
Tb427_000460200.1	0.0345293	0.00644966	-2.42052	0.00427136	0.00929428	0.0062113	-0.581449	0.332739	0.00644058	0.00640344	-0.00834284	0.593035
Tb427_110186200.1	16.468	14.7461	-0.15933	0.387402	17.3932	21.841	0.328509	0.0505871	19.4215	19.2956	-0.00937744	0.904858
Tb427_090067000.1	41.8361	50.5726	0.273608	0.00994706	49.5968	50.4516	0.0246551	0.782413	42.9949	47.907	0.156071	0.0360789
Tb427_000626500.1	0.827444	0.565435	-0.549302	0.0364106	0.930259	1.08425	0.220998	0.348933	1.21643	1.57934	0.376671	0.0721421
Tb427_110130700.1	35.3161	43.6525	0.30574	0.0141608	39.8568	42.5264	0.0935323	0.271972	34.9639	33.0101	-0.0829564	0.420207
Tb427_010014700.1	22.7606	24.7808	0.122689	0.0992155	26.6382	30.4806	0.194396	0.00435207	26.2161	27.1796	0.0520728	0.304211
Tb427_100015500.1	46.8534	54.7775	0.22543	0.0578951	49.8936	57.5141	0.205062	0.0515358	46.0447	49.1722	0.0948082	0.151059
Tb427_110128600.1	27.4579	35.7558	0.380955	0.00699876	34.6258	36.7453	0.0857153	0.190243	30.9158	33.2297	0.104127	0.0180848
Tb427_030009300.1	24.1592	24.0771	-0.00491108	0.966738	23.9744	28.1584	0.232069	0.0622984	25.5672	27.0477	0.0812115	0.486067
Tb427_010012200.1	36.9026	41.8401	0.181165	5.92911e-05	41.3158	48.8092	0.24046	0.00423529	41.4117	40.7569	-0.0229931	0.716585
Tb427_110101800.1	85.3058	67.1381	-0.345511	0.0441321	87.1126	70.0192	-0.315131	0.0141825	78.0437	71.228	-0.131839	0.0037579
Tb427_000010100.1	0.00769581	0.00526021	-0.548954	0.502594	0.0186944	0.0180185	-0.053128	0.938572	0.0171822	0.0633517	1.88247	0.00705839
Tb427_030039100.1	14.9574	17.0613	0.189869	0.0027037	17.3833	21.8546	0.330238	0.000781334	15.9624	17.4141	0.125583	0.0903969
Tb427_070083100.1	11.2309	11.0827	-0.0191669	0.85889	9.33935	11.3283	0.278537	0.013202	11.6641	12.5289	0.103186	0.287268
Tb427_090063800.1	49.121	63.6572	0.373986	0.074025	56.023	54.7625	-0.0328319	0.575129	46.2179	46.7907	0.0177722	0.739591
Tb427_040038500.1	0.00892168	0.008795	-0.0206333	0.124387	0.00878767	0.00846995	-0.053128	0.00212355	0.0126667	0.00873196	-0.536664	0.361233
Tb427_090029700.1	29.6205	36.7051	0.309387	0.0715628	29.7543	33.3414	0.164217	0.0492265	30.2962	33.7799	0.157032	0.0205621
Tb427_090041400.1	0.693576	0.403919	-0.779987	0.00889439	1.11635	0.84868	-0.395501	0.00995967	0.900819	0.674858	-0.416653	0.0952931
Tb427_000086000.1	0.00517566	0.00510217	-0.0206333	0.124387	0.00509792	0.00708664	0.475193	0.420662	0.00734823	0.00730586	-0.00834284	0.991631
Tb427_110030500.1	25.9034	31.7952	0.295667	0.0196205	30.8028	32.591	0.0814087	0.101688	26.0553	28.5892	0.133893	0.026492
Tb427_000550600.1	0.143122	0.191199	0.417832	0.0109365	0.251902	0.891116	1.82275	0.00123617	0.20761	0.195267	-0.0884296	0.800038
Tb427_020006800.1	24.3071	29.0396	0.256642	0.014162	26.7689	28.0383	0.0668431	0.0309453	25.2886	26.0819	0.0445589	0.19048
Tb427_000047900.1	0.0095209	0.0093857	-0.0206333	0.124387	0.00937789	0.00903883	-0.053128	0.00212355	0.00937248	0.00931844	-0.00834284	0.593035
Tb427_110087800.1	76.2119	80.1456	0.0726063	0.305846	77.7063	74.249	-0.0656593	0.377827	67.6895	62.2919	-0.119887	0.0480559
Tb427_000750100.1	2.1261	2.30697	0.117786	0.0414875	2.22568	2.55159	0.197152	0.0589011	2.56353	2.47079	-0.0531633	0.731803
Tb427_000689400.1	1.90243	2.18322	0.198619	0.0287964	2.38103	2.22048	-0.100719	0.467249	1.75198	1.80971	0.046775	0.408875
Tb427_050044300.1	2.71326	3.6962	0.446012	4.21843e-05	3.34509	4.82698	0.529075	0.00230331	3.43841	3.30468	-0.0572303	0.408318
Tb427_000150500.1	0.0154289	0.00731212	-1.07727	0.114292	0.00730603	0.0101561	0.475193	0.420662	0.0151884	0.0104703	-0.536664	0.514148
Tb427_100115000.1	43.3119	47.6801	0.138625	0.0122575	48.1048	44.481	-0.112991	0.132116	44.8106	43.6794	-0.036886	0.569887
Tb427_080020900.1	73.8094	79.2527	0.102654	0.561497	65.5074	71.8047	0.132421	0.0771817	65.7006	67.2098	0.0327647	0.775364
Tb427_100134200.1	1296.75	1440.12	0.151298	0.48083	1094.06	989.733	-0.144582	0.201373	1128.65	1215.24	0.106642	0.440869
Tb427_110037300.1	45.9525	48.3494	0.0733541	0.386356	48.9011	54.656	0.160511	0.149172	47.0817	40.1265	-0.230614	0.00924862
Tb427_090027200.1	36.792	34.2956	-0.101368	0.555758	33.8929	48.3734	0.513234	0.000220476	34.7803	33.3626	-0.0600411	0.490438
Tb427_080079400.1	24.5184	30.4902	0.314483	0.00155016	28.365	36.4689	0.362552	0.000431421	26.8384	25.3291	-0.0835038	0.0585214
Tb427_070061800.1	23.5975	25.7441	0.125605	0.00135486	27.4789	30.1081	0.13183	0.0188687	26.2279	26.7593	0.028941	0.37111
Tb427_030044500.1	63.2119	69.974	0.146624	0.0742755	67.8174	70.6161	0.0583422	0.349318	60.324	61.5397	0.0287855	0.504648
Tb427_000703200.1	0.00374868	0.00369545	-0.0206333	0.124387	0.00369237	0.00355887	-0.053128	0.00212355	0.00369024	0.00366896	-0.00834284	0.593035
Tb427_020018400.1	25.9384	33.9021	0.386282	5.5603e-06	27.4762	32.4577	0.24038	0.000168475	28.5763	30.8784	0.11178	0.12302
Tb427_050013700.1	180.095	138.767	-0.376098	0.000423157	129.458	138.177	0.0940362	0.0449723	161.269	140.113	-0.202877	0.202998
Tb427_000112900.1	0.0109983	0.0108421	-0.0206333	0.124387	0.0108331	0.0150591	0.475193	0.420461	0.0108268	0.0107644	-0.00834284	0.593035
Tb427_090068400.1	41.1938	47.5964	0.208426	0.00935305	45.6487	43.6381	-0.0649855	0.175687	40.4485	43.7012	0.111586	0.0166461
Tb427_060031800.1	32.9453	36.4856	0.147252	0.0130203	31.467	35.0072	0.153812	0.160692	29.0993	32.9783	0.180531	0.00350478
Tb427_090040700.1	57.872	64.8512	0.164267	0.0123339	61.6147	62.4359	0.0191032	0.609906	53.3248	56.1352	0.0740985	0.0850946
Tb427_060040100.1	30.1805	34.4755	0.191959	0.020402	36.2699	46.2025	0.349196	0.00369237	35.4361	37.3808	0.0770775	0.104618
Tb427_100053400.1	39.7524	46.2182	0.217421	0.0534577	40.6426	41.2144	0.0201554	0.831283	37.9469	37.3117	-0.0243528	0.613435
Tb427_110031400.1	186.925	119.293	-0.647946	1.57305e-06	134.156	99.3887	-0.432762	0.00278992	166.228	150.498	-0.143425	0.0166295
Tb427_070063800.1	10.6762	13.4287	0.33092	0.143805	10.3532	13.8813	0.423067	2.90834e-05	11.1631	13.976	0.324211	0.109512
Tb427_070055600.1	51.9306	59.4755	0.195711	0.0197865	57.0077	56.1185	-0.0226803	0.758981	51.328	51.3393	0.000319081	0.99578
Tb427_010008600.1	39.5161	46.0631	0.221171	0.00264921	43.0114	44.1778	0.0386036	0.737864	42.8466	43.4925	0.0215858	0.664664
Tb427_000468100.1	0.00718761	0.0102191	0.507688	0.384165	0.00707965	0.00682368	-0.053128	0.00212355	0.00707556	0.00703476	-0.00834284	0.593035
Tb427_080042200.1	96.046	112.53	0.228516	0.00155769	107.545	109.805	0.0299994	0.734451	103.077	111.944	0.119056	0.0464707
Tb427_030051500.1	26.6371	33.2851	0.321443	0.0615959	29.0946	30.3739	0.0620816	0.484917	24.7612	26.4204	0.0935695	0.389075
Tb427_110182900.1	30.3162	35.4325	0.224985	0.108244	35.4619	41.3764	0.22254	0.0076414	33.0812	34.0478	0.0415502	0.540543
Tb427_060008300.1	65.9619	198.846	1.59194	0.00333102	45.2638	240.057	2.40694	2.4846e-05	39.0838	45.4362	0.217271	0.30755
Tb427_080034500.1	37.3203	50.4366	0.434512	0.0253747	42.565	46.1025	0.115176	0.0708002	36.0942	37.5251	0.0560865	0.219668
Tb427_070062300.1	13.9499	13.0556	-0.0955863	0.411204	17.3161	19.5945	0.178333	0.0630974	17.1616	18.7726	0.129441	0.197068
Tb427_110077300.1	59.1073	66.7327	0.175058	0.0431725	55.4047	66.349	0.260066	0.0797705	53.8757	54.1405	0.00707418	0.852499
Tb427_020017600.1	44.7214	53.3091	0.253417	0.00535873	44.6836	50.4239	0.17436	0.00487999	43.8177	45.8182	0.0644053	0.208617
Tb427_000818800.1	0.381333	0.469659	0.300563	0.33674	0.422941	0.639039	0.595448	0.168763	0.425218	0.553743	0.381016	0.0302019
Tb427_100118700.1	43.7196	55.8491	0.353256	0.0122427	52.1402	52.0027	-0.00381073	0.945983	46.4242	49.2618	0.0855935	0.189682
Tb427_070036400.1	29.4837	31.904	0.113822	0.00149752	35.0232	38.4862	0.136031	0.00170369	34.7418	35.5352	0.032578	0.585021
Tb427_090027500.1	30.8733	38.8142	0.330225	0.00222354	38.9183	41.1718	0.08121	0.223216	36.4609	39.1292	0.101895	0.067089
Tb427_100165500.1	25.6349	25.1811	-0.0257683	0.0506375	26.2297	29.4172	0.165458	0.0195665	24.777	26.0418	0.0718267	0.059776
Tb427_040019200.1	63.2851	67.8828	0.101182	0.16074	63.4009	68.0348	0.10177	0.0667947	58.8262	65.6268	0.157825	0.0245036
Tb427_000397400.1	0.0126317	0.0124523	-0.0206333	0.124387	0.012442	0.0119921	-0.053128	0.00212355	0.0124348	0.0123631	-0.00834284	0.593035
Tb427_000689300.1	0.390881	0.383971	-0.0257307	0.970531	0.317925	0.491587	0.628757	0.409043	0.384537	0.412574	0.101531	0.393649
Tb427_110083500.1	95.3212	119.048	0.32068	0.336476	90.1018	76.4456	-0.237122	0.0354841	74.9373	80.3141	0.0999686	0.677185
Tb427_100051800.1	99.686	110.465	0.148121	0.032782	106.068	114.123	0.105609	0.155504	102.269	105.04	0.0385703	0.384508
Tb427_090047400.1	44.3226	58.6418	0.403887	0.0273014	51.4553	61.1262	0.248469	0.00690785	44.817	47.5989	0.0868821	0.112179
Tb427_000117400.1	0.00538313	0.00530669	-0.0206333	0.124387	0.00530227	0.0073707	0.475193	0.420461	0.00764278	0.00526865	-0.536664	0.377646
Tb427_000087400.1	0.0136449	0.0341286	1.32262	0.00030112	0.0354388	0.0431945	0.285519	0.549143	0.0325722	0.0244161	-0.415807	0.545959
Tb427_000566900.1	0.0128007	0.0126189	-0.0206333	0.124387	0.0126084	0.0121525	-0.053128	0.00212355	0.0126011	0.0180692	0.519978	0.3787
Tb427_110022400.1	59.2025	77.3258	0.385291	0.000486664	64.8333	76.1679	0.232448	0.0088287	56.4571	57.5979	0.0288617	0.592471
Tb427_110098600.1	23.7198	33.8203	0.511796	0.00506394	29.9442	33.9713	0.182041	0.0347294	25.1403	27.1442	0.110642	0.0452879
Tb427_080065300.1	44.8945	48.9878	0.125884	0.0717998	40.5481	39.558	-0.0356616	0.709694	42.0883	45.1438	0.101109	0.440039
Tb427_110110400.1	37.0313	43.8591	0.24413	0.000261671	45.4245	49.545	0.125267	0.0369309	41.4947	42.6297	0.0389321	0.450394
Tb427_020028900.1	15.1902	18.5537	0.288567	0.00301097	18.0422	23.3234	0.370404	0.00205264	16.3859	17.652	0.107379	0.101761
Tb427_110077600.1	81.9001	90.3669	0.14193	0.143916	86.2404	86.0365	-0.00341412	0.974525	76.3807	74.4699	-0.0365509	0.640995
Tb427_110038700.1	38.5685	38.727	0.00591603	0.897005	43.1354	44.764	0.0534668	0.140911	41.3211	41.2391	-0.00286507	0.944045
Tb427_080088400.1	80.2232	75.5227	-0.0871081	0.522938	84.1622	78.2025	-0.105958	0.112534	86.2968	93.5531	0.116478	0.117143
Tb427_090024400.1	6.41625	6.41956	0.00074378	0.997403	7.02183	9.13026	0.378809	0.00973189	6.20259	6.28429	0.01888	0.807872
Tb427_100082300.1	57.2934	64.1285	0.162598	0.0499873	59.3109	57.8297	-0.0364856	0.59096	53.6534	53.8216	0.00451618	0.937543
Tb427_000464000.1	0.00476935	0.00470162	-0.0206333	0.124387	0.00977163	0.00941833	-0.053128	0.946949	0.004695	0.00466793	-0.00834284	0.593035
Tb427_000143400.1	0.0271447	0.0267592	-0.0206333	0.124387	0.026737	0.0371672	0.475193	0.420461	0.0267215	0.0265675	-0.00834284	0.593035
Tb427_110106700.1	43.3451	48.9502	0.175446	0.0710821	45.769	43.6236	-0.0692628	0.458798	40.6323	38.6557	-0.0719461	0.262091
Tb427_010009100.1	33.4088	39.0944	0.226733	0.0645784	36.7612	40.6727	0.145875	0.0454313	35.4428	37.581	0.0845103	0.179457
Tb427_060032300.1	61.8153	69.5387	0.169852	0.120183	67.4231	66.4624	-0.0207057	0.763637	56.781	62.0413	0.12782	0.015762
Tb427_090050300.1	78.491	83.8879	0.0959352	0.381862	77.3931	75.2961	-0.0396296	0.544322	71.7777	77.8216	0.116636	0.202018
Tb427_050005300.1	0.189139	0.0944651	-1.0016	0.0383854	0.357018	0.409826	0.199012	0.159378	0.383402	0.455049	0.247164	0.225445
Tb427_000322500.1	0.019185	0.0189125	-0.0206333	0.124387	0.0188968	0.0182136	-0.053128	0.00212355	0.0188859	0.018777	-0.00834284	0.593035
Tb427_050014700.1	745.878	507.67	-0.555047	0.0214034	574.535	475.205	-0.273847	0.0154327	669.178	645.554	-0.0518531	0.167398
Tb427_000019700.1	0.0274397	0.0860682	1.64921	0.0287205	0.0176168	0.240494	3.77098	0.00274405	0.0219756	0.0433306	0.979482	0.0596575
Tb427_000253300.1	0.0111424	0.0109841	-0.0206333	0.124387	0.0158287	0.0152564	-0.053128	0.9471	0.0109687	0.0109054	-0.00834284	0.593035
Tb427_010021100.1	0.00294076	0.002899	-0.0206333	0.124387	0.00289659	0.00279186	-0.053128	0.00212355	0.00289492	0.00287823	-0.00834284	0.593035
Tb427_110021100.1	30.2066	32.0967	0.0875602	0.0287957	39.6181	39.7302	0.00407822	0.777522	37.0276	38.8452	0.0691378	0.268245
Tb427_110134300.1	47.5311	41.7619	-0.186685	0.175412	45.9943	42.2613	-0.12212	0.0785052	47.793	50.8843	0.0904221	0.347898
Tb427_070029200.1	34.0833	47.1126	0.467046	0.00280132	37.9896	43.8722	0.207702	0.0193202	37.5001	41.1375	0.133559	0.0230609
Tb427_080047400.1	26.6361	32.2693	0.276777	0.031789	32.6529	33.9693	0.0570186	0.281379	28.9831	30.9824	0.0962375	0.0440598
Tb427_100121200.1	24.2548	33.8871	0.482466	0.00815507	29.2717	33.896	0.211609	0.0542491	28.4951	28.4088	-0.0043772	0.953994
Tb427_100010100.1	41.1491	59.7212	0.537382	0.0574214	37.4754	57.197	0.609995	0.00465597	38.5887	45.7141	0.244464	0.0250569
Tb427_080061200.1	11.3176	12.3396	0.124731	0.26415	14.8178	15.4352	0.0588937	0.492855	12.0915	12.6253	0.0623138	0.503815
Tb427_070070300.1	62.03	57.8013	-0.101863	0.102956	63.615	67.8247	0.0924443	0.130738	67.5821	60.5621	-0.158227	0.00892786
Tb427_080006900.1	19.2931	28.9869	0.587316	0.000132932	23.6309	34.4548	0.544032	0.00274116	22.4444	27.2975	0.282413	0.00595675
Tb427_030044900.1	17.9594	21.6854	0.271987	0.138678	19.0029	26.3303	0.470506	0.00303843	20.4052	20.1635	-0.0171906	0.898678
Tb427_080062800.1	34.1963	44.0795	0.366267	0.0014124	40.148	45.776	0.189264	0.041784	39.5175	43.9188	0.152345	0.0171728
Tb427_000267300.1	0.0118679	0.0116994	-0.0206333	0.124387	0.0116896	0.011267	-0.053128	0.00212355	0.0116829	0.0116155	-0.00834284	0.593035
Tb427_100059600.1	33.2646	42.2196	0.343927	0.0364707	38.0481	47.2034	0.311066	5.24204e-05	32.904	33.8671	0.0416193	0.458608
Tb427_060012200.1	41.4287	51.0994	0.302676	0.00362643	46.3085	55.7698	0.268206	0.0127713	43.8307	48.1122	0.13446	0.166541
Tb427_060042100.1	33.6033	42.3563	0.333975	0.00456185	37.975	39.2897	0.0491029	0.314164	35.5613	41.7429	0.231222	0.00468019
Tb427_000487400.1	2.08772	0.8791	-1.24783	0.175923	3.64741	4.77365	0.388221	0.339749	0.0721328	0.029336	-1.29798	0.0777578
Tb427_060029800.1	51.896	47.6119	-0.124299	0.111434	56.9979	56.6236	-0.00950512	0.876316	48.7491	54.7929	0.168613	0.0121255
Tb427_030043400.1	27.6768	37.1822	0.425932	0.045071	29.0039	33.9464	0.227013	0.00100247	25.5397	25.8195	0.0157225	0.86815
Tb427_100091100.1	1468.12	1605.88	0.129391	0.535341	1135.08	976.539	-0.217049	0.0413937	1238.9	1194.37	-0.0528016	0.704596
Tb427_090038800.1	92.2501	106.669	0.209519	0.0330388	89.1104	115.063	0.368758	0.00725804	92.148	94.1371	0.0308103	0.568211
Tb427_000289600.1	0.00516519	0.00509184	-0.0206333	0.124387	0.0050876	0.00707229	0.475193	0.420461	0.00508466	0.00505535	-0.00834284	0.593035
Tb427_090052300.1	88.901	94.0973	0.0819532	0.123837	79.7363	106.35	0.415507	0.00859497	84.2803	86.4159	0.0361005	0.766612
Tb427_080087900.1	0.00371592	0.00761968	1.03601	0.125793	0.00366011	0.00352777	-0.053128	0.00212355	0.003658	0.0036369	-0.00834284	0.593035
Tb427_080078200.1	14.4169	14.14	-0.0279711	0.876459	16.2012	20.8224	0.362036	0.0022115	17.0869	17.9659	0.0723692	0.674992
Tb427_000166900.1	0.00667959	0.00658473	-0.0206333	0.124387	0.00657925	0.00634138	-0.053128	0.00212355	0.00948345	0.00653754	-0.536664	0.377646
Tb427_080054300.1	27.2603	24.4525	-0.156821	0.0684308	26.8631	28.8869	0.104785	0.0527489	31.5908	30.8795	-0.0328523	0.719051
Tb427_080009000.1	11.1936	11.5208	0.0415636	0.755205	11.8495	13.3727	0.174468	0.152178	12.6452	12.5433	-0.0116779	0.907947
Tb427_030054100.1	106.875	96.8984	-0.141379	0.114758	100.355	83.7901	-0.260258	0.0214695	99.2971	103.632	0.0616483	0.355324
Tb427_000183000.1	0.00529378	0.00521861	-0.0206333	0.124387	0.00521426	0.00502574	-0.053128	0.00212355	0.00521125	0.00518121	-0.00834284	0.593035
Tb427_000466200.1	0.00522869	0.00515444	-0.0206333	0.124387	0.00515015	0.00496395	-0.053128	0.00212355	0.00742352	0.0051175	-0.536664	0.361233
Tb427_110066600.1	51.7276	46.6957	-0.147647	0.123892	48.979	48.1141	-0.0257015	0.497807	52.9518	50.034	-0.0817692	0.021074
Tb427_000324500.1	0.00715962	0.00705796	-0.0206333	0.978995	0.00836117	0.0286645	1.77749	0.0968416	0.0159851	0.0101064	-0.661462	0.551869
Tb427_100007400.1	21.4471	22.3474	0.0593297	0.213599	22.3589	28.6611	0.358247	0.00159377	18.8292	19.1669	0.02564	0.619884
Tb427_090019200.1	55.5557	75.7174	0.44669	0.00279312	61.3924	79.6403	0.375438	0.00500729	55.7204	60.5285	0.11941	0.0477348
Tb427_110060000.1	15.1376	16.3494	0.111102	0.214074	19.1974	21.1395	0.13903	0.0114723	19.2915	20.4063	0.0810449	0.0101402
Tb427_100160300.1	28.5077	35.4191	0.313173	0.0109102	34.9637	37.6495	0.106774	0.0360256	32.9195	35.5041	0.109042	0.0268037
Tb427_000248000.1	0.00536051	0.0228642	2.09265	0.0158049	0.0278658	0.0312256	0.164231	0.822679	0.0359048	0.0109132	-1.7181	0.0425754
Tb427_000087600.1	0.00520735	0.0106779	1.03601	0.125793	0.00512913	0.00713003	0.475193	0.416794	0.00512617	0.00509661	-0.00834284	0.593035
Tb427_110122500.1	35.9257	40.5433	0.17445	0.00848394	41.6229	46.7678	0.168136	0.0035419	41.317	42.8342	0.0520285	0.239932
Tb427_100135300.1	82.5486	82.9278	0.00661182	0.666479	79.623	89.8461	0.17427	0.00749618	82.3374	86.353	0.0686986	0.0249127
Tb427_110011300.1	27.6131	32.5687	0.238131	0.022853	29.747	33.0536	0.152063	0.197684	33.538	34.3155	0.0330663	0.66664
Tb427_000288900.1	0.00652241	0.00584185	-0.158979	0.810622	0.00841839	0.00962023	0.192527	0.835246	0.0143869	0.011095	-0.374855	0.683004
Tb427_000692200.1	0.0212633	0.0209614	-0.0206333	0.124387	0.020944	0.0201867	-0.053128	0.00212355	0.0209319	0.0208112	-0.00834284	0.593035
Tb427_050007400.1	16.2374	20.7403	0.35311	0.0316452	20.571	25.7823	0.325769	0.0107769	18.5189	20.6864	0.159682	0.233404
Tb427_000165200.1	0.0175973	0.0173474	-0.0206333	0.124387	0.0173329	0.0167062	-0.053128	0.00212355	0.0173229	0.017223	-0.00834284	0.593035
Tb427_100039600.1	45.0517	50.7572	0.172029	0.0149068	45.7544	53.9524	0.237778	0.000255488	46.4037	48.3446	0.0591171	0.00884187
Tb427_110044400.1	29.5323	31.0289	0.0713164	0.0130065	30.6371	30.1716	-0.0220868	0.699129	31.0536	32.7576	0.077072	0.234556
Tb427_040025900.1	46.3073	53.7344	0.214604	0.00718478	50.6558	56.8856	0.167336	0.00655996	44.962	47.7719	0.0874547	0.0721619
Tb427_090082800.1	189.912	187.589	-0.0177527	0.944026	191.976	107.63	-0.834849	0.000806588	125.211	127.466	0.0257486	0.886809
Tb427_110015800.1	3.899	4.1428	0.0875021	0.632538	4.42835	5.98724	0.435121	0.0197452	5.0227	5.12416	0.0288533	0.584247
Tb427_060019700.1	35.0383	43.6422	0.31679	0.0229375	37.3446	44.7719	0.261693	0.0183123	36.6974	38.4129	0.0659139	0.112596
Tb427_000830700.1	0.00423151	0.00417142	-0.0206333	0.124387	0.00416795	0.00401726	-0.053128	0.00212355	0.00416555	0.00414153	-0.00834284	0.593035
Tb427_040018200.1	47.7216	56.8056	0.251391	0.00312639	52.4547	64.5882	0.3002	0.003559	49.6018	51.6937	0.0595941	0.262013
Tb427_110044100.1	32.7484	34.8011	0.087706	0.221306	32.8228	35.6703	0.120025	0.113348	33.5631	35.42	0.0776887	0.174693
Tb427_010011200.1	14.7898	14.7093	-0.00787403	0.935208	15.8179	16.5067	0.0614923	0.365655	17.4736	18.1579	0.0554139	0.349779
Tb427_000146400.1	0.00794892	0.00783604	-0.0206333	0.124387	0.016286	0.0387127	1.24917	0.151258	0.01565	0.0276722	0.822275	0.266513
Tb427_110124800.1	16.4651	14.5845	-0.174978	0.486597	19.2651	22.0805	0.196783	0.256278	19.9084	18.8911	-0.0756739	0.403009
Tb427_110057600.1	18.2134	17.2727	-0.0765013	0.00128404	17.3409	16.4105	-0.07956	0.177425	18.7173	21.2399	0.182408	0.0298283
Tb427_090080500.1	83.0835	91.9296	0.145969	0.158081	92.9263	95.2395	0.0354737	0.647997	81.9393	80.0594	-0.0334845	0.682792
Tb427_100122900.1	72.3243	92.7258	0.35849	0.015137	80.7464	92.0545	0.189089	0.0158441	67.8904	65.7186	-0.0469056	0.517758
Tb427_110027100.1	29.8015	39.2535	0.397438	0.0315014	30.8735	35.7124	0.210056	0.0386314	26.7124	29.6991	0.15291	0.000727888
Tb427_000179100.1	0.00502284	0.00846697	0.753343	0.380838	0.00845992	0.0189742	1.16532	0.250589	0.010285	0.00491603	-1.06498	0.117803
Tb427_000255300.1	0.0100552	0.00705145	-0.511944	0.617568	0.00990412	0.0137678	0.475193	0.587719	0.0205895	0.00643833	-1.67715	0.159833
Tb427_010012300.1	50.828	56.6665	0.156873	0.0141618	48.9342	53.0923	0.117659	0.0327048	48.3605	51.4917	0.0905122	0.0914949
Tb427_000623900.1	0.00873836	0.00861428	-0.0206333	0.124387	0.0086071	0.0119648	0.475193	0.416794	0.00860214	0.00855254	-0.00834284	0.593035
Tb427_000123300.1	0.0227822	0.0224586	-0.0206333	0.124387	0.02244	0.0216286	-0.053128	0.00212355	0.022427	0.0222977	-0.00834284	0.593035
Tb427_000519200.1	0.0680821	0.0294548	-1.20878	0.285023	0.061691	0.223413	1.85658	0.0134326	0.091731	0.0911317	-0.00945668	0.974934
Tb427_110008500.1	204.011	194.184	-0.0712267	0.231578	181.337	196.307	0.11444	0.0461044	178.198	178.511	0.00253268	0.958797
Tb427_080025200.1	114.851	121.164	0.0771859	0.243795	109.819	105.482	-0.05814	0.464178	104.976	120.63	0.200531	0.0890962
Tb427_110063500.1	143.671	111.227	-0.36926	0.000922721	117.331	105.028	-0.15981	0.0808378	120.389	123.065	0.031727	0.219127
Tb427_000309800.1	0.00977625	0.0138996	0.507688	0.384165	0.0237482	0.0228895	-0.053128	0.958926	0.0164565	0.0138	-0.253998	0.801601
Tb427_000768200.1	0.00674432	0.00664855	-0.0206333	0.124387	0.00664302	0.00923448	0.475193	0.416794	0.00663918	0.0066009	-0.00834284	0.593035
Tb427_020021600.1	36.5895	29.9774	-0.287551	0.154891	33.8137	31.3666	-0.108381	0.351579	34.4999	37.1191	0.105571	0.0350119
Tb427_000748400.1	0.00395189	0.0116873	1.56433	1.28184e-08	0.0138453	0.00780404	-0.827104	0.227711	0.00665229	0.00953893	0.519978	0.640621
Tb427_000703300.1	0.418312	0.508238	0.280927	0.255492	0.458526	0.755716	0.72084	0.00432364	0.37615	0.448993	0.255385	0.201365
Tb427_050022700.1	75.9822	69.2412	-0.134032	0.0412949	89.0051	73.0126	-0.285742	0.000840634	78.2841	78.2874	6.08586e-05	0.996786
Tb427_040049000.1	21.3129	24.2935	0.188839	0.234415	23.7587	28.5075	0.262884	0.00521429	24.8134	24.0559	-0.0447305	0.485319
Tb427_000343300.1	0.00518618	0.00511254	-0.0206333	0.124387	0.00510828	0.00710104	0.475193	0.416794	0.00736317	0.0050759	-0.536664	0.36274
Tb427_000350100.1	0.00787531	0.00776348	-0.0206333	0.124387	0.00775702	0.00747656	-0.053128	0.00212355	0.00775254	0.00770784	-0.00834284	0.593035
Tb427_110156900.1	49.8451	65.6657	0.397689	0.0116203	55.3982	58.2773	0.0730934	0.079045	48.518	54.5324	0.168594	0.0639751
Tb427_070051500.1	20.8085	22.8646	0.135943	0.000699956	23.659	23.6518	-0.000436689	0.991513	21.9389	23.0652	0.0722288	0.287939
Tb427_080067300.1	907.312	1110.52	0.291568	0.274954	800.101	676.108	-0.242928	0.0448071	729.256	788.054	0.111869	0.548982
Tb427_000114000.1	0.00497388	0.00490325	-0.0206333	0.124387	0.00489917	0.00681036	0.475193	0.420461	0.00706175	0.00486811	-0.536664	0.377646
Tb427_070062100.1	21.4419	28.2166	0.396114	0.0190662	27.2351	30.8108	0.177973	0.0816556	24.4443	27.5033	0.170108	0.059849
Tb427_000689500.1	0.0156221	0.0154002	-0.0206333	0.124387	0.0153874	0.0148311	-0.053128	0.00212355	0.0153785	0.0152898	-0.00834284	0.593035
Tb427_110068800.1	30.5695	53.387	0.804395	0.00494039	33.4594	49.0824	0.552794	0.000997629	29.2671	33.9466	0.213988	0.0299923
Tb427_050034800.1	37.6511	51.3255	0.446985	0.104871	40.8284	42.7492	0.0663239	0.314756	32.9093	34.5162	0.0687791	0.533824
Tb427_000787500.1	1.33424	1.64799	0.304689	0.0941268	1.33643	1.59816	0.258034	0.121182	1.06434	1.12926	0.0854164	0.431405
Tb427_110166500.1	30.7652	42.1387	0.453844	0.0468173	31.5296	37.5199	0.25095	0.0260142	26.5846	28.529	0.101837	0.18552
Tb427_000323900.1	0.00735332	0.0072489	-0.0206333	0.124387	0.00724287	0.006981	-0.053128	0.00212355	0.00723869	0.00719695	-0.00834284	0.593035
Tb427_000631500.1	0.00507277	0.00500073	-0.0206333	0.124387	0.00499657	0.00481592	-0.053128	0.00212355	0.00499369	0.00496489	-0.00834284	0.593035
Tb427_060015500.1	35.9589	41.0417	0.190741	0.00261418	31.1943	37.8424	0.278719	0.00261771	34.0629	35.7105	0.0681466	0.0848125
Tb427_000100800.1	0.0126945	0.0125143	-0.0206333	0.124387	0.0125039	0.0120518	-0.053128	0.00212355	0.0124966	0.0124246	-0.00834284	0.593035
Tb427_000240900.1	0.0322171	0.0204298	-0.657155	0.115265	0.0254938	0.0592786	1.21736	0.0812724	0.0302376	0.0181314	-0.737856	0.127761
Tb427_100035200.1	6.71199	6.88832	0.0374117	0.864826	8.41	9.93199	0.239977	0.115983	7.46154	6.98157	-0.0959212	0.329791
Tb427_110065300.1	17.8367	22.7378	0.350243	0.0042496	20.8163	21.4884	0.0458409	0.23681	17.5624	16.9349	-0.0524933	0.316951
Tb427_110183600.1	94.9143	65.6215	-0.532458	0.0990185	88.5373	76.7452	-0.206207	0.0558427	106.675	99.3063	-0.103263	0.17654
Tb427_090091700.1	0.0473606	0.0222033	-1.09292	0.440904	0.0272806	0.0288438	0.0803846	0.907344	0.00932446	0.0192838	1.0483	0.238211
Tb427_060018400.1	39.2882	30.8766	-0.34758	0.167863	38.1548	34.7142	-0.136339	0.076006	43.7638	41.335	-0.0823753	0.343678
Tb427_100146800.1	61.0112	78.3623	0.361086	0.0146262	70.7171	73.5054	0.0557912	0.38552	59.1418	60.7503	0.0387123	0.344323
Tb427_000617500.1	0.0197799	0.019499	-0.0206333	0.124387	0.0194827	0.0187783	-0.053128	0.00212355	0.0194715	0.0193592	-0.00834284	0.593035
Tb427_000180300.1	0.00589284	0.00580917	-0.0206333	0.124387	0.00580433	0.00559447	-0.053128	0.00212355	0.00580098	0.00576753	-0.00834284	0.593035
Tb427_040041100.1	22.7078	25.9018	0.189866	0.0222598	29.5752	37.1993	0.330891	3.30091e-05	27.6692	30.9326	0.160844	0.0252371
Tb427_110109200.1	86.1078	110.318	0.357446	0.0167391	89.565	100.442	0.16536	0.0196667	78.3688	81.5704	0.0577667	0.361008
Tb427_090030300.1	23.1143	28.8524	0.319909	0.0108641	27.4723	31.0946	0.178685	0.001089	26.1996	27.041	0.0456051	0.448686
Tb427_090021800.1	43.0728	57.2306	0.410008	0.0513826	43.8176	51.7221	0.23927	0.0143643	38.3124	40.5072	0.0803657	0.403038
Tb427_000083600.1	0.00523943	0.00516503	-0.0206333	0.124387	0.00882472	0.00497414	-0.827104	0.348765	0.00515775	0.00512801	-0.00834284	0.593035
Tb427_080067000.1	47.816	61.9975	0.374717	0.0604405	50.1896	57.3477	0.192349	0.0124949	48.6704	48.6546	-0.000468129	0.995047
Tb427_080070600.1	5.8008	5.28942	-0.133143	0.553835	6.2363	7.32705	0.232542	0.00200226	6.71972	7.1334	0.0861881	0.420647
Tb427_000007700.1	0.492318	2.12317	2.10856	0.000607635	0.128682	6.86639	5.73767	0.000207861	0.199031	0.550756	1.46842	0.00871821
Tb427_000024400.1	0.535198	1.83566	1.77815	0.00117552	0.207972	2.74126	3.72038	0.00228849	0.277766	0.209077	-0.409839	0.098456
Tb427_000129200.1	0.0142548	0.0140523	-0.0206333	0.124387	0.0140406	0.013533	-0.053128	0.00212355	0.0140325	0.0139516	-0.00834284	0.593035
Tb427_060020200.1	36.543	36.9846	0.0173286	0.77441	37.8298	39.8638	0.0755534	0.215611	35.9517	35.907	-0.00179665	0.915583
Tb427_050031500.1	34.4772	34.6958	0.00912047	0.577466	36.6446	39.0433	0.0914729	0.0307544	39.5273	44.0455	0.156143	0.0155035
Tb427_080006500.1	19.883	26.8929	0.435689	0.0142647	24.7692	26.8379	0.115726	0.28254	21.2437	24.9852	0.234037	0.0278051
Tb427_070025100.1	24.0582	25.4099	0.0788619	0.409711	24.0763	29.8211	0.308721	0.00725471	28.2834	28.7978	0.0260006	0.744133
Tb427_110101300.1	36.2862	46.1174	0.345888	0.0202574	39.7906	45.7657	0.201839	0.0546495	38.0324	42.4252	0.157692	0.0136378
Tb427_000427100.1	0.00485095	0.00478207	-0.0206333	0.124387	0.00477809	0.00664204	0.475193	0.420662	0.00477533	0.0047478	-0.00834284	0.593035
Tb427_100084400.1	40.7889	52.1344	0.354062	0.0643863	46.2071	50.646	0.132333	0.10487	41.3931	44.3539	0.0996715	0.200623
Tb427_030042400.1	5.31589	5.08899	-0.0629302	0.753553	5.60166	7.38728	0.399187	0.00150247	6.26958	6.60672	0.0755653	0.37936
Tb427_100046100.1	146.32	138.381	-0.0804892	0.0810551	138.459	133.761	-0.0498064	0.0546719	138.233	142.047	0.0392651	0.368631
Tb427_070029900.1	50.3034	72.1813	0.520968	0.00676404	56.7931	73.4109	0.370278	0.0295753	49.8704	59.9092	0.264596	0.0231086
Tb427_060025200.1	50.0841	53.3212	0.0903555	0.336732	56.7409	62.6133	0.142082	0.0544324	52.067	51.5932	-0.0131895	0.867083
Tb427_070054300.1	59.0795	61.2749	0.0526379	0.449415	67.5538	53.9008	-0.325731	0.0056105	57.4755	54.3432	-0.0808468	0.183341
Tb427_070056100.1	31.3729	34.7373	0.146968	0.000426525	33.1711	33.3933	0.00963457	0.764717	30.5591	28.2534	-0.113178	0.0309793
Tb427_040028400.1	9.08388	8.15307	-0.155965	0.507966	9.0211	10.8821	0.270587	0.0770666	10.5382	10.4849	-0.00731631	0.930044
Tb427_000755700.1	23.0456	26.6302	0.208569	0.0148565	24.7555	28.2547	0.190744	0.00137736	21.3933	24.5566	0.198955	0.0680562
Tb427_060014800.1	30.1775	34.44	0.190611	0.129316	35.235	40.7525	0.20988	0.00152556	35.2882	34.2451	-0.0432887	0.563976
Tb427_110089900.1	52.4727	60.3993	0.202967	0.0515801	56.9012	58.3148	0.0354028	0.584795	51.0388	54.3061	0.0895203	0.362274
Tb427_100091700.1	36.0118	43.0217	0.256595	0.149758	70.37	35.8496	-0.973002	0.00168276	28.2178	29.7972	0.0785695	0.54381
Tb427_050010900.1	23.8599	23.1266	-0.0450394	0.84049	24.1235	30.8862	0.356526	0.0252049	25.888	24.4991	-0.0795496	0.684903
Tb427_100048700.1	42.4262	43.6701	0.0416928	0.543666	41.6757	50.4507	0.275667	0.000208588	45.3401	46.7957	0.0455888	0.29963
Tb427_060013500.1	37.0478	44.4603	0.263133	0.00171817	46.9414	46.8026	-0.00427402	0.974455	34.3927	30.9903	-0.150282	0.0989201
Tb427_100168800.1	76.9867	72.0921	-0.094768	0.386102	82.7214	76.5349	-0.112141	0.091899	80.3419	97.0488	0.272559	0.000489007
Tb427_000486500.1	0.017751	0.0288504	0.700692	0.267976	0.0265099	0.0452138	0.770231	0.0504622	0.0261994	0.0192393	-0.445475	0.536348
Tb427_100053800.1	53.5411	59.8534	0.160785	0.121475	51.4947	51.8332	0.00945265	0.914523	49.8084	48.8877	-0.0269177	0.606935
Tb427_110163700.1	27.241	33.9106	0.315957	0.0610981	30.146	37.8886	0.3298	0.00754972	27.2539	28.9784	0.088519	0.228986
Tb427_110140600.1	46.8331	60.3747	0.366415	0.00010858	54.5876	68.4414	0.326296	0.00151225	45.9939	45.4755	-0.0163504	0.538055
Tb427_070026200.1	48.7781	53.0347	0.120703	0.520289	43.896	59.031	0.427383	0.00202499	44.5422	46.1128	0.0499964	0.604193
Tb427_110070100.1	310.55	341.364	0.136484	0.319659	330.374	318.41	-0.053211	0.596012	294.265	295.632	0.00668341	0.927316
Tb427_080068400.1	57.1361	71.1949	0.317371	0.057908	61.4971	64.8889	0.0774541	0.190576	53.1456	54.6181	0.0394282	0.548358
Tb427_110106900.1	35.8637	37.6525	0.0702196	0.202032	30.6036	35.2338	0.203259	0.161278	32.3464	29.3369	-0.140889	0.0462746
Tb427_100024500.1	0.00377084	0.00371729	-0.0206333	0.124387	0.0037142	0.00357991	-0.053128	0.00212355	0.00371206	0.00369065	-0.00834284	0.593035
Tb427_100079700.1	29.8439	39.5541	0.406393	0.00497946	33.2091	35.069	0.0786144	0.173319	29.4079	26.9033	-0.128422	0.107491
Tb427_080013400.1	477.262	490.868	0.0405526	0.877045	367.263	326.45	-0.169954	0.088174	378.522	409.044	0.111876	0.545743
Tb427_110171200.1	39.6977	48.6167	0.292394	0.0579348	43.6317	45.4533	0.0590066	0.183909	41.0874	42.4899	0.0484236	0.384295
Tb427_000168900.1	0.0138674	0.0136705	-0.0206333	0.124387	0.0136591	0.0131652	-0.053128	0.00212355	0.0136512	0.0135725	-0.00834284	0.593035
Tb427_110188000.1	6.69228	7.36294	0.137784	0.518675	6.84033	8.50942	0.314996	0.0132074	7.03382	7.98812	0.183549	0.259755
Tb427_000376200.1	0.00997659	0.00472814	-1.07727	0.114292	0.00807827	0.0112296	0.475193	0.670748	0.0199112	0.00802705	-1.31064	0.181736
Tb427_100114800.1	20.7945	26.0446	0.324784	0.00280268	26.8383	27.9734	0.059764	0.413688	25.7201	27.099	0.0753429	0.258346
Tb427_040016100.1	20.3059	28.0518	0.466193	0.0233751	23.3102	24.9991	0.100917	0.269507	18.1369	19.3166	0.0909132	0.121899
Tb427_010029800.1	15.8458	14.5706	-0.121041	0.425928	20.0204	19.8143	-0.0149256	0.85783	20.1489	21.0695	0.064454	0.00873994
Tb427_000737200.1	0.808633	0.810353	0.00306456	0.988586	0.764501	1.08728	0.508136	0.0168393	0.7028	0.881051	0.326111	0.385854
Tb427_100127800.1	39.4914	33.0034	-0.258925	0.0922267	39.1179	38.7187	-0.0148007	0.735554	39.8622	43.6828	0.132044	0.180079
Tb427_080019500.1	16.1292	17.4635	0.114666	0.183777	21.5248	21.895	0.0246055	0.580952	18.8469	18.184	-0.0516568	0.488267
Tb427_110054700.1	61.3738	59.3593	-0.0481486	0.488268	61.9594	59.6039	-0.055916	0.144027	61.3706	57.9356	-0.0830965	0.0950387
Tb427_000685400.1	0.0197799	0.019499	-0.0206333	0.124387	0.0194827	0.0187783	-0.053128	0.00212355	0.0194715	0.0193592	-0.00834284	0.593035
Tb427_100131400.1	17.6867	17.2333	-0.0374702	0.460574	15.7816	21.5744	0.45108	0.00256557	19.4314	21.2367	0.128169	0.11265
Tb427_000681600.1	0.0109354	0.0107802	-0.0206333	0.124387	0.0107712	0.0103817	-0.053128	0.00212355	0.010765	0.0107029	-0.00834284	0.593035
Tb427_050046500.1	31.6797	33.8942	0.0974804	0.283898	39.3126	41.9297	0.0929818	0.257597	36.4321	37.2127	0.0305873	0.63833
Tb427_110111000.1	88.6014	81.7558	-0.116009	0.145578	82.3131	72.4288	-0.184559	0.0164241	78.82	81.3966	0.0464069	0.403636
Tb427_100006200.1	118.55	125.044	0.0769346	0.494749	133.403	128.779	-0.0508922	0.580198	120.455	124.266	0.0449365	0.533144
Tb427_000638600.1	0.160837	0.198335	0.302342	0.000174875	0.181824	0.293601	0.691311	0.111922	0.183477	0.245931	0.422653	0.04362
Tb427_030005700.1	38.4831	57.0625	0.568319	5.80187e-05	42.2884	63.227	0.580279	0.00549786	41.6686	53.5444	0.361776	0.00165945
Tb427_110088100.1	147.297	157.127	0.0932041	0.508349	130.865	120.692	-0.116744	0.229072	143.394	139.323	-0.0415558	0.703335
Tb427_070082300.1	10.9996	13.8643	0.333919	1.45738e-06	12.3144	15.9154	0.370073	0.000433051	12.8996	13.5472	0.0706622	0.233744
Tb427_000481500.1	43.5984	50.5694	0.21399	0.206439	34.4979	43.3299	0.328854	0.0160115	43.3586	45.1714	0.0590909	0.475688
Tb427_000767300.1	0.206375	0.172677	-0.257193	0.0959923	0.216186	0.316807	0.551332	0.0382775	0.251706	0.369136	0.552413	0.0372255
Tb427_090012300.1	26.9562	38.3543	0.508775	0.00569162	30.3321	42.4287	0.484195	0.000158157	30.3023	29.9064	-0.0189705	0.797982
Tb427_110031300.1	23.2111	25.5785	0.140113	0.00405157	24.9754	25.1024	0.00731576	0.908909	22.9482	25.1086	0.129799	0.0325175
Tb427_070052100.1	31.9317	34.5997	0.11577	0.0264312	34.8848	36.312	0.0578472	0.403421	34.0846	33.6899	-0.016802	0.901073
Tb427_110091600.1	28.0339	29.5796	0.0774306	0.0432185	28.3497	32.4966	0.196954	0.00372391	30.1517	33.3339	0.144751	0.0167023
Tb427_110163800.1	34.1895	39.7605	0.217785	0.00903344	38.8168	38.3379	-0.0179101	0.744015	35.6337	39.7126	0.156354	0.164165
Tb427_040022300.1	150.974	124.738	-0.275403	0.000636711	123.735	106.726	-0.213342	0.00881204	135.246	145.242	0.102874	0.169733
Tb427_110131000.1	24.5499	29.2159	0.25104	0.0441596	30.4519	34.0361	0.160535	0.088177	26.7633	26.9623	0.0106869	0.87807
Tb427_100086800.1	30.94	32.5554	0.073422	0.00657165	33.8071	34.4727	0.0281274	0.279245	32.0878	31.8494	-0.0107569	0.762541
Tb427_070077900.1	13.558	11.8098	-0.199159	0.188265	13.6047	17.2421	0.341838	0.0359873	17.3665	17.1025	-0.0220956	0.485972
Tb427_060034600.1	24.9634	24.2189	-0.0436817	0.268881	25.0774	29.305	0.224759	0.0521588	24.7387	26.5417	0.101493	0.0757048
Tb427_100010000.1	34.1956	47.7054	0.48034	0.00298459	40.5273	50.617	0.320728	0.00441543	35.1071	39.8271	0.181989	0.0137798
Tb427_070068000.1	34.6606	42.2747	0.286498	0.0310464	35.3234	37.9305	0.102733	0.259944	33.2916	33.9495	0.0282322	0.688983
Tb427_110086700.1	24.8582	25.4257	0.0325678	0.688204	30.7644	33.4674	0.121498	0.068184	29.8319	31.033	0.0569484	0.501819
Tb427_000118700.1	0.00945038	0.0193784	1.03601	0.125793	0.00930842	0.0129397	0.475193	0.420461	0.00930305	0.0192395	1.0483	0.120028
Tb427_000201100.1	0.00924493	0.00911365	-0.0206333	0.124387	0.00910607	0.00877683	-0.053128	0.00212355	0.00910081	0.00904834	-0.00834284	0.593035
Tb427_100151300.1	23.6383	25.4959	0.10914	0.24134	23.377	29.7014	0.345444	0.00229869	29.5983	29.3016	-0.0145357	0.844965
Tb427_080049500.1	35.1145	40.3149	0.199246	0.0391452	40.4813	39.0733	-0.0510749	0.414861	35.7077	37.8951	0.0857771	0.0392683
Tb427_110022500.1	22.759	26.987	0.24583	0.000207227	29.126	33.0053	0.180393	0.036691	26.6062	27.7966	0.0631464	0.28714
Tb427_040047200.1	7.8866	8.63356	0.130552	0.00520249	7.78505	10.807	0.47319	0.000268654	8.46878	9.88397	0.222937	0.0059063
Tb427_000580300.1	0.0107223	0.0105701	-0.0206333	0.97958	0.00971257	0.0268413	1.46653	0.248547	0.0105552	0.00504513	-1.06498	0.107652
Tb427_110176200.1	29.8805	39.6437	0.407889	0.0192857	29.9759	34.343	0.196215	0.046598	30.4762	34.4928	0.178613	0.0381721
Tb427_110144500.1	11.9858	13.2619	0.145964	0.378721	12.139	11.0106	-0.140748	0.137465	11.5059	15.6626	0.444941	0.0050893
Tb427_060039900.1	40.3398	40.0222	-0.0114014	0.792818	40.6975	46.0593	0.178554	0.00227127	40.9258	40.7424	-0.00648051	0.905964
Tb427_040022400.1	110.884	117.163	0.079464	0.042404	112.524	112.905	0.00488084	0.927623	115.055	118.012	0.0366135	0.688495
Tb427_000565200.1	0.0335567	0.0229365	-0.548954	0.352177	0.0330526	0.0220888	-0.581449	0.337727	0.0330335	0.0227721	-0.536664	0.377646
Tb427_060044000.1	18.3335	21.6595	0.240513	0.000468617	21.4632	26.5619	0.307495	0.000847835	20.9785	22.1916	0.0811032	0.0232953
Tb427_030018100.1	231.231	236.821	0.034466	0.599312	223.74	186.105	-0.265706	0.0673792	211.095	221.068	0.0665971	0.255258
Tb427_000703900.1	2.12542	1.96684	-0.11187	0.632896	2.53175	3.0304	0.259376	0.0236896	1.83465	1.92597	0.0700761	0.67509
Tb427_050006500.1	2.06648	2.5695	0.314316	0.033204	2.25076	3.18586	0.501273	0.0214045	1.98694	2.12554	0.0972796	0.472178
Tb427_030009100.1	33.6882	37.2918	0.146614	0.0366098	35.0048	39.0164	0.156528	0.00442564	36.3985	40.3891	0.150087	0.0685793
Tb427_110187700.1	3.05783	2.30259	-0.40925	0.0565906	2.62748	3.76565	0.519219	0.0162831	3.77862	3.70293	-0.0291886	0.695446
Tb427_000443700.1	0.040717	0.0228788	-0.83162	0.338464	0.0133685	0.0317775	1.24917	0.143625	0.0277915	0.0191585	-0.536664	0.506108
Tb427_030037900.1	30.3663	32.1629	0.0829278	0.134638	28.1154	27.4701	-0.0335021	0.63908	29.4015	31.3335	0.0918144	0.435648
Tb427_000253400.1	0.00938089	0.00924768	-0.0206333	0.124387	0.0133264	0.0089059	-0.581449	0.328165	0.00923465	0.0091814	-0.00834284	0.593035
Tb427_100105900.1	42.2237	39.8989	-0.0817041	0.478007	46.5246	53.6466	0.205493	0.0189803	46.5867	47.0626	0.0146651	0.891549
Tb427_100106300.1	35.1357	39.3115	0.162013	0.00507248	37.443	43.3107	0.210026	0.000367301	36.2816	36.3644	0.00329197	0.96157
Tb427_000830900.1	0.00282501	0.00193094	-0.548954	0.352177	0.00278258	0.00268197	-0.053128	0.946506	0.00192822	0.00276494	0.519978	0.378157
Tb427_070020500.1	29.5651	38.1678	0.368461	0.0110119	29.9856	33.7744	0.171663	0.0729897	27.2015	30.8527	0.181709	0.112255
Tb427_100107500.1	83.7424	88.6105	0.0815199	0.486156	87.7613	79.1616	-0.148783	0.0865757	82.0761	81.9608	-0.00202904	0.97157
Tb427_080038100.1	36.2733	51.1251	0.495122	0.0211905	36.1421	47.8883	0.405993	0.00135942	33.1511	34.1943	0.0446997	0.629231
Tb427_000018300.1	0.0516969	0.00816678	-2.66224	0.00761439	0.0225128	0.0312951	0.475193	0.629326	0.0244658	0.133715	2.45033	0.000641345
Tb427_000734500.1	0.0474088	0.0423924	-0.16135	0.621266	0.0673265	0.0624275	-0.108993	0.522137	0.0398448	0.123399	1.63087	0.000854503
Tb427_000695800.1	7.78409	7.00953	-0.151212	0.108286	7.53837	7.84107	0.0567962	0.551374	7.68269	7.74474	0.0116049	0.938565
Tb427_090070000.1	46.698	55.3164	0.244346	0.00786646	53.6841	53.5109	-0.00466139	0.946557	47.089	52.6335	0.16059	0.0135959
Tb427_020026300.1	80.3007	82.9656	0.0471007	0.533434	80.1782	77.1695	-0.0551803	0.452536	71.8531	71.2554	-0.0120521	0.905049
Tb427_100089900.1	48.1277	59.4926	0.305842	0.00367416	36.8591	52.1777	0.501415	0.00215177	42.462	44.8508	0.0789618	0.122604
Tb427_010027500.1	30.7412	34.9051	0.183265	0.000178742	35.893	37.3249	0.0564381	0.0894641	32.7959	33.6354	0.0364649	0.270049
Tb427_000597800.1	0.00431014	0.00424893	-0.0206333	0.124387	0.0042454	0.0040919	-0.053128	0.00212355	0.00424295	0.00421848	-0.00834284	0.593035
Tb427_100148600.1	114.398	127.189	0.152923	0.0162257	120.782	126.374	0.0652864	0.249544	107.492	107.877	0.00515509	0.922157
Tb427_030031700.1	38.9717	44.714	0.1983	0.000110338	42.1572	45.016	0.0946603	0.0459087	40.3753	44.6042	0.143708	0.00644199
Tb427_000738700.1	0.00946206	0.0093277	-0.0206333	0.124387	0.00931993	0.00898296	-0.053128	0.00212355	0.00931455	0.00926084	-0.00834284	0.593035
Tb427_070014400.1	62.9426	76.1394	0.274607	0.00172131	60.1521	82.8231	0.461419	0.000261206	61.2129	60.3637	-0.0201551	0.565317
Tb427_090057600.1	37.4336	50.0865	0.42009	0.00024124	41.0197	49.8818	0.282196	0.00277762	37.2152	40.8952	0.136039	0.122509
Tb427_000829900.1	0.119152	0.121047	0.0227634	0.901762	0.135805	0.203352	0.582447	0.0115372	0.115519	0.112724	-0.0353367	0.913239
Tb427_110164600.1	18.7254	18.0601	-0.0521928	0.711037	20.4457	25.8379	0.337691	0.00628897	23.044	22.8349	-0.0131472	0.840174
Tb427_000175300.1	24.5319	28.2048	0.201281	0.169883	29.7387	36.4577	0.29388	0.0021534	27.6481	27.8724	0.0116575	0.76569
[truncated: 14,881 more rows]

## Sheet: RNAseq-EdgeR
Protein ID	ESBX RNAi 12h			ESBX RNAi 24h			ESBX Overexpression 24h
	log2 FC (+Dox / −Dox)	log2 CPM	p value (+Dox vs. −Dox)	log2 FC (+Dox / −Dox)	log2 CPM	p value (+Dox vs. −Dox)	log2 FC (+Dox / −Dox)	log2 CPM	p value (+Dox vs. −Dox)
Tb427_010006200.1	0.27859	5.08524	0.0200812	-0.100039	4.97494	0.262557	0.139278	4.83635	0.264987
Tb427_000655200.1	-0.262109	6.7549	0.00174371	-0.00328718	6.8392	0.952581	-0.171253	6.82656	0.0865981
Tb427_100148100.1	0.303488	5.64712	0.00511293	-0.00126019	5.54838	0.989501	0.0892538	5.40054	0.354118
Tb427_070027300.1	0.0121368	6.07705	0.841656	0.176739	6.09886	0.000910187	0.0278486	6.0984	0.746295
Tb427_080066000.1	0.0770454	9.62197	0.610338	-0.324155	9.14099	0.000444459	0.0972942	9.2188	0.156981
Tb427_100035700.1	0.595025	3.47746	3.08e-13	0.41589	3.66807	0.0212221	-0.0196612	3.07899	0.917857
Tb427_100095500.1	0.0218898	6.54811	0.697109	0.0840746	6.48295	0.185575	0.0160834	6.35519	0.87152
Tb427_060027100.1	5.13e-15	0.927686	1	0	0.788925	1	5.13e-15	1.07238	1
Tb427_000023800.1	0.6267	4.20057	0.00124585	3.55724	4.26378	2.58e-30	0.612582	3.98658	0.0314432
Tb427_030057000.1	-0.220062	7.00447	0.000324758	-0.155408	6.76836	0.0268269	-0.0531816	6.97812	0.394385
Tb427_100016100.1	0.328146	5.15373	1.87e-06	-0.0691333	5.31899	0.347869	0.112771	5.33803	0.289731
Tb427_080005000.1	0.981034	7.98951	1.24e-07	2.75632	7.59189	3.34e-26	-0.32437	5.64926	0.0108452
Tb427_090070800.1	-0.0172988	6.70471	0.792894	-0.166677	6.69111	0.000457584	-0.0229101	6.60089	0.743642
Tb427_000105600.1	2.61387	1.40023	0.695887	0	1.2873	1	3.52215	1.5187	0.159253
Tb427_010014200.1	-0.113151	5.46689	0.169056	-0.280279	5.47978	0.000189143	0.0811187	5.48744	0.457936
Tb427_100012700.1	-0.0120259	5.90567	0.897966	0.099612	6.02783	0.0922454	-0.0557754	5.87754	0.491727
Tb427_050032700.1	0.490523	5.37711	1.25e-10	0.329366	5.61835	3.46e-05	0.0866449	5.14561	0.683786
Tb427_000792500.1	-1.10532	3.08077	0.000280195	0.0245008	3.08723	1	-0.035211	3.1281	0.966344
Tb427_100065400.1	0.155934	5.66846	0.165131	0.0608032	5.67067	0.341433	-0.00178515	5.466	0.987359
Tb427_000518200.1	5.13e-15	1.56526	1	-1.13471	1.47455	0.459881	-0.917996	1.67641	0.768427
Tb427_100012500.1	0.130827	4.9219	0.103464	0.252439	5.16885	0.00057263	0.0099286	4.97593	0.932239
Tb427_040006100.1	-0.0555022	7.06719	0.3466	-0.0638458	7.18407	0.235018	0.0455768	7.12749	0.706771
Tb427_000032900.1	5.13e-15	-0.170371	1	0	-0.3344	1	5.13e-15	0.0136101	1
Tb427_000317500.1	5.13e-15	1.03919	1	0	0.906291	1	5.13e-15	1.17763	1
Tb427_000550900.1	-0.700118	2.31445	0.239529	1.11558	2.29923	0.001876	-0.702793	2.37755	0.49325
Tb427_110132900.1	0.0621154	6.32296	0.387249	0.0588753	6.47167	0.197433	0.0126872	6.23233	0.86935
Tb427_070032100.1	0.0832963	5.62089	0.427252	-0.062062	5.65348	0.467464	0.0230173	5.53335	0.833675
Tb427_110100500.1	0.159338	6.22615	0.0251881	0.0447488	6.26699	0.42924	-0.0321626	6.06991	0.645441
Tb427_080076200.1	0.011643	7.12189	0.853141	0.090281	7.13547	0.0874754	-0.0541649	6.99553	0.451231
Tb427_110025600.1	0.0476349	5.59737	0.59457	0.0676707	5.73682	0.280549	-0.111839	5.52695	0.231524
Tb427_000355000.1	5.13e-15	1.36431	1	0	1.25077	1	5.13e-15	1.48373	1
Tb427_090072300.1	0.0899005	6.45686	0.212682	0.142242	6.58405	0.00513312	0.0146615	6.456	0.839741
Tb427_100025700.1	0.339583	5.38002	1.29e-05	0.0808584	5.44961	0.249138	0.0446162	5.36985	0.66285
Tb427_000763400.1	0.067098	3.48502	0.655191	0.373031	3.51726	0.0295236	-0.132098	3.50463	0.570894
Tb427_000553800.1	-1.40944	2.35897	0.260053	0.995486	2.34535	0.00296482	-0.483311	2.4944	0.735953
Tb427_060049100.1	0.0503159	4.14528	0.501187	0.00897703	4.2365	0.933559	-0.0466843	4.21544	0.759025
Tb427_090083800.1	-0.29743	5.62503	0.178774	0.204286	5.75366	0.0615347	-0.0555935	5.76998	0.545839
Tb427_000413900.1	0.715616	2.07394	0.945564	1.62697	2.00944	0.230699	-1.43234	2.15325	0.559128
Tb427_020025100.1	0.0359637	6.81803	0.587903	-0.0530358	6.90867	0.257052	-0.0381469	6.72531	0.631182
Tb427_110039500.1	0.0836208	6.56089	0.636878	0.124874	6.79209	0.117172	0.123743	6.85585	0.147773
Tb427_100067500.1	-0.0961999	7.49425	0.149188	-0.0735177	7.5552	0.214522	-0.0890352	7.33186	0.150767
Tb427_100014800.1	0.0346109	8.7823	0.819602	-0.437455	8.3696	8.41e-08	0.0902399	8.28117	0.185808
Tb427_100079600.1	0.360184	5.71152	0.00914883	0.282944	5.73893	2.58e-06	-0.0411763	5.48323	0.721325
Tb427_040008600.1	0.0331946	7.15524	0.612728	0.0366194	7.31917	0.451232	-0.0548038	7.11864	0.402048
Tb427_070025500.1	-0.357282	6.63495	6.03e-07	-0.143303	6.61858	0.00288577	0.03222	6.72008	0.691752
Tb427_100133200.1	-0.0299651	-0.189873	1	1.09723	-0.151917	0.0276677	-0.126187	-0.0719642	0.917205
Tb427_060029500.1	0.299652	7.49917	1.52e-05	0.132819	7.58164	0.0190307	0.0571781	7.30769	0.470631
Tb427_000043400.1	0.715895	2.18731	0.940096	1.86789	2.13537	0.0393833	-2.40934	2.26293	0.045948
Tb427_000551300.1	3.49609	2.19318	0.60714	0.37083	2.14198	0.940609	0.00662137	2.2686	1
Tb427_040011200.1	0.147878	5.08092	0.0896211	-0.169224	5.14743	0.0180601	0.0129825	4.96677	0.915017
Tb427_020020000.1	0.282319	5.91748	5.62e-05	0.0606193	6.00518	0.287566	0.0733065	5.75907	0.510765
Tb427_070080000.1	0.0930377	5.7064	0.250457	-0.100319	5.85669	0.117835	0.0252231	5.62989	0.765825
Tb427_000839600.1	5.13e-15	0.317875	1	-0.154009	0.161379	1	5.13e-15	0.49103	1
Tb427_050014600.1	0.208913	7.10229	0.0426251	0.065652	7.14493	0.231208	-0.00780707	6.87778	0.926394
Tb427_110046000.1	-0.182445	7.03515	0.0221144	-0.0347115	7.25544	0.53312	-0.077538	7.25543	0.254467
Tb427_090050400.1	-0.123643	6.30961	0.0621383	-0.0983405	6.34041	0.0530736	-0.00627038	6.25741	0.936841
Tb427_100082400.1	0.00730355	6.41186	0.940779	-0.101297	6.5696	0.113742	-0.0104372	6.46987	0.909838
Tb427_070038800.1	-0.0555949	6.6679	0.387653	-0.1736	6.72411	0.000128043	0.0567041	6.82793	0.410248
Tb427_110065000.1	0.124903	6.30124	0.126546	-0.0581924	6.40644	0.379973	0.0739606	6.40361	0.269319
Tb427_070011600.1	0.00974205	6.34326	0.866971	-0.134151	6.33367	0.0150444	-0.0922217	6.14232	0.147572
Tb427_040023700.1	0.212886	5.71895	0.0162354	-0.0924747	5.67814	0.182485	0.13651	5.60212	0.127853
Tb427_110028200.1	0.267945	6.40283	0.000648051	0.0930433	6.47863	0.0845818	0.0930261	6.12624	0.227154
Tb427_000749900.1	-0.362355	3.01035	0.0198579	-0.43881	3.0243	0.0416305	-0.0490906	3.10094	0.854316
Tb427_080034400.1	0.241552	5.7677	0.030334	0.0345836	5.75447	0.625017	0.0374434	5.66692	0.64593
Tb427_080006000.1	-0.0265485	6.21498	0.67052	-0.0395205	6.48216	0.442114	-0.0354717	6.33572	0.657118
Tb427_050030700.1	0.279807	7.04332	9.4e-06	0.112666	7.21228	0.109048	0.115251	6.94111	0.285681
Tb427_000034600.1	5.13e-15	1.06018	1	0	0.928431	1	5.13e-15	1.19742	1
Tb427_100148900.1	0.0398597	4.52227	0.669998	-0.200807	4.57329	0.0694704	0.0129674	4.5786	0.924691
Tb427_000009700.1	2.12358	4.06808	1.01e-33	3.0147	3.7659	1.01e-16	-0.962726	2.94169	0.00552307
Tb427_000235900.1	5.13e-15	1.2129	1	2.57588	1.09199	0.590542	5.13e-15	1.34127	1
Tb427_050010500.1	-0.197418	0.91982	0.515471	0.48111	0.8873	0.0940508	-0.0599299	1.29911	0.908592
Tb427_000615700.1	-3.6239	0.728884	0.136936	0	0.575085	1	-2.67277	0.881041	0.661079
Tb427_070057800.1	-0.306098	8.10609	0.00015392	-0.344109	8.03267	6.28e-08	0.077921	8.21305	0.423306
Tb427_000723100.1	5.13e-15	2.14423	1	0	2.08237	1	5.13e-15	2.21919	1
Tb427_080045700.1	0.17837	5.40714	0.00814985	0.169424	5.54518	0.0171491	-0.0488374	5.41332	0.640731
Tb427_030032300.1	-0.0314445	6.81629	0.703287	-0.260888	6.77161	5.95e-08	0.0332273	6.85208	0.669452
Tb427_110161200.1	-0.0218169	7.82787	0.823734	0.0168236	7.97383	0.80517	-0.0306987	7.86432	0.719524
Tb427_000612400.1	5.13e-15	2.1949	1	0	2.13631	1	5.13e-15	2.26722	1
Tb427_070020600.1	0.0100672	5.94256	0.901894	-0.0503453	6.01552	0.415327	0.0971804	5.93466	0.198191
Tb427_030022600.1	-0.356595	5.60606	4.34e-06	-0.165095	5.65436	0.00722354	-0.103877	5.71802	0.316325
Tb427_040055000.1	0.0187479	6.11259	0.768339	0.0037092	6.27559	0.950902	0.00280875	6.09707	0.970196
Tb427_000328700.1	5.13e-15	1.06712	1	-2.74562	0.938241	0.618389	0.00320265	1.20749	1
Tb427_100112400.1	-0.176772	6.34874	0.2934	-1.0976	6.30344	4.59e-29	0.0514018	5.94076	0.808091
Tb427_030054000.1	3.46508	1.92886	0.137967	0	1.85067	1	5.13e-15	2.01358	1
Tb427_090054900.1	0.129745	6.53624	0.152439	-0.00418286	6.64329	0.934075	0.0127521	6.42317	0.848346
Tb427_100092200.1	-0.339076	7.25078	1.18e-05	-0.28582	6.99725	1.3e-07	-0.0255934	7.01653	0.737852
Tb427_090016900.1	-0.152182	4.58779	0.210363	0.273745	4.81365	0.00114268	0.038704	4.56082	0.810548
Tb427_050027800.1	-0.161109	7.88179	0.0425265	-0.194472	7.77469	0.00246103	-0.00793828	7.70485	0.970464
Tb427_000176400.1	5.13e-15	1.1548	1	2.5832	1.03056	0.593086	-3.57717	1.28991	0.588121
Tb427_080067400.1	0.245813	5.99635	0.0463115	0.247751	6.27476	0.0245251	0.193192	6.34727	0.0109342
Tb427_000126200.1	0.958094	2.05832	0.670823	0.172694	2.01179	0.738494	-0.283357	2.13813	0.874292
Tb427_000453700.1	5.13e-15	-0.0230001	1	0	-0.187314	1	5.13e-15	0.159153	1
Tb427_070026700.1	-0.0830223	6.9676	0.295876	0.0251336	6.91328	0.674229	0.136357	6.97009	0.173573
Tb427_040009000.1	-0.220067	6.38307	0.0239769	-0.0449639	6.38639	0.493047	0.106511	6.3863	0.431833
Tb427_000718400.1	5.13e-15	-0.799285	1	0	-0.951912	1	5.13e-15	-0.623033	1
Tb427_110136200.1	5.13e-15	1.5169	1	0	1.41325	1	5.13e-15	1.62727	1
Tb427_000497400.1	0.273449	3.76975	0.165272	0.0421671	3.85225	0.813791	0.0488272	3.82683	0.84048
Tb427_090065400.1	-0.209785	8.04236	0.0021732	-0.267252	7.91	4.62e-05	0.0322019	7.98191	0.68068
Tb427_000639000.1	-0.494073	4.59822	0.168262	0.607273	4.64371	0.127419	-0.34704	4.60052	0.133665
[truncated: 16,780 more rows]

## Sheet: RNAseq-spanning
Protein ID	ESBX RNAi 12h												ESBX RNAi 24h												ESBX Overexpression 24h
[truncated: 16,872 more rows]
