# Supplementary material for: A factor integrating transcription and repression of surface antigen genes in African trypanosomes
Source: Proc Natl Acad Sci U S A. 2026 Feb 3;123(6):e2531377123. doi: 10.1073/pnas.2531377123 (PMC12890818; doi:10.1073/pnas.2531377123)
Supplement: Supplementary file 5 — Dataset S04 (XLSX) [file pnas.2531377123.sd04.xlsx]

## Sheet: antibodies
Antibody	Source	Catalogue number
anti-HA 3F10 Rat monoclonal Roche	Merck	11 867 423 001
anti-GFP Rabbit Polyclonal	Invitrogen /Thermo Fisher Scientific	A-11122
Goat anti-Rabbit Alexa Fluor 488	Invitrogen /Thermo Fisher Scientific	A32731
Goat anti-rat Alexa Fluor 488	Invitrogen /Thermo Fisher Scientific	A-11006
Goat anti-rat Alexa Fluor 594	Invitrogen /Thermo Fisher Scientific	A-11007
Goat anti-rat HRP	Invitrogen /Thermo Fisher Scientific	31471

## Sheet: plasmids
Plasmid	Origin
Ty-Halo-RPA2 pENT5	Budzak et al. 2022
Halo-RPA2 pENT5	this study
ESB1-miniTurbo-6xHA pENT5	this study
6xHA-miniTurbo-ESB1 pENT5	this study
ESB1-TurboID-3xMyc pNAT	this study
3xMyc-TurboID-ESB1 pNAT	this study
Tb927.3.1660-6xHA pENT5	this study
Tb927.3.1660-RNAi pRPa	this study
Tb927.3.1660-6xHA-OE pRPa	this study
ESB1::Halo pENT	This study
pPOT-GFP	Samuel Dean
pPOT-Ty-mNG-Ty	Samuel Dean
pPOT-6xHA	Samuel Dean
eYFP-VEX2 pENT	this study

## Sheet: primers
Primer sequence	Name
(1) ESB1 with N-terminal miniTurbo and 6×HA - pEnT5 vector
AGAAACTCAACTGCAACGACAATTGATGTATCCATATGACGTACCAGACTATG	HA-Fw-GA
gcgggatgctagccaattgtctagaactacccgatcctgatcc	HA-R-GA
tagttctagacaattgGCTAGCATCCCGCTGCTG	mT-noNES-N_Fw-GA
GTTAAGCTCTGTGGTGGTACCTCCAGATCCTGATCCGGAACCCTTTTCGGCAGACCGCAG	mT-noNES-N_rev-GA
ggttccggatcaggatctggaggtaccaccacagagcttaacagttttc	ESB1-CDS-GA-mtESB1-Nt-Fw
cagtttacacctcgagGCAAATGGGGCACGACTG	ESB1-CDS-GA-mtESB1-Nt-rev
ttgcctcgagGTGTAAACTGTTAACATGGTG	ESB1-5UTR-GA-mtESB1-Nt-Fwd
caactaaatgggcaggagctcTTGTATAAGCAGTACTTGTAG	ESB1-5UTR-GA-mtESB1-Nt-rev
(2) ESB1 with N-terminal TurboID and 3×Myc - pNAT vector
Restriction cloning
Vector: pNAT-3mycTID-VEX2 (AvrII-BamHI)
Insert: pNAT-6Myc-ESB1 N (AvrII-BamHI)
(3) ESB1 with C-terminal miniTurbo and 6×HA pEnT5 vector
GAAAACAGAAACTCAACTGCAACGAAGCTTTTAGTCACAAAATGAAACTCAAAAAG	3UTR-GA-ESB1mt-Ct-Fw
gcatcaattgTTTTTAGGACGGCAAAAC	3UTR-GA-ESB1mt-Ct-Rv
gtcctaaaaacaattgATGCATATGGCGAATGGTG	CDS-GA-ESB1mt-Ct-Fw
actaccagaaccggaaccggtaccCTGATCAGAGCCTACACAAG	CDS-GA-ESB1mt-Ct-Rv
ggtaccggttccggttctggtagtGCTAGCATCCCGCTGCTG	MTnoNES-Ct_fwd
TACCAGAACCCTTTTCGGCAGACCGCAG	MTnoNES-Ct_rev
TGCCGAAAAGGGTTCTGGTAGTGGTTCC	C-HA_fwd
AAAGCCAACTAAATGGGCAGGATCCTTAGGCGTAATCTG	C-HA_rev
(4) ESB1 with C-terminal TurboID and 3×Myc pNAT vector
Restriction cloning
vector: pNAT-ESB1-12myc (XbaI-BamHI)
insert: pNAT-VEX2-TID3xMyc-C (XbaI-BamHI)
(6) ESBX GA cloning in pEnT5-Neo (HindIII/BamHI)
cagaaactcaactgcaacgaagcttAAAGGTAGAAAAGAAGATGAATG	1660 3UTR_fwd
agatctcgagCATTCCTTTTCTTTCCCC	1660 3UTR_rev
aaaaggaatgctcgagATCTTTCTTATGGCGCCATAAG	1660-CDS_fwd
aaccggtaccAGACTTCCCTACAACACATTG	1660-CDS_rev
agggaagtctggtaccGGTTCTGGTAGTGGTTCC	GS-HA_fwd
aaagccaactaaatgggcaggatccTTAGGCGTAATCTGGAAC	GS-HA_rev
(7) RNAi 1660 pRPA
AAGAGTAGATCTCTACTTAGCAGAGTTCGACC	BglII-pRPa-S-1660-Fw
AAGAGTCTCGAGTCCTTTTGGTACTCCCCTTA	XhoI-pRPa-S-1660-Rv
AAGAGTACCGGTTCCTTTTGGTACTCCCCTTA	AgeI-pRPa-AS-1660-Rv
AAGAGTCAATTGCCCTACTTAGCAGAGTTCGACC	MfeI-pRPa-AS-1660-Fw
(8) ESBX inducible exogenous copy in pRPA
accaaaaagtaaaattcacaagcttcaattgATGACAATGTCGCCTTCTAC	pRPa_MfeI_1660-6xHA_Fwd
aaagccaactaaatgggcaggatccTTAGGCGTAATCTGGAAC	pRPa_1660-6xHA_Rev
(9) EXBX Crispr tagging
GGACTCAGCTGAGGCGCTTCTCCAATGTGTTGTAGGcAAGTCTggttctggtagtggttccgg	1660_Dws_Fwd
CTCACCCCATTCATCTTCTTTTCTACCTTTccaatttgagagacctgtgc	1660_Dws_Rev
gaaattaatacgactcactataggCTTCTCCAATGTGTTGTAgttttagagctagaaatagc	1660_3'guide
(10) Halo::ESB1 pEnT
plasmid given by Dom details should be in his plasmids folder
(11) N terminal VEX2 Crispr tagging
CGCTAACTTTTGTTATCTGTGAACAAGGATgtataatgcagacctgctgc	VEX2_Ups_Fwd
CGGAGCTATCAACCTCGGGAAATGAGTACAACCATGaTCATCactacccgatcctgatccag	VEX2_Ups_Rev
gaaattaatacgactcactataggTCGGGAAATGAGTACAACCAgttttagagctagaaatagc	VEX2_5'guide
(12) Halo::PRA2
cagaaactcaactgcaacgaagcttatggcagaaatcggtactg	noTYHalo::RPA2_fwd
caacaacctcacaactgggctcgagaataatggtcgatgcctc	noTYHalo::RPA2_rev
(13) Endogenous tagged VEX2 pEnT5 GA cloning
gaaaacagaaactcaactgcaacgaagcttatgGTGAGCAAGGGCGAGGAG	GS-YFP-N-F
aaccatggtcatcggtaccacttccagaaccggaaccCTTGTACAGCTCGTCCATGC	GS-YFP-N-R
gagctgtacaagggttccggttctggaagtggtaccGATGACCATGGTTGTACTC	VEX2-5CDS-F
gtgaagtgccacagaattcCTCAGCAAATCAACGTCG	VEX2-5CDS-R
gctgaggaattcTGTGGCACTTCACATCTTATTC	VEX2-5UTR-F
agggaaaagccaactaaatgggcaggatccATCCTTGTTCACAGATAACAAAAG	VEX2-5UTR-R
G00 for Crispr Tagging
AAAAGCACCGACTCGGTGCCACTTTTTCAAGTTGATAACGGACTAGCCTTATTTTAACTTGCTATTTCTAGCTCTAAAAC

## Sheet: cell lines
Cell line	Reference	Parental cell line	Integrated construct
2T1	Alsford & Horn 2008		See reference
S16.221pur	Stanne et al. 2011		See reference
pSmOx-Cas9	Alves et al. 2020		See reference
2T1- 1660::6xHA	this study	2T1	Tb927.3.1660-6xHA pENT5
2T1- 1660::6xHA- 1660RNAi	this study	2T1- 1660::6xHA	Tb927.3.1660-RNAi pRPa
2T1- 1660::6xHA- 1660RNAi-Halo::RPA2	this study	2T1- 1660::6xHA- 1660RNAi	Halo-RPA2 pENT5
2T1- 1660::6xHA-RNAi- eYFP::VEX2	this study	2T1- 1660::6xHA- 1660RNAi	eYFP-VEX2 pENT
pSmOx-Cas9 - 1660::6xHA	this study	pSmOx- Cas9	pPOT-6xHA - CRISPR tagging
pSmOx-Cas9 - 1660::6xHA - Halo::RPA2	this study	pSmOx-Cas9 - 1660::6xHA	Halo-RPA2 pENT5
pSmOx-Cas9 - 1660::6xHA - eGFP::VEX2	this study	pSmOx-Cas9 - 1660::6xHA	pPOT-GFP- CRISPR tagging
2T1- 1660-6xHA OE pRPa	this study	2T1	Tb927.3.1660-6xHA-OE pRPa
S16.221pur - Ty-Halo::RPA2	this study	S16.221pur	Ty-Halo-RPA2 pENT5
S16.221pur - Ty::Halo::RPA2 - 6xHA::miniTurbo::ESB1	this study	S16.221pur - Ty-Halo::RPA2	6xHA-miniTurbo-ESB1 pENT5
S16.221pur - Ty::Halo::RPA2 - ESB1::miniTurbo::6xHA	this study	S16.221pur - Ty-Halo::RPA2	ESB1-miniTurbo-6xHA pENT5
S16.221pur - Ty::Halo::RPA2 - 3xMyc::TurboID::ESB1	this study	S16.221pur - Ty-Halo::RPA2	3xMyc-TurboID-ESB1 pNAT
S16.221pur - Ty::Halo::RPA2 - ESB1::TurboID::3xMyc	this study	S16.221pur - Ty-Halo::RPA2	ESB1-TurboID-3xMyc pNAT
